# Supplementary material for: Systems Biology of Tissue-Specific Response to Anaplasma phagocytophilum Reveals Differentiated Apoptosis in the Tick Vector Ixodes scapularis
Source: PLoS Genet. 2015 Mar 27;11(3):e1005120. doi: 10.1371/journal.pgen.1005120 (PMC4376793; doi:10.1371/journal.pgen.1005120)
Supplement: S2 Table — (XLSX) [file pgen.1005120.s008.xlsx]

## Sheet: Nymphs
Table S2. Transcripts mapped in infected and uninfected tick samples.
ID	Description	Infected	Uninfected	log2(Fold_change)	log2(Fold_change) normalized	z-score	p-value	q-value(Benjamini 1995)	q-value(Storey 2003)
ISCW000083	peritrophic membrane chitin binding protein, putative	913	295	1.6298999057	3.4825855966	42.83652131	0	0	0
ISCW000188	conserved hypothetical protein	407	14799	-5.1843270884	-3.3316413976	-89.146921927	0	0	0
ISCW000413	adenylsulfate kinase, putative	672	13701	-4.3496761523	-2.4969904615	-74.299231604	0	0	0
ISCW000747	membrane glycoprotein LIG-1, putative	3336	233	3.8397174288	5.6924031196	91.26596541	0	0	0
ISCW000986	hypothetical protein	65	4756	-6.1931651867	-4.3404794959	-55.260984563	0	0	0
ISCW001399	hypothetical protein	269	6443	-4.5820545169	-2.729368826	-53.477887181	0	0	0
ISCW001469	secreted salivary gland peptide, putative	661	10231	-3.9521530821	-2.0994673913	-57.828501458	0	0	0
ISCW001565	salivary secreted cytotoxin, putative	1803	356	2.3404502505	4.1931359413	64.085792482	0	0	0
ISCW001657	IMP dehydrogenase, putative	8035	9888	-0.29938071934	1.5533049715	79.301340869	0	0	0
ISCW001762	heat shock protein, putative	398	6527	-4.0355797034	-2.1828940126	-47.326779653	0	0	0
ISCW002039	cuticle protein, putative	594	12888	-4.4394216579	-2.5867359671	-73.495559725	0	0	0
ISCW002050	hypothetical protein	4454	2437	0.86999530706	2.7226809979	84.422019	0	0	0
ISCW002197	secreted protein, putative	1085	783	0.47061083004	2.3232965209	38.086703211	0	0	0
ISCW002210	sulfotransferase, putative	596	15466	-4.6976439772	-2.8449582864	-84.677721164	0	0	0
ISCW002539	hypothetical protein	1580	850	0.89438981204	2.7470755029	50.49857398	0	0	0
ISCW002805	hypothetical protein	2130	14954	-2.8116061026	-0.95892041176	-38.932232832	0	0	0
ISCW003011	hypothetical protein	1143	660	0.79228747397	2.6449731648	42.090636746	0	0	0
ISCW003022	RNA-binding protein, putative	4091	410	3.3187577224	5.1714434132	100.49983295	0	0	0
ISCW003489	40S ribosomal protein, putative	560	7652	-3.7723381414	-1.9196524506	-47.170940854	0	0	0
ISCW003527	alpha tubulin	564	6209	-3.460593864	-1.6079081731	-37.564878193	0	0	0
ISCW003568	conserved hypothetical protein	47	2494	-5.7296568982	-3.8769712073	-38.731691576	0	0	0
ISCW003739	secreted salivary gland peptide, putative	1203	13591	-3.4979430631	-1.6452573723	-56.52357127	0	0	0
ISCW003787	cuticle protein, putative	13033	25108	-0.94597790527	0.90670778556	66.055131085	0	0	0
ISCW003862	serine proteinase inhibitor, putative	1994	15082	-2.9190904399	-1.0664047491	-42.677405329	0	0	0
ISCW003886	secreted salivary gland peptide, putative	3838	6082	-0.66419110484	1.188494586	44.63890986	0	0	0
ISCW003975	NADP-dependent isocitrate dehydrogenase, putative	635	8928	-3.8135085302	-1.9608228393	-51.678033903	0	0	0
ISCW004002	longipain, putative	168	4548	-4.7586991161	-2.9060134253	-46.392435422	0	0	0
ISCW004034	clathrin coat assembly protein AP180, putative	2838	37671	-3.7305078365	-1.8778221457	-103.2813879	0	0	0
ISCW004111	calponin, putative	2630	18410	-2.8073549221	-0.95466923123	-43.047842225	0	0	0
ISCW004528	hypothetical protein	1803	1972	-0.12926015495	1.7234255359	40.417072858	0	0	0
ISCW004529	apolipophorin, putative	1407	11700	-3.0558142961	-1.2031286053	-41.404697708	0	0	0
ISCW004553	cuticle protein, putative	1795	23105	-3.6861493403	-1.8334636495	-79.528015014	0	0	0
ISCW004635	secreted salivary gland peptide, putative	42	2864	-6.0914983545	-4.2388126637	-42.621179258	0	0	0
ISCW004822	carbon-nitrogen hydrolase, putative	1686	1815	-0.10636501194	1.7463206789	39.445139809	0	0	0
ISCW004864	hypothetical protein	8785	16268	-0.88892270457	0.96376298626	57.01372451	0	0	0
ISCW005502	ML domain-containing protein, putative	4887	4628	0.078560240139	1.931245931	71.964625437	0	0	0
ISCW005531	sulfotransferase, putative	232	5791	-4.6416157864	-2.7889300955	-51.272860668	0	0	0
ISCW005665	salivary sulfotransferase, putative	111	11078	-6.6409939568	-4.788308266	-86.102105486	0	0	0
ISCW005803	glutathione S-transferase, putative	135	4077	-4.9164766444	-3.0637909536	-45.059303431	0	0	0
ISCW005928	secreted salivary gland peptide, putative	1438	19157	-3.7357360708	-1.88305038	-73.721627582	0	0	0
ISCW006008	secreted protein, putative	778	26252	-5.0765133728	-3.2238276819	-117.10117853	0	0	0
ISCW006533	Niemann-Pick type C1 domain-containing protein, putative	2088	2583	-0.30692593155	1.5457597593	40.23340183	0	0	0
ISCW006596	secreted protein, putative	94	5082	-5.7565918084	-3.9039061175	-55.416964024	0	0	0
ISCW006689	hypothetical protein	2441	993	1.2976066723	3.1502923631	67.12757144	0	0	0
ISCW006917	paramyosin, putative	25659	58110	-1.1793215088	0.673364182	71.941237463	0	0	0
ISCW006918	DNA double-strand break repair rad50 ATPase, putative	28686	51065	-0.83198799379	1.020697697	108.56092893	0	0	0
ISCW007332	secreted salivary gland peptide, putative	395	26882	-6.088644014	-4.2359583232	-130.62342012	0	0	0
ISCW007525	hypothetical protein	2974	4693	-0.65810581298	1.1945798779	39.446215946	0	0	0
ISCW007783	aminoimidazole-4-carboxamide ribonucleotidetransformylase/IMP cyclohydrolase, putative	454	9063	-4.3192244822	-2.4665387913	-59.996762942	0	0	0
ISCW007916	hypothetical protein	1758	14294	-3.0234027178	-1.170717027	-44.79070631	0	0	0
ISCW008007	hypothetical protein	2239	15932	-2.8310009515	-0.97831526068	-40.862819841	0	0	0
ISCW008173	ribosomal protein L15, putative	202	4449	-4.4610539004	-2.6083682096	-43.365591421	0	0	0
ISCW008542	conserved hypothetical protein	254	6792	-4.7409360568	-2.888250366	-56.5254928	0	0	0
ISCW008561	cuticle protein, putative	179	5200	-4.8604801307	-3.0077944398	-50.447133866	0	0	0
ISCW008562	cuticle protein, putative	186	6775	-5.18684642	-3.3341607292	-60.322419439	0	0	0
ISCW008563	cuticle protein, putative	408	10737	-4.7178779872	-2.8651922963	-70.794993109	0	0	0
ISCW008564	cuticle protein, putative	329	5927	-4.1711425684	-2.3184568776	-46.785893236	0	0	0
ISCW008599	hypothetical protein	2541	2373	0.098684274859	1.9513699657	52.22840109	0	0	0
ISCW008758	secreted salivary gland peptide, putative	2535	21121	-3.0586204902	-1.2059347993	-55.766231964	0	0	0
ISCW008968	metalloprotease, putative	675	159	2.0858607367	3.9385464275	38.488886334	0	0	0
ISCW008970	secreted metalloprotease, putative	616	41	3.9092345361	5.7619202269	39.216539964	0	0	0
ISCW009032	hypothetical protein	7641	9100	-0.25210508498	1.6005806059	79.027880346	0	0	0
ISCW009033	hypothetical protein	5391	1325	2.0245605499	3.8772462407	108.26878939	0	0	0
ISCW009053	fatty acid synthase, putative	258	14279	-5.7903800709	-3.9376943801	-93.168844846	0	0	0
ISCW009548	hypothetical protein	4393	422	3.3798915954	5.2325772862	104.26523352	0	0	0
ISCW009569	glutathione S-transferase, putative	70	3802	-5.7632597997	-3.9105741089	-47.957552761	0	0	0
ISCW009570	glutathione S-transferase, putative	231	4441	-4.2649198146	-2.4122341237	-41.454404094	0	0	0
ISCW009990	Gly rich protein, putative	3580	37317	-3.3818015167	-1.5291158258	-88.939916506	0	0	0
ISCW009999	hypothetical protein	6161	10992	-0.8352174685	1.0174682223	49.90557932	0	0	0
ISCW010007	secreted salivary gland peptide, putative	3872	208	4.2184235191	6.07110921	98.20569444	0	0	0
ISCW010367	zinc finger protein, putative	948	9077	-3.2592565932	-1.4065709023	-41.150812253	0	0	0
ISCW010436	secreted salivary gland peptide, putative	38414	60485	-0.6549452074	1.1977404834	143.22474056	0	0	0
ISCW010544	salivary sulfotransferase, putative	77	3124	-5.3423921974	-3.4897065066	-41.727877609	0	0	0
ISCW010882	RNA-binding protein, putative	1705	6	8.1505935232	10.003279214	54.314732833	0	0	0
ISCW011224	hypothetical protein	16660	17387	-0.06162062691	1.7910650639	126.53967489	0	0	0
ISCW011266	hypothetical protein	888	9697	-3.4489069023	-1.5962212114	-46.707310713	0	0	0
ISCW011339	hypothetical protein	1934	1391	0.47546537493	2.3281510658	50.919534634	0	0	0
ISCW011485	laminin alpha-4 chain, putative	2033	2366	-0.2188398585	1.6338458323	41.325676851	0	0	0
ISCW011505	ribosomal protein L22, putative	2669	2775	-0.056188465983	1.7964972248	50.622300549	0	0	0
ISCW011806	secreted salivary gland peptide, putative	4643	27556	-2.5692372971	-0.7165516063	-41.227839455	0	0	0
ISCW012025	cuticle protein, putative	4949	30981	-2.6461747647	-0.79348907382	-47.776918472	0	0	0
ISCW012053	hypothetical protein	1163	216	2.4287478793	4.2814335701	51.752981748	0	0	0
ISCW012082	aldehyde dehydrogenase, putative	1608	14121	-3.1345029472	-1.2818172564	-47.81204219	0	0	0
ISCW012260	secreted cysteine rich protein, putative	204	5041	-4.627068897	-2.7743832062	-47.706910376	0	0	0
ISCW012618	secreted protein with basic tail, putative	1378	75	4.1995414822	6.052227173	58.589057451	0	0	0
ISCW012691	BIGH3, putative	1153	166	2.7961373663	4.6488230571	52.500103069	0	0	0
ISCW012913	histidine ammonia lyase, putative	390	6881	-4.1410722146	-2.2883865238	-50.019072399	0	0	0
ISCW013027	vesicle coat complex COPII, subunit SFB3, putative	6625	5733	0.20863017553	2.0613158664	87.462100153	0	0	0
ISCW013186	purine permease, putative	48	2533	-5.721668861	-3.8689831702	-39.006928698	0	0	0
ISCW013274	hypothetical protein	132	4601	-5.1233376217	-3.2706519309	-49.300410625	0	0	0
ISCW013277	secreted salivary gland peptide, putative	40	2701	-6.0773498296	-4.2246641388	-41.35352826	0	0	0
ISCW013280	salivary protein NPL-2, putative	128	5857	-5.5159461791	-3.6632604883	-58.204367198	0	0	0
ISCW013285	hypothetical protein	309	4717	-3.9321908576	-2.0795051668	-39.017497848	0	0	0
ISCW013413	low-density lipoprotein receptor, putative	1066	417	1.3540881493	3.2067738401	44.708743168	0	0	0
ISCW013457	RNA-binding translational regulator IRP, putative	60	4502	-6.2294597458	-4.376774055	-53.874415241	0	0	0
ISCW013571	conserved hypothetical protein	121	4265	-5.1394667889	-3.2867810981	-47.566561462	0	0	0
ISCW013779	secreted salivary gland peptide, putative	1433	141	3.3452715419	5.1979572327	59.50216431	0	0	0
ISCW014049	peritrophic membrane chitin binding protein, putative	857	143	2.5832800573	4.4359657482	44.811895742	0	0	0
ISCW014211	apoptosis-promoting RNA-binding protein TIA-1/TIAR, putative	10428	14129	-0.43819687251	1.4144888183	84.320332787	0	0	0
ISCW014265	Hsp90 protein, putative	1608	768	1.0660891905	2.9187748813	52.540982302	0	0	0
ISCW014950	secreted salivary gland peptide, putative	129	6561	-5.6684727503	-3.8157870595	-62.494931506	0	0	0
ISCW014951	cuticle protein, putative	5108	31379	-2.6189689464	-0.76628325561	-46.656025434	0	0	0
ISCW015260	alpha tubulin	420	5308	-3.6597071377	-1.8070214469	-37.707189123	0	0	0
ISCW015281	reductase, putative	90	3665	-5.3477443867	-3.4950586959	-45.224851035	0	0	0
ISCW015391	ribosomal protein L39, putative	3308	3007	0.1376343666	1.9903200574	60.380140311	0	0	0
ISCW015495	secreted protein, putative	1400	11274	-3.0095007403	-1.1568150495	-39.393663657	0	0	0
ISCW015611	phosphoribosylamidoimidazole-succinocarboxamide synthase, putative	343	7100	-4.3715385431	-2.5188528523	-53.735589789	0	0	0
ISCW015758	chitinase, putative	3072	23124	-2.9121408563	-1.0594551655	-52.591503056	0	0	0
ISCW015762	secreted protein, putative	1260	17688	-3.8112752914	-1.9585896006	-72.715263927	0	0	0
ISCW015844	hypothetical protein	1430	230	2.6363093807	4.4889950716	58.044166757	0	0	0
ISCW016230	histone H1, putative	799	8501	-3.4113651518	-1.558679461	-42.979798755	0	0	0
ISCW016236	hypothetical protein	897	150	2.5801454844	4.4328311753	45.838389524	0	0	0
ISCW016297	conserved hypothetical protein	8171	66697	-3.029037314	-1.1763516232	-97.448207257	0	0	0
ISCW016298	hypothetical protein	1270	16352	-3.6865666993	-1.8338810084	-66.891621847	0	0	0
ISCW016301	conserved hypothetical protein	1211	470	1.3654662031	3.218151894	47.728166348	0	0	0
ISCW016302	secreted salivary gland peptide, putative	6452	367	4.1358944703	5.9885801611	126.86252979	0	0	0
ISCW016446	paramyosin, putative	17192	23361	-0.44236464422	1.4103210466	108.1812409	0	0	0
ISCW016597	hypothetical protein	163	12126	-6.2170879529	-4.364402262	-88.37104815	0	0	0
ISCW016598	hypothetical protein	1	3386	-11.725366258	-9.8726805671	-40.659290445	0	0	0
ISCW017166	lysosomal acid phosphatase, putative	1168	20146	-4.1083812399	-2.2556955491	-84.892330068	0	0	0
ISCW017361	40S ribosomal protein S12, putative	6281	9458	-0.59054087246	1.2621448184	59.906140615	0	0	0
ISCW017456	heat shock protein, putative	2789	3262	-0.22600884768	1.6266768431	48.258079421	0	0	0
ISCW017457	GTP-binding protein CRFG/NOG1, putative	1383	1178	0.23146161732	2.0841473081	40.208607797	0	0	0
ISCW017543	60S ribosomal protein L10, putative	463	9038	-4.2869194584	-2.4342337676	-59.461365325	0	0	0
ISCW017628	muscle LIM protein isoform A isoform, putative	13791	27025	-0.97056754597	0.88211814486	66.403112982	0	0	0
ISCW017703	CNDP dipeptidase, putative	211	5079	-4.5892295699	-2.7365438791	-47.544181293	0	0	0
ISCW017725	platelet endothelial tetraspan antigen, putative	1276	1104	0.20888815699	2.0615738478	38.352665359	0	0	0
ISCW017886	hypothetical protein	282	8064	-4.8377285711	-2.9850428803	-62.599008306	0	0	0
ISCW018543	GMP synthase, putative	210	7870	-5.2279024027	-3.3752167119	-65.350610399	0	0	0
ISCW018771	glutamine synthetase, putative	5292	9929	-0.90783536231	0.94485032852	43.487387753	0	0	0
ISCW018908	secreted protein, putative	251	4691	-4.2241362315	-2.3714505407	-42.182525037	0	0	0
ISCW018909	secreted protein, putative	2661	191	3.800323967	5.6530096578	81.499272918	0	0	0
ISCW018913	secreted protein, putative	104	3755	-5.1741574743	-3.3214717834	-44.832082679	0	0	0
ISCW019102	hypothetical protein	1490	359	2.0532565815	3.9059422724	57.03637259	0	0	0
ISCW019309	hypothetical protein	1305	13497	-3.3705170608	-1.51783137	-53.1268449	0	0	0
ISCW019391	hypothetical protein	4053	2658	0.60864907077	2.4613347616	76.174593154	0	0	0
ISCW020225	ornithine decarboxylase, putative	300	14338	-5.5787374864	-3.7260517955	-91.645857332	0	0	0
ISCW020557	conserved hypothetical protein	1862	1900	-0.02914634566	1.8235393452	42.711493913	0	0	0
ISCW020655	16 kDa thioredoxion, putative	1623	1218	0.41414886664	2.2668345575	45.900796984	0	0	0
ISCW020944	cuticle protein, putative	800	35	4.5145731728	6.3672588637	44.468611168	0	0	0
ISCW021406	hypothetical protein	16112	16837	-0.063499514871	1.789186176	124.33863226	0	0	0
ISCW021419	hypothetical protein	1073	11427	-3.4127247125	-1.5600390217	-49.870334272	0	0	0
ISCW021432	hypothetical protein	1298	918	0.49972432459	2.3524100154	41.968803346	0	0	0
ISCW021554	glycine-rich secreted protein, putative	1133	522	1.1180261493	2.9707118401	44.483043109	0	0	0
ISCW021646	hypothetical protein	2474	1450	0.77079260007	2.6234782909	61.661876206	0	0	0
ISCW021677	hypothetical protein	189	4818	-4.671976254	-2.8192905632	-47.026798217	0	0	0
ISCW021704	hemelipoglycoprotein precursor, putative	3219	5264	-0.70954691226	1.1431387786	39.62601494	0	0	0
ISCW021709	hemelipoglycoprotein precursor, putative	2741	26423	-3.2690200425	-1.4163343517	-70.64915953	0	0	0
ISCW021710	heme lipoprotein precursor, putative	10637	55924	-2.3943762355	-0.5416905447	-45.875391552	0	0	0
ISCW021753	ADP/ATP translocase, putative	930	10020	-3.4295079821	-1.5768222913	-47.060757614	0	0	0
ISCW021860	cyclin I, putative	1608	1474	0.12553088208	1.9782165729	41.916901434	0	0	0
ISCW021897	cell adhesion molecule, putative	64	4745	-6.2121923719	-4.3595066811	-55.256467343	0	0	0
ISCW021998	Na+/Ca2+ K+ independent exchanger, putative	1406	14972	-3.4125984538	-1.559912763	-57.092092532	0	0	0
ISCW022060	conserved hypothetical protein	243	5077	-4.3849480411	-2.5322623503	-45.571968173	0	0	0
ISCW022157	glutathione S-transferase, putative	143	3490	-4.6091399843	-2.7564542935	-39.558981308	0	0	0
ISCW022517	phospholipid-hydroperoxide glutathione peroxidase, putative	637	8426	-3.7254826383	-1.8727969475	-48.686830964	0	0	0
ISCW022552	dihydropteridine reductase, putative	42	3123	-6.2163994312	-4.3637137404	-44.837195536	0	0	0
ISCW022619	glycine rich secreted cement protein, putative	1657	249	2.7343559552	4.587041646	62.771433047	0	0	0
ISCW022620	secreted protein, putative	36860	60768	-0.72125573963	1.1314299512	134.04057414	0	0	0
ISCW022659	deoxyhypusine synthase, putative	82	6038	-6.2023030369	-4.3496173461	-62.299062247	0	0	0
ISCW022761	ornithine decarboxylase, putative	907	18989	-4.3879175712	-2.5352318804	-88.240896039	0	0	0
ISCW022784	hypothetical protein	2017	1374	0.55382907979	2.4065147706	53.026259179	0	0	0
ISCW022967	cuticle protein, putative	261	5399	-4.3705705049	-2.5178848141	-46.845302687	0	0	0
ISCW022972	keratin-associated protein 5-9, putative	2392	23195	-3.2775245515	-1.4248388607	-66.479747635	0	0	0
ISCW023121	ornithine decarboxylase antizyme, putative	455	8141	-4.1612675684	-2.3085818776	-54.697479353	0	0	0
ISCW023169	secreted salivary gland peptide, putative	1649	12348	-2.9046140842	-1.0519283933	-38.180701377	0	0	0
ISCW023334	ferritin, putative	420	8519	-4.3422228571	-2.4895371663	-58.475673638	0	0	0
ISCW023623	serpin-4 precursor, putative	1160	10241	-3.1421598862	-1.2894741954	-40.896133691	0	0	0
ISCW023637	secreted metalloprotease, putative	743	10	6.2152903057	8.0679759965	40.440542606	0	0	0
ISCW023883	40S ribosomal protein S10, putative	237	5534	-4.5453636797	-2.6926779889	-49.20618979	0	0	0
ISCW023901	ricinusin, putative	5356	11023	-1.0412890529	0.81139663795	38.452231452	0	0	0
ISCW023902	hypothetical protein	144	7062	-5.6159361043	-3.7632504135	-64.530250793	0	0	0
ISCW024012	secreted protein, putative	636	8180	-3.6850021725	-1.8323164817	-47.264042486	0	0	0
ISCW024295	secreted protein	10	9566	-9.9017719811	-8.0490862903	-76.427893362	0	0	0
ISCW024336	salivary mucin, putative	189	7632	-5.3356030318	-3.482917341	-65.179502042	0	0	0
ISCW024387	serpin-2 precursor, putative	379	8877	-4.5498024437	-2.6971167529	-62.383356293	0	0	0
ISCW024499	hypothetical protein	603	28	4.4286592698	6.2813449607	38.657173134	0	0	0
ISCW024668	hypothetical protein	285	5857	-4.3611280701	-2.5084423792	-48.689367643	0	0	0
ISCW024685	secreted salivary gland peptide, putative	6	2349	-8.6128684973	-6.7601828065	-39.767174649	0	0	0
ISCW021124	hypothetical protein	14	13	0.10691520392	1.9596008947	3.8858401718	0.00010197658534	0.00025964961611	5.77E-05
ISCW023000	REF-cotransformation assay oncogene, putative	14	13	0.10691520392	1.9596008947	3.8858401718	0.00010197658534	0.00025964961611	5.77E-05
ISCW006112	glycogenin-1, putative	50	285	-2.5109619193	-0.65827622845	-3.883020376	0.00010316691916	0.00026260670332	5.84E-05
ISCW014119	hypothetical protein	121	305	-1.3338021952	0.51888349565	3.8828861661	0.00010322389949	0.00026270260412	5.84E-05
ISCW000762	hypothetical protein	107	263	-1.2974520029	0.55523368794	3.8825966404	0.00010334692205	0.00026296651369	5.85E-05
ISCW003557	spire, putative	15	117	-2.963474124	-1.1107884331	-3.881524388	0.00010380373976	0.00026407950844	5.87E-05
ISCW001723	zinc finger protein, putative	18	21	-0.22239242134	1.6302932695	3.8809550353	0.00010404707822	0.00026462436043	5.88E-05
ISCW003462	hypothetical protein	18	21	-0.22239242134	1.6302932695	3.8809550353	0.00010404707822	0.00026462436043	5.88E-05
ISCW020447	spliceosomal protein sap, putative	215	597	-1.4733942717	0.37929141915	3.8761696565	0.0001061137089	0.00026980481142	6.00E-05
ISCW002156	erythrocyte band 7 integral membrane protein, putative	29	187	-2.6889134648	-0.83622777393	-3.874259218	0.00010694952671	0.000271879163	6.05E-05
ISCW001152	conserved hypothetical protein	15	15	0	1.8526856908	3.8738870421	0.00010711307515	0.0002722440655	6.05E-05
ISCW016163	janus-A, putative	44	84	-0.93288580414	0.91979988669	3.8719480219	0.00010796897988	0.00027436823122	6.10E-05
ISCW022031	CDP-diacylglycerol synthase, putative	50	100	-1	0.85268569083	3.8711092832	0.00010834120414	0.00027526271582	6.12E-05
ISCW001110	hypothetical protein	16	17	-0.08746284125	1.7652228496	3.8702717509	0.00010871410093	0.00027610703349	6.14E-05
ISCW008046	hypothetical protein	16	17	-0.08746284125	1.7652228496	3.8702717509	0.00010871410093	0.00027610703349	6.14E-05
ISCW011549	hypothetical protein	16	17	-0.08746284125	1.7652228496	3.8702717509	0.00010871410093	0.00027610703349	6.14E-05
ISCW013061	translation initiation factor 4F, cap-binding subunit, putative	6	66	-3.4594316186	-1.6067459278	-3.8696435833	0.00010899457602	0.00027671608032	6.15E-05
ISCW011021	guanine nucleotide exchange factor (GBF1), putative	47	92	-0.96897310438	0.88371258645	3.8688868476	0.00010933336306	0.00027752441792	6.17E-05
ISCW004426	kelch domain-containing protein, putative	16	122	-2.9307373376	-1.0780516467	-3.8686673736	0.00010943180625	0.00027772249523	6.18E-05
ISCW006303	hypothetical protein	42	248	-2.5618788876	-0.70919319678	-3.8680869119	0.00010969257056	0.00027833236998	6.19E-05
ISCW012254	cysteine rich secreted protein, putative	170	456	-1.423499078	0.4291866128	3.866516724	0.00011040089644	0.00028007744197	6.23E-05
ISCW008665	amino acid transporter, putative	8	78	-3.2854022189	-1.432716528	-3.865954864	0.00011065540317	0.00028064462329	6.24E-05
ISCW015671	hypothetical protein	8	78	-3.2854022189	-1.432716528	-3.865954864	0.00011065540317	0.00028064462329	6.24E-05
ISCW006288	coiled-coil domain-containing protein 64A, putative	6	0	3.5849625007	5.4376481915	3.8635803879	0.00011173709856	0.00028315054697	6.29E-05
ISCW007308	HMG-box transcription factor, putative	6	0	3.5849625007	5.4376481915	3.8635803879	0.00011173709856	0.00028315054697	6.29E-05
ISCW007761	hypothetical protein	6	0	3.5849625007	5.4376481915	3.8635803879	0.00011173709856	0.00028315054697	6.29E-05
ISCW010562	serine protease, putative	6	0	3.5849625007	5.4376481915	3.8635803879	0.00011173709856	0.00028315054697	6.29E-05
ISCW012076	5' nucleotidase, putative	6	0	3.5849625007	5.4376481915	3.8635803879	0.00011173709856	0.00028315054697	6.29E-05
ISCW012444	conserved hypothetical protein	6	0	3.5849625007	5.4376481915	3.8635803879	0.00011173709856	0.00028315054697	6.29E-05
ISCW014173	hypothetical protein	6	0	3.5849625007	5.4376481915	3.8635803879	0.00011173709856	0.00028315054697	6.29E-05
ISCW004856	N6-adenosine-methyltransferase 70 kDa subunit, putative	4	53	-3.7279204546	-1.8752347637	-3.8631284825	0.00011194409118	0.00028341119866	6.30E-05
ISCW020597	hypothetical protein	4	53	-3.7279204546	-1.8752347637	-3.8631284825	0.00011194409118	0.00028341119866	6.30E-05
ISCW021561	secreted salivary gland peptide, putative	4	53	-3.7279204546	-1.8752347637	-3.8631284825	0.00011194409118	0.00028341119866	6.30E-05
ISCW016001	hepatocellular carcinoma-associated antigen, putative	54	111	-1.0395283642	0.81315732664	3.8628535852	0.00011207018315	0.0002836248935	6.31E-05
ISCW002005	cytochrome P450, putative	37	66	-0.83494075373	1.0177449371	3.8625814216	0.0001121951532	0.00028386197728	6.31E-05
ISCW022660	conserved hypothetical protein	37	66	-0.83494075373	1.0177449371	3.8625814216	0.0001121951532	0.00028386197728	6.31E-05
ISCW008663	neuroendocrine protein 7b2, putative	7	72	-3.3625700794	-1.5098843886	-3.8623487947	0.00011230207327	0.0002840004856	6.31E-05
ISCW010190	conserved hypothetical protein	7	72	-3.3625700794	-1.5098843886	-3.8623487947	0.00011230207327	0.0002840004856	6.31E-05
ISCW019511	midasin, putative	7	72	-3.3625700794	-1.5098843886	-3.8623487947	0.00011230207327	0.0002840004856	6.31E-05
ISCW012256	secreted cysteine rich protein, putative	1469	5815	-1.9849447958	-0.13225910498	-3.8623064517	0.00011232154533	0.00028394419261	6.31E-05
ISCW003758	conserved hypothetical protein	11	95	-3.1104239897	-1.2577382989	-3.8607377005	0.00011304520709	0.00028569396937	6.35E-05
ISCW009998	RNA binding protein, putative	11	95	-3.1104239897	-1.2577382989	-3.8607377005	0.00011304520709	0.00028569396937	6.35E-05
ISCW005592	ubiquitin specific protease, putative	3	46	-3.9385994553	-2.0859137645	-3.8598056909	0.00011347722143	0.00028662608431	6.37E-05
ISCW008674	ATP-dependent RNA helicase, putative	3	46	-3.9385994553	-2.0859137645	-3.8598056909	0.00011347722143	0.00028662608431	6.37E-05
ISCW011960	conserved hypothetical protein	3	46	-3.9385994553	-2.0859137645	-3.8598056909	0.00011347722143	0.00028662608431	6.37E-05
ISCW015416	hypothetical protein	3	46	-3.9385994553	-2.0859137645	-3.8598056909	0.00011347722143	0.00028662608431	6.37E-05
ISCW001364	glutamate carboxypeptidase, putative	1	30	-4.9068905956	-3.0542049048	-3.8590225079	0.00011384145381	0.00028706652524	6.38E-05
ISCW005427	conserved hypothetical protein	1	30	-4.9068905956	-3.0542049048	-3.8590225079	0.00011384145381	0.00028706652524	6.38E-05
ISCW005738	synapsin, putative	1	30	-4.9068905956	-3.0542049048	-3.8590225079	0.00011384145381	0.00028706652524	6.38E-05
ISCW006368	secreted protein, putative	1	30	-4.9068905956	-3.0542049048	-3.8590225079	0.00011384145381	0.00028706652524	6.38E-05
ISCW007753	monocarboxylate transporter, putative	1	30	-4.9068905956	-3.0542049048	-3.8590225079	0.00011384145381	0.00028706652524	6.38E-05
ISCW008639	zinc finger protein, putative	1	30	-4.9068905956	-3.0542049048	-3.8590225079	0.00011384145381	0.00028706652524	6.38E-05
ISCW009997	dimeric dihydrodiol dehydrogenase, putative	1	30	-4.9068905956	-3.0542049048	-3.8590225079	0.00011384145381	0.00028706652524	6.38E-05
ISCW012210	hypothetical protein	1	30	-4.9068905956	-3.0542049048	-3.8590225079	0.00011384145381	0.00028706652524	6.38E-05
ISCW012339	acetylcholinesterase, putative	1	30	-4.9068905956	-3.0542049048	-3.8590225079	0.00011384145381	0.00028706652524	6.38E-05
ISCW017570	UDP-galactose transporter, putative	1	30	-4.9068905956	-3.0542049048	-3.8590225079	0.00011384145381	0.00028706652524	6.38E-05
ISCW020403	conserved hypothetical protein	1	30	-4.9068905956	-3.0542049048	-3.8590225079	0.00011384145381	0.00028706652524	6.38E-05
ISCW021701	hypothetical protein	1	30	-4.9068905956	-3.0542049048	-3.8590225079	0.00011384145381	0.00028706652524	6.38E-05
ISCW023313	AMP dependent CoA ligase, putative	1	30	-4.9068905956	-3.0542049048	-3.8590225079	0.00011384145381	0.00028706652524	6.38E-05
ISCW024252	hypothetical protein	1	30	-4.9068905956	-3.0542049048	-3.8590225079	0.00011384145381	0.00028706652524	6.38E-05
ISCW012233	sodium/glucose cotransporter slc5a1,2,4, putative	17	127	-2.9012218455	-1.0485361547	-3.8587675735	0.00011396025304	0.0002869672693	6.38E-05
ISCW011119	hypothetical protein	33	56	-0.7629608027	1.0897248881	3.8573952201	0.00011460178008	0.00028850264052	6.42E-05
ISCW023733	rothmund-thomson syndrome DNA helicase recq4, putative	33	56	-0.7629608027	1.0897248881	3.8573952201	0.00011460178008	0.00028850264052	6.42E-05
ISCW005456	zinc finger protein, putative	26	172	-2.7258250366	-0.87313934573	-3.8548959637	0.00011577885371	0.00029138499006	6.48E-05
ISCW022242	conserved hypothetical protein	51	103	-1.0140751852	0.83861050562	3.8544839668	0.000115973983	0.00029182210812	6.49E-05
ISCW010768	myosin IB, putative	183	848	-2.2122206163	-0.35953492545	-3.852850753	0.0001167505589	0.00029372187198	6.53E-05
ISCW016533	DEAD box protein abstrakt, putative	31	196	-2.6605135337	-0.8078278429	-3.8505944778	0.00011783146389	0.00029638642526	6.59E-05
ISCW018193	toll, putative	181	491	-1.4397333272	0.4129523636	3.8495663181	0.00011832714402	0.00029757822506	6.62E-05
ISCW000802	hypothetical protein	0	25	-5.6438561898	-3.7911704989	-3.8485709249	0.00011880889997	0.00029848638618	6.63E-05
ISCW002030	iduronate 2-sulfatase, putative	0	25	-5.6438561898	-3.7911704989	-3.8485709249	0.00011880889997	0.00029848638618	6.63E-05
ISCW002317	cytochrome P450, putative	0	25	-5.6438561898	-3.7911704989	-3.8485709249	0.00011880889997	0.00029848638618	6.63E-05
ISCW006541	hypothetical protein	0	25	-5.6438561898	-3.7911704989	-3.8485709249	0.00011880889997	0.00029848638618	6.63E-05
ISCW007955	hypothetical protein	0	25	-5.6438561898	-3.7911704989	-3.8485709249	0.00011880889997	0.00029848638618	6.63E-05
ISCW008756	hypothetical protein	0	25	-5.6438561898	-3.7911704989	-3.8485709249	0.00011880889997	0.00029848638618	6.63E-05
ISCW009513	myosin X, putative	0	25	-5.6438561898	-3.7911704989	-3.8485709249	0.00011880889997	0.00029848638618	6.63E-05
ISCW011726	calcium-binding protein P, putative	0	25	-5.6438561898	-3.7911704989	-3.8485709249	0.00011880889997	0.00029848638618	6.63E-05
ISCW020437	hypothetical protein	0	25	-5.6438561898	-3.7911704989	-3.8485709249	0.00011880889997	0.00029848638618	6.63E-05
ISCW021979	conserved hypothetical protein	0	25	-5.6438561898	-3.7911704989	-3.8485709249	0.00011880889997	0.00029848638618	6.63E-05
ISCW000237	secreted inorganic pyrophosphatase, putative	1451	5745	-1.9852593735	-0.13257368264	-3.8478856707	0.00011914162739	0.00029901867679	6.65E-05
ISCW007236	potassium-dependent sodium-calcium exchanger, putative	22	30	-0.44745897697	1.4052267139	3.845322754	0.0001203938645	0.00030207794009	6.72E-05
ISCW019201	origin recognition complex, second largest subunit ORC2, putative	22	30	-0.44745897697	1.4052267139	3.845322754	0.0001203938645	0.00030207794009	6.72E-05
ISCW006255	hypothetical protein	21	147	-2.8073549221	-0.95466923123	-3.8418450755	0.00012211290655	0.00030630643915	6.81E-05
ISCW007829	tyrosine kinase, putative	10	89	-3.1538053361	-1.3011196453	-3.8367674601	0.00012466441344	0.00031264897494	6.95E-05
ISCW006698	conserved hypothetical protein	56	117	-1.0630097975	0.7896758933	3.8357219055	0.00012519600776	0.00031392431796	6.98E-05
ISCW013214	acyl-coenzyme A oxidase, putative	134	346	-1.3685390372	0.48414665365	3.8356368549	0.00012523934413	0.00031397512802	6.98E-05
ISCW011086	hypothetical protein	133	343	-1.3667823307	0.48590336016	3.8339948948	0.00012607875902	0.00031602132119	7.03E-05
ISCW013569	hypothetical protein	12	100	-3.0588936891	-1.2062079982	-3.8328218676	0.00012668168702	0.00031747410626	7.06E-05
ISCW012920	glucosidase II, putative	213	969	-2.1856432352	-0.33295754436	-3.8317645753	0.00012722745579	0.00031878313725	7.09E-05
ISCW011552	guanylate kinase, putative	114	561	-2.2989669464	-0.44628125562	-3.8317207614	0.00012725012007	0.00031878122862	7.09E-05
ISCW005288	gamma-glutamyltransferase, putative	145	380	-1.3899465183	0.46273917251	3.8277275285	0.00012933181129	0.00032393655218	7.20E-05
ISCW009252	hypothetical protein	7	2	1.8073549221	3.6600406129	3.8222281323	0.00013225125097	0.00033109649952	7.36E-05
ISCW009977	conserved hypothetical protein	7	2	1.8073549221	3.6600406129	3.8222281323	0.00013225125097	0.00033109649952	7.36E-05
ISCW011782	neprilysin, putative	7	2	1.8073549221	3.6600406129	3.8222281323	0.00013225125097	0.00033109649952	7.36E-05
ISCW013124	hypothetical protein	7	2	1.8073549221	3.6600406129	3.8222281323	0.00013225125097	0.00033109649952	7.36E-05
ISCW009151	ribosomal pseudouridine synthase, putative	21	28	-0.41503749928	1.4376481915	3.822057859	0.00013234262668	0.00033114249588	7.36E-05
ISCW011146	solute carrier organic anion transporter, putative	21	28	-0.41503749928	1.4376481915	3.822057859	0.00013234262668	0.00033114249588	7.36E-05
ISCW001956	AMP dependent CoA ligase, putative	5	59	-3.5607149545	-1.7080292636	-3.8216469036	0.00013256340764	0.00033154251996	7.37E-05
ISCW014563	bpb/poz domain-containing protein, putative	5	59	-3.5607149545	-1.7080292636	-3.8216469036	0.00013256340764	0.00033154251996	7.37E-05
ISCW022343	ABC transporter, putative	5	59	-3.5607149545	-1.7080292636	-3.8216469036	0.00013256340764	0.00033154251996	7.37E-05
ISCW013311	conserved hypothetical protein	34	59	-0.79518020811	1.0575054827	3.8209141317	0.000132957942	0.00033240706866	7.39E-05
ISCW011759	RING finger containing protein, putative	16	121	-2.9188632373	-1.0661775464	-3.8181916743	0.00013443346258	0.00033603426871	7.47E-05
ISCW000854	hypothetical protein	2	38	-4.2479275134	-2.3952418226	-3.8181399824	0.00013446162732	0.00033595039468	7.47E-05
ISCW007810	sodium- and chloride-dependent neurotransmitter transporter, putative	2	38	-4.2479275134	-2.3952418226	-3.8181399824	0.00013446162732	0.00033595039468	7.47E-05
ISCW008909	phosphoinositol 4-phosphate adaptor protein, putative	2	38	-4.2479275134	-2.3952418226	-3.8181399824	0.00013446162732	0.00033595039468	7.47E-05
ISCW019500	conserved hypothetical protein	2	38	-4.2479275134	-2.3952418226	-3.8181399824	0.00013446162732	0.00033595039468	7.47E-05
ISCW005775	syntenin, putative	172	801	-2.2193936777	-0.36670798688	-3.814504985	0.00013645618266	0.00034077734147	7.58E-05
ISCW017659	eIF2-interacting protein ABC50, putative	115	289	-1.3294356316	0.52325005927	3.8143534657	0.00013653992476	0.00034092390754	7.58E-05
ISCW013905	lysosomal protective protein precursor, putative	13	105	-3.0138057995	-1.1611201087	-3.8103214069	0.00013878624142	0.00034646912003	7.71E-05
ISCW014828	acyl-CoA synthetase, putative	27	42	-0.63742992062	1.2152557702	3.8073429652	0.00014046787866	0.00035060287836	7.80E-05
ISCW005389	beta-glucuronidase, putative	8	77	-3.2667865407	-1.4141008499	-3.8034342192	0.00014270389964	0.00035611858908	7.92E-05
ISCW003810	myosin VII, putative	24	35	-0.54432051622	1.3083651746	3.8027648657	0.00014309015296	0.0003570170153	7.94E-05
ISCW002954	cuticular protein, putative	24	161	-2.7459543774	-0.89326868656	-3.8022850605	0.00014336763222	0.00035764376521	7.95E-05
ISCW001708	anti-proliferation factor BTG1/TOB, putative	6	65	-3.4374053123	-1.5847196215	-3.802056239	0.00014350014184	0.00035784312447	7.96E-05
ISCW004322	(S)-2-hydroxy-acid oxidase, putative	6	65	-3.4374053123	-1.5847196215	-3.802056239	0.00014350014184	0.00035784312447	7.96E-05
ISCW020304	transmembrane and coiled-coil domains protein, putative	6	65	-3.4374053123	-1.5847196215	-3.802056239	0.00014350014184	0.00035784312447	7.96E-05
ISCW018717	ribosome maturation protein SBDS, putative	166	446	-1.4258604686	0.42682522226	3.8012864652	0.000143946762	0.00035882534115	7.98E-05
ISCW004146	26S protease regulatory subunit 6A, putative	23	156	-2.7618402628	-0.90915457198	-3.7988657102	0.00014535982197	0.00036228140245	8.06E-05
ISCW004834	hypothetical protein	19	136	-2.8395353278	-0.98684963698	-3.7986257347	0.00014550061154	0.00036256588938	8.06E-05
ISCW002472	rap1 GTPase-GDP dissociation stimulator, putative	7	71	-3.3423921974	-1.4897065066	-3.7974316124	0.00014620309404	0.00036424967113	8.10E-05
ISCW013568	hypothetical protein	21	146	-2.7975071361	-0.94482144527	-3.7957318996	0.00014720851703	0.00036668744276	8.15E-05
ISCW006690	Adprhl2 protein, putative	42	80	-0.92961067211	0.92307501872	3.7942397618	0.00014809651688	0.00036883188172	8.20E-05
ISCW006092	hypothetical protein	14	110	-2.9740047915	-1.1213191006	-3.7923715705	0.00014921542427	0.00037144854906	8.26E-05
ISCW010121	zinc finger, C2H2 type, putative	14	110	-2.9740047915	-1.1213191006	-3.7923715705	0.00014921542427	0.00037144854906	8.26E-05
ISCW010913	sulfotransferase, putative	14	110	-2.9740047915	-1.1213191006	-3.7923715705	0.00014921542427	0.00037144854906	8.26E-05
ISCW018536	H(beta)58 protein, putative	14	110	-2.9740047915	-1.1213191006	-3.7923715705	0.00014921542427	0.00037144854906	8.26E-05
ISCW012493	peroxinectin, putative	70	371	-2.4059923597	-0.55330666885	-3.7922325155	0.00014929902532	0.00037148676844	8.26E-05
ISCW018027	alpha-mannosidase II, putative	29	185	-2.6734004654	-0.82071477456	-3.7921790822	0.00014933116165	0.00037149880214	8.26E-05
ISCW019289	hypothetical protein	233	658	-1.4977576291	0.35492806175	3.7919706758	0.00014945656532	0.000371742815	8.27E-05
ISCW007621	RNA polymerase II subunit, putative	44	255	-2.5349218182	-0.68223612739	-3.7908766356	0.00015011650642	0.00037331604887	8.30E-05
ISCW015560	Popeye domain-containing protein, putative	45	88	-0.96757852231	0.88510716852	3.7907312767	0.00015020439526	0.00037346636409	8.31E-05
ISCW003150	adenylate cyclase, putative	4	52	-3.7004397181	-1.8477540273	-3.7884322248	0.00015160093665	0.00037676660505	8.38E-05
ISCW011005	hypothetical protein	4	52	-3.7004397181	-1.8477540273	-3.7884322248	0.00015160093665	0.00037676660505	8.38E-05
ISCW014151	phosphatidylinositol glycan anchor biosynthesis class U protein, putative	4	52	-3.7004397181	-1.8477540273	-3.7884322248	0.00015160093665	0.00037676660505	8.38E-05
ISCW018579	RING finger protein, putative	4	52	-3.7004397181	-1.8477540273	-3.7884322248	0.00015160093665	0.00037676660505	8.38E-05
ISCW007217	20S proteasome, regulatory subunit beta, putative	100	500	-2.3219280949	-0.46924240406	-3.7883991253	0.00015162113171	0.00037664482663	8.38E-05
ISCW021262	endosomal membrane protein EMP70, putative	52	291	-2.4844356248	-0.63174993394	-3.7829217293	0.00015499816622	0.00038496350538	8.56E-05
ISCW018213	phosphatidylinositol transfer protein SEC14, putative	73	166	-1.1852148725	0.66747081836	3.7809163674	0.00015625216169	0.00038800719275	8.63E-05
ISCW009615	RNA polymerase III, putative	32	199	-2.6366246205	-0.78393892971	-3.7808344856	0.0001563035665	0.00038806402717	8.63E-05
ISCW008677	collagen-like repeats containing protein, putative	12	10	0.26303440583	2.1157200967	3.7805308041	0.00015649435447	0.00038846683247	8.64E-05
ISCW013755	sodium/chloride dependent transporter, putative	102	251	-1.299118212	0.55356747885	3.7805067423	0.00015650948067	0.00038843352416	8.64E-05
ISCW014559	sorting nexin, putative	3	45	-3.9068905956	-2.0542049048	-3.7803021601	0.00015663814473	0.0003886465263	8.64E-05
ISCW019360	hypothetical protein	3	45	-3.9068905956	-2.0542049048	-3.7803021601	0.00015663814473	0.0003886465263	8.64E-05
ISCW004779	1-acyl-sn-glycerol-3-phosphate acyltransferase zeta, putative	104	257	-1.3051848311	0.54750085978	3.7795288982	0.00015712535771	0.00038974879105	8.67E-05
ISCW000957	conserved hypothetical protein	15	115	-2.9385994553	-1.0859137645	-3.7782811795	0.0001579145226	0.0003916349232	8.71E-05
ISCW016405	meprin A metalloprotease, putative	12	99	-3.0443941194	-1.1917084285	-3.7772456327	0.00015857232281	0.00039319463717	8.74E-05
ISCW011884	ubiquitin protein ligase, putative	38	227	-2.5786209738	-0.72593528302	-3.7770781159	0.00015867897483	0.00039338740926	8.75E-05
ISCW021495	hypothetical protein	53	110	-1.053439259	0.79924643187	3.7705286421	0.00016290210387	0.00040378357549	8.98E-05
ISCW000161	conserved hypothetical protein	16	120	-2.9068905956	-1.0542049048	-3.7674906337	0.00016489672545	0.00040865318519	9.09E-05
ISCW004155	conserved hypothetical protein	1	29	-4.8579809951	-3.0052953043	-3.7651776556	0.00016643070648	0.00041215451387	9.16E-05
ISCW005415	signal recognition particle receptor, putative	1	29	-4.8579809951	-3.0052953043	-3.7651776556	0.00016643070648	0.00041215451387	9.16E-05
ISCW008896	conserved hypothetical protein	1	29	-4.8579809951	-3.0052953043	-3.7651776556	0.00016643070648	0.00041215451387	9.16E-05
ISCW011975	hypothetical protein	1	29	-4.8579809951	-3.0052953043	-3.7651776556	0.00016643070648	0.00041215451387	9.16E-05
ISCW012285	conserved hypothetical protein	1	29	-4.8579809951	-3.0052953043	-3.7651776556	0.00016643070648	0.00041215451387	9.16E-05
ISCW016237	hypothetical protein	1	29	-4.8579809951	-3.0052953043	-3.7651776556	0.00016643070648	0.00041215451387	9.16E-05
ISCW020860	hypothetical protein	1	29	-4.8579809951	-3.0052953043	-3.7651776556	0.00016643070648	0.00041215451387	9.16E-05
ISCW003987	conserved hypothetical protein	34	208	-2.6129768769	-0.76029118606	-3.7641812468	0.0001670956595	0.0004135002245	9.20E-05
ISCW020583	presenilin, putative	17	125	-2.8783214434	-1.0256357526	-3.7595416971	0.00017022490577	0.00042116736685	9.37E-05
ISCW014873	vacuolar sorting protein, putative	140	367	-1.3903532359	0.46233245493	3.75810684	0.00017120378245	0.0004235122835	9.42E-05
ISCW016773	conserved hypothetical protein	28	45	-0.68449817427	1.1681875166	3.7575639862	0.00017157550236	0.00042435467758	9.44E-05
ISCW005115	serine/threonine kinase pskh, putative	123	315	-1.356693513	0.49599217778	3.7570122803	0.0001719540614	0.00042521367755	9.46E-05
ISCW010385	UDP-galactose transporter, putative	9	82	-3.1876270032	-1.3349413123	-3.7564429411	0.00017234554337	0.00042610431581	9.48E-05
ISCW024099	DNA-directed RNA polymerase III subunit RPC9, putative	78	181	-1.2144436682	0.63824202261	3.7560937829	0.00017258604164	0.00042662140865	9.49E-05
ISCW010970	conserved hypothetical protein	13	12	0.11547721742	1.9681629082	3.7552734903	0.0001731522973	0.00042790456036	9.52E-05
ISCW015771	prolyl 4-hydroxylase alpha subunit, putative	13	12	0.11547721742	1.9681629082	3.7552734903	0.0001731522973	0.00042790456036	9.52E-05
ISCW001104	cytochrome P450, putative	94	228	-1.2783011625	0.57438452834	3.7521337754	0.00017533585564	0.00043318270217	9.63E-05
ISCW010228	hypothetical protein	118	300	-1.3461756411	0.50651004969	3.7510432363	0.00017610032651	0.00043499242024	9.67E-05
ISCW018858	myosin IA, putative	74	387	-2.3867363905	-0.53405069969	-3.7508514108	0.0001762351204	0.00043524637357	9.67E-05
ISCW021115	cAMP-dependent protein kinase catalytic subunit, putative	19	135	-2.8288880836	-0.97620239278	-3.750715201	0.00017633089263	0.00043540388076	9.67E-05
ISCW004348	GTPase Rho, putative	5	58	-3.5360529002	-1.6833672094	-3.7504043912	0.00017654961335	0.00043574628429	9.67E-05
ISCW008172	hypothetical protein	5	58	-3.5360529002	-1.6833672094	-3.7504043912	0.00017654961335	0.00043574628429	9.67E-05
ISCW015550	conserved hypothetical protein	5	58	-3.5360529002	-1.6833672094	-3.7504043912	0.00017654961335	0.00043574628429	9.67E-05
ISCW022548	D-alanyl-D-alanine carboxypeptidase, putative	5	58	-3.5360529002	-1.6833672094	-3.7504043912	0.00017654961335	0.00043574628429	9.67E-05
ISCW001449	hypothetical protein	0	24	-5.5849625007	-3.7322768099	-3.7503156941	0.00017661207735	0.00043519006765	9.67E-05
ISCW002184	glutamate transporter, putative	0	24	-5.5849625007	-3.7322768099	-3.7503156941	0.00017661207735	0.00043519006765	9.67E-05
ISCW004341	mediator of RNA polymerase II transcription subunit, putative	0	24	-5.5849625007	-3.7322768099	-3.7503156941	0.00017661207735	0.00043519006765	9.67E-05
ISCW004429	hypothetical protein	0	24	-5.5849625007	-3.7322768099	-3.7503156941	0.00017661207735	0.00043519006765	9.67E-05
ISCW004433	GPN-loop GTPase, putative	0	24	-5.5849625007	-3.7322768099	-3.7503156941	0.00017661207735	0.00043519006765	9.67E-05
ISCW004723	hypothetical protein	0	24	-5.5849625007	-3.7322768099	-3.7503156941	0.00017661207735	0.00043519006765	9.67E-05
ISCW005215	hypothetical protein	0	24	-5.5849625007	-3.7322768099	-3.7503156941	0.00017661207735	0.00043519006765	9.67E-05
ISCW008647	antigen 5/SCP domain-containing protein, putative	0	24	-5.5849625007	-3.7322768099	-3.7503156941	0.00017661207735	0.00043519006765	9.67E-05
ISCW009800	heterogeneous nuclear ribonucleoprotein k, putative	0	24	-5.5849625007	-3.7322768099	-3.7503156941	0.00017661207735	0.00043519006765	9.67E-05
ISCW010183	conserved hypothetical protein	0	24	-5.5849625007	-3.7322768099	-3.7503156941	0.00017661207735	0.00043519006765	9.67E-05
ISCW011901	transmembrane protein, putative	0	24	-5.5849625007	-3.7322768099	-3.7503156941	0.00017661207735	0.00043519006765	9.67E-05
ISCW013925	F-box/leucine rich repeat protein, putative	0	24	-5.5849625007	-3.7322768099	-3.7503156941	0.00017661207735	0.00043519006765	9.67E-05
ISCW020711	conserved hypothetical protein	0	24	-5.5849625007	-3.7322768099	-3.7503156941	0.00017661207735	0.00043519006765	9.67E-05
ISCW023259	DNA polymerase lambda, putative	0	24	-5.5849625007	-3.7322768099	-3.7503156941	0.00017661207735	0.00043519006765	9.67E-05
ISCW007079	CCR4-associated factor, putative	6	1	2.5849625007	4.4376481915	3.7496373928	0.00017709045182	0.00043569822245	9.69E-05
ISCW010771	hypothetical protein	6	1	2.5849625007	4.4376481915	3.7496373928	0.00017709045182	0.00043569822245	9.69E-05
ISCW021896	sulfotransferase, putative	6	1	2.5849625007	4.4376481915	3.7496373928	0.00017709045182	0.00043569822245	9.69E-05
ISCW009191	zinc finger protein, putative	11	93	-3.0797271925	-1.2270415016	-3.7465287684	0.00017929844956	0.00044097113712	9.81E-05
ISCW014045	hypothetical protein	22	31	-0.49476469175	1.3579209991	3.746459551	0.00017934790673	0.00044101306735	9.81E-05
ISCW001764	secreted protein, putative	16	18	-0.16992500144	1.6827606894	3.7425724052	0.00018214602551	0.00044777221843	9.96E-05
ISCW012593	conserved hypothetical protein	16	18	-0.16992500144	1.6827606894	3.7425724052	0.00018214602551	0.00044777221843	9.96E-05
ISCW005875	calcipressin, putative	14	14	0	1.8526856908	3.7425297625	0.00018217694772	0.0004477269107	9.96E-05
ISCW006674	conserved hypothetical protein	39	73	-0.90442234002	0.94826335081	3.7396281846	0.00018429265092	0.00045284478039	0.00010070477304
ISCW014058	conserved hypothetical protein	15	16	-0.093109404391	1.7595762864	3.7390435691	0.00018472171321	0.00045377616634	0.00010090278944
ISCW021012	endonuclease, putative	15	16	-0.093109404391	1.7595762864	3.7390435691	0.00018472171321	0.00045377616634	0.00010090278944
ISCW012730	acyl-CoA synthetase, putative	154	411	-1.416208043	0.43647764784	3.7378409596	0.00018560728936	0.0004558281887	0.00010136823096
ISCW006295	NBP2B protein, putative	6	64	-3.4150374993	-1.5623518085	-3.7338905035	0.00018854449017	0.00046279102132	0.00010287952955
ISCW006737	transporter, putative	6	64	-3.4150374993	-1.5623518085	-3.7338905035	0.00018854449017	0.00046279102132	0.00010287952955
ISCW012723	hypothetical protein	6	64	-3.4150374993	-1.5623518085	-3.7338905035	0.00018854449017	0.00046279102132	0.00010287952955
ISCW020876	heat shock protein 70 (HSP70)-interacting protein, putative	6	64	-3.4150374993	-1.5623518085	-3.7338905035	0.00018854449017	0.00046279102132	0.00010287952955
ISCW023559	carrier protein, putative	6	64	-3.4150374993	-1.5623518085	-3.7338905035	0.00018854449017	0.00046279102132	0.00010287952955
ISCW009593	collagen alpha chain, type IV, putative	56	119	-1.0874628413	0.76522284958	3.7327292598	0.00018941615953	0.00046467912366	0.00010333652437
ISCW016107	membrane coat complex retromer, subunit VPS29/PEP11, putative	74	170	-1.1999375705	0.65274812032	3.7322695737	0.00018976226099	0.00046544427678	0.00010350668107
ISCW008933	transitional endoplasmic reticulum ATPase, putative	7	70	-3.3219280949	-1.4692424041	-3.7320083892	0.00018995917361	0.00046580132164	0.00010353141099
ISCW019699	conserved hypothetical protein	7	70	-3.3219280949	-1.4692424041	-3.7320083892	0.00018995917361	0.00046580132164	0.00010353141099
ISCW003750	hypothetical protein	2	37	-4.2094533656	-2.3567676748	-3.7318465364	0.00019008129436	0.00046576505872	0.00010353141099
ISCW004015	hypothetical protein	2	37	-4.2094533656	-2.3567676748	-3.7318465364	0.00019008129436	0.00046576505872	0.00010353141099
ISCW007066	hypothetical protein	2	37	-4.2094533656	-2.3567676748	-3.7318465364	0.00019008129436	0.00046576505872	0.00010353141099
ISCW008907	protoheme IX farnesyltransferase, putative	2	37	-4.2094533656	-2.3567676748	-3.7318465364	0.00019008129436	0.00046576505872	0.00010353141099
ISCW010633	short chain dehydrogenase reductase, putative	2	37	-4.2094533656	-2.3567676748	-3.7318465364	0.00019008129436	0.00046576505872	0.00010353141099
ISCW024302	hypothetical protein	2	37	-4.2094533656	-2.3567676748	-3.7318465364	0.00019008129436	0.00046576505872	0.00010353141099
ISCW017265	conserved hypothetical protein	75	173	-1.2058095371	0.64687615369	3.7273942839	0.00019346966965	0.00047376916764	0.00010535799145
ISCW013814	DNAJ protein, putative	37	68	-0.87800947562	0.97467621521	3.7268367347	0.0001938979679	0.00047473255616	0.00010557223224
ISCW021095	polyglutamylase, putative	15	114	-2.9259994186	-1.0733137277	-3.7262960785	0.00019431414007	0.00047562313484	0.00010576076967
ISCW023178	conserved hypothetical protein	15	114	-2.9259994186	-1.0733137277	-3.7262960785	0.00019431414007	0.00047562313484	0.00010576076967
ISCW009353	conserved hypothetical protein	76	176	-1.2115041052	0.64118158564	3.7228033416	0.00019702298101	0.00048212348958	0.00010721584679
ISCW014261	ribosomal protein L14, putative	12	98	-3.0297473434	-1.1770616526	-3.7213638491	0.00019814969171	0.0004847934205	0.00010780959282
ISCW009798	transcription initiation factor IIF, auxiliary subunit, putative	90	217	-1.2696981361	0.58298755471	3.7208676935	0.00019853944048	0.00048565966313	0.00010800223005
ISCW015262	conserved hypothetical protein	21	29	-0.46566357235	1.3870221185	3.719958089	0.00019925584016	0.00048732449189	0.0001083724589
ISCW006956	protein groucho-2, putative	25	164	-2.7136958148	-0.86101012401	-3.7196977573	0.00019946132262	0.00048773938512	0.00010846472392
ISCW010712	hypothetical protein	10	87	-3.121015401	-1.2683297101	-3.7188845369	0.00020010448878	0.00048922419752	0.00010879492027
ISCW009296	argininosuccinate lyase, putative	35	63	-0.84799690655	1.0046887843	3.7169420571	0.00020164866672	0.00049291091372	0.00010961478159
ISCW009167	hypothetical protein	16	119	-2.8948177633	-1.0421320725	-3.7165615123	0.00020195248993	0.00049356492151	0.0001097602215
ISCW022980	mitotic spindle assembly checkpoint protein mad2, putative	94	229	-1.2846149364	0.56807075441	3.7149519097	0.00020324234345	0.00049662808577	0.00011044141575
ISCW000721	zinc finger protein, putative	4	51	-3.672425342	-1.8197396511	-3.712926225	0.00020487662322	0.0005004866868	0.00011128951207
ISCW005567	hypothetical protein	4	51	-3.672425342	-1.8197396511	-3.712926225	0.00020487662322	0.0005004866868	0.00011128951207
ISCW013386	conserved hypothetical protein	29	48	-0.72698150559	1.1257041852	3.7122346454	0.00020543739592	0.00050172147949	0.00011157409759
ISCW000703	hypothetical protein	58	125	-1.1078032895	0.74488240129	3.7108833774	0.00020653724523	0.00050422655778	0.00011211107005
ISCW015525	conserved hypothetical protein	58	125	-1.1078032895	0.74488240129	3.7108833774	0.00020653724523	0.00050422655778	0.00011211107005
ISCW016458	cell division control protein/DNA repair exonuclease, putative	58	125	-1.1078032895	0.74488240129	3.7108833774	0.00020653724523	0.00050422655778	0.00011211107005
ISCW018501	conserved hypothetical protein	50	103	-1.0426443374	0.81004135342	3.7047852282	0.0002115699189	0.00051632773607	0.00011482227405
ISCW020519	RNA polymerase II, large subunit, putative	54	114	-1.078002512	0.77468317883	3.7047025449	0.00021163894038	0.00051640356835	0.00011483913782
ISCW000884	ribosomal protein S5, putative	19	134	-2.818161677	-0.96547598619	-3.7026140068	0.00021338941731	0.00052058142538	0.00011576822029
ISCW019126	pyruvate dehydrogenase, putative	102	505	-2.3077142357	-0.45502854484	-3.7010739957	0.00021468885326	0.00052365762954	0.00011645231438
ISCW014335	conserved hypothetical protein	28	178	-2.6683785089	-0.81569281808	-3.7001991047	0.00021543037773	0.00052537214698	0.00011683359313
ISCW012606	ubiquitin-conjugating enzyme, putative	3	44	-3.8744691179	-2.0217834271	-3.6997929058	0.00021577547343	0.00052602519572	0.00011695786709
ISCW016763	prickle, putative	3	44	-3.8744691179	-2.0217834271	-3.6997929058	0.00021577547343	0.00052602519572	0.00011695786709
ISCW019024	hypothetical protein	3	44	-3.8744691179	-2.0217834271	-3.6997929058	0.00021577547343	0.00052602519572	0.00011695786709
ISCW001180	E1b-55kD-associated protein, putative	35	211	-2.5918161718	-0.73913048093	-3.6992517677	0.0002162360163	0.00052695911708	0.00011718650757
ISCW016294	cuticle protein, putative	1902	6338	-1.7365104135	0.11617527731	3.6980766331	0.00021723931057	0.0005293093175	0.00011770915112
ISCW013640	ATP-dependent transporter, putative	10	7	0.51457317283	2.3672588637	3.696743485	0.00021838280337	0.00053195259792	0.00011828638373
ISCW017176	spindle and kinetochore-associated protein, putative	10	7	0.51457317283	2.3672588637	3.696743485	0.00021838280337	0.00053195259792	0.00011828638373
ISCW007968	max binding protein mnt, putative	9	81	-3.1699250014	-1.3172393106	-3.6952777294	0.00021964655999	0.00053474378537	0.00011888577767
ISCW018679	26S proteasome non-ATPase regulatory subunit, putative	9	81	-3.1699250014	-1.3172393106	-3.6952777294	0.00021964655999	0.00053474378537	0.00011888577767
ISCW020882	hypothetical protein	9	81	-3.1699250014	-1.3172393106	-3.6952777294	0.00021964655999	0.00053474378537	0.00011888577767
ISCW024794	step II splicing factor Slu7, putative	9	81	-3.1699250014	-1.3172393106	-3.6952777294	0.00021964655999	0.00053474378537	0.00011888577767
ISCW018043	methionyl-tRNA synthetase, putative	55	117	-1.0890050061	0.76368068477	3.6927818058	0.00022181432803	0.00053977993129	0.00012003763282
ISCW002981	hypothetical protein	26	41	-0.65711228648	1.1955734044	3.6882173834	0.00022583067688	0.00054940624849	0.00012216743722
ISCW017357	conserved hypothetical protein	26	41	-0.65711228648	1.1955734044	3.6882173834	0.00022583067688	0.00054940624849	0.00012216743722
ISCW002301	hypothetical protein	251	721	-1.5223118953	0.33037379554	3.6790838001	0.00023407335131	0.00056930655311	0.00012660383801
ISCW003338	phosphatidylserine decarboxylase, putative	5	57	-3.5109619193	-1.6582762284	-3.6784750469	0.00023463264127	0.00057046292342	0.00012683833274
ISCW016591	zinc finger protein, putative	5	57	-3.5109619193	-1.6582762284	-3.6784750469	0.00023463264127	0.00057046292342	0.00012683833274
ISCW022604	atrophin 1 interacting protein 1, aip1, putative	5	57	-3.5109619193	-1.6582762284	-3.6784750469	0.00023463264127	0.00057046292342	0.00012683833274
ISCW010273	conserved hypothetical protein	33	201	-2.6066575718	-0.75397188099	-3.6735626271	0.00023919201792	0.00058134041434	0.00012927995865
ISCW023151	replication factor C, subunit RFC4, putative	32	56	-0.80735492206	1.0453307688	3.6718925159	0.00024076094452	0.00058504909519	0.00013010470452
ISCW012175	hypothetical protein	19	25	-0.39592867633	1.4567570145	3.6716445501	0.00024099470873	0.00058551258641	0.00013020777688
ISCW005348	cis-prenyltransferase, putative	69	157	-1.1860962921	0.66658939872	3.6715729987	0.00024106220174	0.00058557201736	0.00013022099329
ISCW001951	ATPase inhibitor, putative	403	1714	-2.0885153656	-0.23582967476	-3.6710572549	0.00024154921761	0.00058665032184	0.00013046078938
ISCW010274	mitochondrial import inner membrane translocase subunit Tim8, putative	30	51	-0.76553474636	1.0871509445	3.6708291956	0.00024176486787	0.0005870169189	0.000130530669
ISCW015781	hypothetical protein	30	51	-0.76553474636	1.0871509445	3.6708291956	0.00024176486787	0.0005870169189	0.000130530669
ISCW008475	hypothetical protein	42	82	-0.96523458184	0.88745110899	3.6703986169	0.00024217251051	0.00058784936194	0.00013072743496
ISCW001911	hypothetical protein	1	28	-4.8073549221	-2.9546692312	-3.6694180297	0.00024310327139	0.00058932026668	0.00013090296296
ISCW002249	sialin, putative	1	28	-4.8073549221	-2.9546692312	-3.6694180297	0.00024310327139	0.00058932026668	0.00013090296296
ISCW006042	hypothetical protein	1	28	-4.8073549221	-2.9546692312	-3.6694180297	0.00024310327139	0.00058932026668	0.00013090296296
ISCW006391	hypothetical protein	1	28	-4.8073549221	-2.9546692312	-3.6694180297	0.00024310327139	0.00058932026668	0.00013090296296
ISCW008266	excitatory amino acid transporter, putative	1	28	-4.8073549221	-2.9546692312	-3.6694180297	0.00024310327139	0.00058932026668	0.00013090296296
ISCW009270	RNA-directed RNA polymerase, putative	1	28	-4.8073549221	-2.9546692312	-3.6694180297	0.00024310327139	0.00058932026668	0.00013090296296
ISCW010305	hypothetical protein	1	28	-4.8073549221	-2.9546692312	-3.6694180297	0.00024310327139	0.00058932026668	0.00013090296296
ISCW010441	hypothetical protein	1	28	-4.8073549221	-2.9546692312	-3.6694180297	0.00024310327139	0.00058932026668	0.00013090296296
ISCW011647	diacylglycerol O-acyltransferase, putative	1	28	-4.8073549221	-2.9546692312	-3.6694180297	0.00024310327139	0.00058932026668	0.00013090296296
ISCW014750	caspase-2, putative	1	28	-4.8073549221	-2.9546692312	-3.6694180297	0.00024310327139	0.00058932026668	0.00013090296296
ISCW014963	hypothetical protein	1	28	-4.8073549221	-2.9546692312	-3.6694180297	0.00024310327139	0.00058932026668	0.00013090296296
ISCW015120	GTP-binding protein, putative	1	28	-4.8073549221	-2.9546692312	-3.6694180297	0.00024310327139	0.00058932026668	0.00013090296296
ISCW018335	conserved hypothetical protein	1	28	-4.8073549221	-2.9546692312	-3.6694180297	0.00024310327139	0.00058932026668	0.00013090296296
ISCW019960	sidestep protein, putative	1	28	-4.8073549221	-2.9546692312	-3.6694180297	0.00024310327139	0.00058932026668	0.00013090296296
ISCW018037	sorting nexin, putative	7	69	-3.3011695347	-1.4484838439	-3.6660683947	0.00024630807556	0.00059629252662	0.00013260504738
ISCW021587	zinc/iron transporter, putative	12	97	-3.0149503415	-1.1622646506	-3.6651719437	0.00024717246414	0.00059822550325	0.00013301970983
ISCW021995	acyl-CoA synthetase, putative	12	97	-3.0149503415	-1.1622646506	-3.6651719437	0.00024717246414	0.00059822550325	0.00013301970983
ISCW012353	60S ribosomal protein L7/L12, putative	6	63	-3.3923174228	-1.5396317319	-3.6651329147	0.00024721016179	0.00059815716244	0.00013301970983
ISCW007924	sterol O-acyltransferase, putative	147	691	-2.2328695556	-0.38018386472	-3.6645105722	0.00024781200408	0.00059945351552	0.00013329614863
ISCW015566	ubiquitin protein ligase edd, putative	147	691	-2.2328695556	-0.38018386472	-3.6645105722	0.00024781200408	0.00059945351552	0.00013329614863
ISCW002045	hypothetical protein	8	4	1	2.8526856908	3.6630281828	0.00024925110323	0.00060272039322	0.00013402258486
ISCW003273	endothelin-converting enzyme, putative	8	4	1	2.8526856908	3.6630281828	0.00024925110323	0.00060272039322	0.00013402258486
ISCW005135	hypothetical protein	58	126	-1.1192989284	0.73338676246	3.6608996014	0.00025133123708	0.00060758846584	0.00013511706705
ISCW004029	transcription termination factor, mTERF, putative	37	69	-0.89907109115	0.95361459968	3.6596366158	0.00025257316113	0.00061042812836	0.00013573650473
ISCW018100	U3 small nucleolar ribonucleoprotein imp4, putative	37	69	-0.89907109115	0.95361459968	3.6596366158	0.00025257316113	0.00061042812836	0.00013573650473
ISCW018964	docking protein, putative	10	86	-3.1043366598	-1.251650969	-3.6593888051	0.00025281751378	0.00061085595304	0.00013584369915
ISCW020567	fam13, putative	69	362	-2.3913214303	-0.53863573948	-3.6559092169	0.00025627204234	0.00061909283725	0.0001376754384
ISCW022640	hypothetical protein	72	166	-1.2051144299	0.64757126092	3.6555666285	0.00025661454651	0.00061981021457	0.00013783497059
ISCW015600	hypothetical protein	46	93	-1.0155968551	0.83708883578	3.654982346	0.00025719967584	0.00062111325446	0.00013812474391
ISCW020373	translation initiation factor 5A	510	2130	-2.0622842783	-0.20959858743	-3.6538956483	0.00025829127724	0.00062363869777	0.0001386822028
ISCW000280	secreted protein, putative	25	39	-0.64154602909	1.2111396617	3.6538122882	0.00025837519268	0.00062367532097	0.0001386822028
ISCW020573	DNA-directed RNA polymerase III subunit RPC4, putative	25	39	-0.64154602909	1.2111396617	3.6538122882	0.00025837519268	0.00062367532097	0.0001386822028
ISCW005792	conserved hypothetical protein	40	77	-0.94485844581	0.90782724502	3.651267498	0.00026094927125	0.00062966533968	0.00014001416465
ISCW018647	conserved hypothetical protein	40	77	-0.94485844581	0.90782724502	3.651267498	0.00026094927125	0.00062966533968	0.00014001416465
ISCW017056	hypothetical protein	18	23	-0.35363695461	1.4990487362	3.6506133234	0.00026161484897	0.00063110350376	0.00014034640094
ISCW015774	E3 ubiquitin ligase, putative	44	251	-2.5121119353	-0.65942624448	-3.6496774608	0.00026256979271	0.00063329488464	0.00014061310294
ISCW002247	hypothetical protein	0	23	-5.5235619561	-3.6708762652	-3.6495798466	0.00026266958513	0.00063286255568	0.00014061310294
ISCW002740	conserved hypothetical protein	0	23	-5.5235619561	-3.6708762652	-3.6495798466	0.00026266958513	0.00063286255568	0.00014061310294
ISCW003424	hypothetical protein	0	23	-5.5235619561	-3.6708762652	-3.6495798466	0.00026266958513	0.00063286255568	0.00014061310294
ISCW005484	firefly luciferase, putative	0	23	-5.5235619561	-3.6708762652	-3.6495798466	0.00026266958513	0.00063286255568	0.00014061310294
ISCW007511	sterol desaturase, putative	0	23	-5.5235619561	-3.6708762652	-3.6495798466	0.00026266958513	0.00063286255568	0.00014061310294
ISCW008340	conserved hypothetical protein	0	23	-5.5235619561	-3.6708762652	-3.6495798466	0.00026266958513	0.00063286255568	0.00014061310294
ISCW010371	serine carboxypeptidase, putative	0	23	-5.5235619561	-3.6708762652	-3.6495798466	0.00026266958513	0.00063286255568	0.00014061310294
ISCW012005	chondroitin 4-sulfotransferase, putative	0	23	-5.5235619561	-3.6708762652	-3.6495798466	0.00026266958513	0.00063286255568	0.00014061310294
ISCW012083	Tnf receptor associated factor, putative	0	23	-5.5235619561	-3.6708762652	-3.6495798466	0.00026266958513	0.00063286255568	0.00014061310294
ISCW016594	hypothetical protein	0	23	-5.5235619561	-3.6708762652	-3.6495798466	0.00026266958513	0.00063286255568	0.00014061310294
ISCW019396	sprouty, putative	0	23	-5.5235619561	-3.6708762652	-3.6495798466	0.00026266958513	0.00063286255568	0.00014061310294
ISCW011292	hypothetical protein	98	486	-2.3101026595	-0.45741696866	-3.648324092	0.00026395653647	0.00063528838844	0.00014127704623
ISCW006998	hypothetical protein	11	9	0.28950661719	2.142192308	3.6480974715	0.00026418941571	0.00063573644014	0.0001413766851
ISCW019434	werner helicase interacting protein, putative	35	64	-0.87071698306	0.98196870777	3.6472184038	0.00026509458504	0.00063780182342	0.00014183599028
ISCW004823	conserved hypothetical protein	2	36	-4.1699250014	-2.3172393106	-3.6442073163	0.00026821716243	0.00064514346379	0.00014345596454
ISCW020847	nuclear inhibitor of protein phosphatase-1, putative	2	36	-4.1699250014	-2.3172393106	-3.6442073163	0.00026821716243	0.00064514346379	0.00014345596454
ISCW014082	conserved hypothetical protein	62	331	-2.4164910964	-0.56380540559	-3.6432906133	0.0002691746326	0.00064727485428	0.00014394262696
ISCW002600	conserved hypothetical protein	26	167	-2.6832645743	-0.8305788835	-3.6400463803	0.00027258893617	0.00065536930096	0.00014574269058
ISCW018461	mimitin, putative	27	44	-0.70454411647	1.1481415744	3.6391558905	0.00027353318323	0.00065746525787	0.0001461958834
ISCW020043	conserved hypothetical protein	27	44	-0.70454411647	1.1481415744	3.6391558905	0.00027353318323	0.00065746525787	0.0001461958834
ISCW014442	secreted protein, putative	100	249	-1.3161457423	0.53653994854	3.6388378369	0.00027387117949	0.000658103304	0.00014635068513
ISCW013316	hypothetical protein	47	96	-1.030373649	0.82231204179	3.6385856322	0.00027413947612	0.00065863170747	0.00014646819283
ISCW000981	transmembrane protein, putative	33	59	-0.83824893	1.0144367608	3.6380472252	0.0002747130609	0.00065983502476	0.00014672284079
ISCW001630	hypothetical protein	33	59	-0.83824893	1.0144367608	3.6380472252	0.0002747130609	0.00065983502476	0.00014672284079
ISCW001398	hypothetical protein	1025	4104	-2.0014068212	-0.14872113039	-3.637601892	0.00027518834031	0.00066080164724	0.00014695074955
ISCW006452	arrestin, putative	4	50	-3.6438561898	-1.7911704989	-3.636586611	0.00027627477634	0.00066323492218	0.00014747885879
ISCW010462	protein phosphatase 1 regulatory inhibitor subunit 16A, putative	4	50	-3.6438561898	-1.7911704989	-3.636586611	0.00027627477634	0.00066323492218	0.00014747885879
ISCW005809	hypothetical protein	202	566	-1.4864467601	0.36623893075	3.6360633109	0.00027683631996	0.0006644071679	0.00014772440521
ISCW000128	tetratricopeptide repeat protein, tpr, putative	36	214	-2.571541985	-0.71885629413	-3.6360215218	0.00027688120916	0.0006643391509	0.00014772440521
ISCW021822	conserved hypothetical protein	36	214	-2.571541985	-0.71885629413	-3.6360215218	0.00027688120916	0.0006643391509	0.00014772440521
ISCW000335	small nuclear ribonucleoprotein f, putative	44	88	-1	0.85268569083	3.6314168204	0.00028186950844	0.0006760694934	0.0001503328033
ISCW016196	lim and sh3 domain protein 1, lasp-1, putative	44	88	-1	0.85268569083	3.6314168204	0.00028186950844	0.0006760694934	0.0001503328033
ISCW020124	soluble epoxide hydrolase, putative	41	80	-0.96437609027	0.88830960056	3.6294073635	0.00028407265038	0.00068117367864	0.00015148113367
ISCW002080	protein disulfide isomerase 1, putative	153	714	-2.2223924213	-0.36970673051	-3.6289346554	0.00028459326031	0.00068230181225	0.00015173201088
ISCW005029	hypothetical protein	102	502	-2.299118212	-0.44643252115	-3.6257510556	0.00028812282145	0.00069064212688	0.00015358675125
ISCW018598	conserved hypothetical protein	80	190	-1.2479275134	0.60475817739	3.6253566337	0.00028856294903	0.00069157531004	0.00015379427489
ISCW015036	general transcription factor IIIC, polypeptide 1, alpha 220kDa, putative	120	310	-1.3692338097	0.48345188116	3.6249544081	0.00028901243327	0.00069253058496	0.00015400671135
ISCW017406	serine protease, putative	90	451	-2.3251305269	-0.4724448361	-3.620512943	0.00029401954154	0.0007044045636	0.0001566472769
ISCW002195	secreted protein, putative	82	196	-1.2571578395	0.59552785133	3.6201612982	0.00029441942185	0.00070523842503	0.00015680702156
ISCW001130	myosin heavy chain, putative	12	11	0.12553088208	1.9782165729	3.6200670876	0.00029452664189	0.00070524697216	0.00015680702156
ISCW009647	hypothetical protein	12	11	0.12553088208	1.9782165729	3.6200670876	0.00029452664189	0.00070524697216	0.00015680702156
ISCW023579	conserved hypothetical protein	12	11	0.12553088208	1.9782165729	3.6200670876	0.00029452664189	0.00070524697216	0.00015680702156
ISCW001319	hypothetical protein	21	30	-0.51457317283	1.338112518	3.619329654	0.0002953671714	0.00070701081238	0.00015722686112
ISCW005974	ornithine decarboxylase, putative	36	67	-0.89616418902	0.95652150181	3.619022813	0.00029571757137	0.00070772506352	0.00015738569811
ISCW014206	hypothetical protein	63	141	-1.1622714289	0.69041426193	3.618724125	0.00029605903498	0.00070841768033	0.000157539724
ISCW002713	hypothetical protein	3	43	-3.841302254	-1.9886165632	-3.6182433272	0.00029660946425	0.00070936056056	0.00015769397563
ISCW009946	oxidoreductase, putative	3	43	-3.841302254	-1.9886165632	-3.6182433272	0.00029660946425	0.00070936056056	0.00015769397563
ISCW010015	hypothetical protein	3	43	-3.841302254	-1.9886165632	-3.6182433272	0.00029660946425	0.00070936056056	0.00015769397563
ISCW015634	phosphatidate phosphatase, putative	3	43	-3.841302254	-1.9886165632	-3.6182433272	0.00029660946425	0.00070936056056	0.00015769397563
ISCW016205	cytochrome P450, putative	3	43	-3.841302254	-1.9886165632	-3.6182433272	0.00029660946425	0.00070936056056	0.00015769397563
ISCW011347	hypothetical protein	8	74	-3.2094533656	-1.3567676748	-3.6131519358	0.00030249732924	0.00072306054036	0.00016079152956
ISCW005550	histone-lysine N-methyltransferase, setb1, putative	46	259	-2.4932463316	-0.6405606408	-3.6131136837	0.00030254197666	0.00072304025614	0.00016079152956
ISCW022667	hypothetical protein	17	122	-2.8432744963	-0.99058880548	-3.6090889088	0.00030727429284	0.00073422099684	0.00016327793109
ISCW023550	fatty acyl-CoA elongase, putative	15	17	-0.18057224564	1.6721134452	3.6074509645	0.00030921995293	0.00073874036507	0.00016428295968
ISCW005125	hypothetical protein	5	56	-3.4854268272	-1.6327411363	-3.6058408555	0.00031114378627	0.00074307557803	0.00016521803956
ISCW023308	hypothetical protein	5	56	-3.4854268272	-1.6327411363	-3.6058408555	0.00031114378627	0.00074307557803	0.00016521803956
ISCW023555	conserved hypothetical protein	5	56	-3.4854268272	-1.6327411363	-3.6058408555	0.00031114378627	0.00074307557803	0.00016521803956
ISCW010931	hypothetical protein	39	227	-2.5411462684	-0.6884605776	-3.6054334743	0.00031163231768	0.0007439811542	0.00016544841969
ISCW010679	conserved hypothetical protein	14	15	-0.099535673551	1.7531500173	3.6030761448	0.00031447335636	0.0007505662428	0.00016689819209
ISCW012812	hypothetical protein	14	15	-0.099535673551	1.7531500173	3.6030761448	0.00031447335636	0.0007505662428	0.00016689819209
ISCW002248	conserved hypothetical protein	7	68	-3.2801079192	-1.4274222284	-3.5996005196	0.00031870641762	0.00076033606785	0.00016905582883
ISCW012015	hypothetical protein	7	68	-3.2801079192	-1.4274222284	-3.5996005196	0.00031870641762	0.00076033606785	0.00016905582883
ISCW024711	boophilin, putative	7	68	-3.2801079192	-1.4274222284	-3.5996005196	0.00031870641762	0.00076033606785	0.00016905582883
ISCW011682	Rho-associated kinase, putative	10	85	-3.0874628413	-1.2347771504	-3.5995151405	0.0003188110714	0.0007603191482	0.00016908170431
ISCW022611	conserved hypothetical protein	51	281	-2.4620009782	-0.60931528742	-3.5993079556	0.00031906516277	0.00076079178816	0.00016918681119
ISCW011409	IG-like C2-type domain-containing protein, putative	45	254	-2.4968315904	-0.64414589961	-3.5958586006	0.00032332339617	0.0007708102269	0.00017138335659
ISCW013894	sugar transporter, putative	6	62	-3.3692338097	-1.5165481188	-3.5957694885	0.00032343410677	0.00077080408492	0.00017138335659
ISCW018420	Rapamycin-insensitive companion of mTOR, putative	6	62	-3.3692338097	-1.5165481188	-3.5957694885	0.00032343410677	0.00077080408492	0.00017138335659
ISCW024073	ATP binding protein, putative	6	62	-3.3692338097	-1.5165481188	-3.5957694885	0.00032343410677	0.00077080408492	0.00017138335659
ISCW012297	conserved hypothetical protein	60	133	-1.1483918399	0.70429385094	3.5938507646	0.00032582650458	0.00077623373151	0.00017262082979
ISCW000594	solute carrier organic anion transporter, putative	30	52	-0.79354912253	1.0591365683	3.5936403797	0.00032608983228	0.00077665711695	0.00017269987001
ISCW004236	fucosyltransferase, putative	30	52	-0.79354912253	1.0591365683	3.5936403797	0.00032608983228	0.00077665711695	0.00017269987001
ISCW022948	cytochrome P450, putative	228	651	-1.513623719	0.33906197183	3.593244147	0.00032658631667	0.00077763545008	0.00017293254753
ISCW022028	ATP-dependent RNA helicase, putative	61	325	-2.4135585704	-0.56087287952	-3.5931653694	0.00032668511027	0.00077773460121	0.00017295459701
ISCW023083	40S ribosomal protein S9, putative	991	3209	-1.6951668271	0.15751886373	3.5923780905	0.00032767396008	0.0007799522912	0.00017344777254
ISCW019935	hypothetical protein	13	101	-2.9577717646	-1.1050860738	-3.5913979722	0.00032890893732	0.0007827549526	0.00017407103551
ISCW015982	aldehyde dehydrogenase, putative	363	1091	-1.5876096483	0.2650760425	3.5904691092	0.00033008335042	0.00078541252536	0.00017466203329
ISCW010940	alanyl-tRNA synthetase, putative	43	86	-1	0.85268569083	3.5899126319	0.00033078881398	0.00078695352809	0.0001750047254
ISCW018976	transmembrane protein, putative	54	294	-2.4447848427	-0.59209915184	-3.5882939567	0.00033284888828	0.00079171607616	0.00017606383294
ISCW001650	ribosomal protein L15, putative	25	161	-2.6870606883	-0.83437499751	-3.5880305927	0.00033318520285	0.00079237753239	0.00017621092926
ISCW011876	sulfotransferase, putative	70	364	-2.3785116233	-0.52582593242	-3.586763999	0.00033480708312	0.00079609554203	0.00017703774969
ISCW000334	conserved hypothetical protein	23	35	-0.60572106089	1.2469646299	3.5859458941	0.00033585859471	0.00079845628177	0.00017756273699
ISCW018972	conserved hypothetical protein	47	97	-1.0453239905	0.80736170032	3.581700326	0.00034136523344	0.00081140578107	0.00018044247955
ISCW014909	conserved hypothetical protein	56	122	-1.1233824155	0.72930327532	3.5797279543	0.00034395209577	0.00081741182662	0.00018177811923
ISCW000202	tick legumain, putative	62	139	-1.1647447623	0.68794092849	3.5785613369	0.00034549079107	0.00082092521125	0.00018255943463
ISCW016316	chitinase, putative	119	571	-2.2625291721	-0.40984348123	-3.5725859707	0.0003534733847	0.00083974612761	0.00018674487783
ISCW000723	hypothetical protein	1	27	-4.7548875022	-2.9022018113	-3.5716373463	0.00035475642325	0.00084183894107	0.00018703090033
ISCW002809	hypothetical protein	1	27	-4.7548875022	-2.9022018113	-3.5716373463	0.00035475642325	0.00084183894107	0.00018703090033
ISCW003656	serine carboxypeptidase, putative	1	27	-4.7548875022	-2.9022018113	-3.5716373463	0.00035475642325	0.00084183894107	0.00018703090033
ISCW008539	hypothetical protein	1	27	-4.7548875022	-2.9022018113	-3.5716373463	0.00035475642325	0.00084183894107	0.00018703090033
ISCW009455	arylsulfatase J, putative	1	27	-4.7548875022	-2.9022018113	-3.5716373463	0.00035475642325	0.00084183894107	0.00018703090033
ISCW010825	transcription initiation factor brf2, putative	1	27	-4.7548875022	-2.9022018113	-3.5716373463	0.00035475642325	0.00084183894107	0.00018703090033
ISCW013402	conserved hypothetical protein	1	27	-4.7548875022	-2.9022018113	-3.5716373463	0.00035475642325	0.00084183894107	0.00018703090033
ISCW014184	protein downstream neighbor of Son, putative	1	27	-4.7548875022	-2.9022018113	-3.5716373463	0.00035475642325	0.00084183894107	0.00018703090033
ISCW016174	PHD/F-box containing protein, putative	1	27	-4.7548875022	-2.9022018113	-3.5716373463	0.00035475642325	0.00084183894107	0.00018703090033
ISCW017210	conserved hypothetical protein	1	27	-4.7548875022	-2.9022018113	-3.5716373463	0.00035475642325	0.00084183894107	0.00018703090033
ISCW018462	conserved hypothetical protein	1	27	-4.7548875022	-2.9022018113	-3.5716373463	0.00035475642325	0.00084183894107	0.00018703090033
ISCW024639	colostrum trypsin inhibitor, putative	1	27	-4.7548875022	-2.9022018113	-3.5716373463	0.00035475642325	0.00084183894107	0.00018703090033
ISCW014008	RNA helicase, putative	102	257	-1.3331992072	0.51948648361	3.5687711628	0.00035865951935	0.00085013738711	0.00018905571253
ISCW006041	conserved hypothetical protein	9	6	0.58496250072	2.4376481915	3.5675366377	0.00036035300661	0.00085385403343	0.00018984917229
ISCW018613	hypothetical protein	9	6	0.58496250072	2.4376481915	3.5675366377	0.00036035300661	0.00085385403343	0.00018984917229
ISCW024795	cytochrome P450, putative	9	6	0.58496250072	2.4376481915	3.5675366377	0.00036035300661	0.00085385403343	0.00018984917229
ISCW017518	hypothetical protein	22	146	-2.7303929402	-0.87770724941	-3.5673557577	0.00036060175995	0.00085407166468	0.00018991409997
ISCW018637	conserved hypothetical protein	22	146	-2.7303929402	-0.87770724941	-3.5673557577	0.00036060175995	0.00085407166468	0.00018991409997
ISCW010580	cytochrome P450, putative	48	100	-1.0588936891	0.79379200178	3.5671458886	0.00036089058137	0.00085453263116	0.00019003313807
ISCW018719	glutamyl-tRNA synthetase, cytoplasmic, putative	160	436	-1.4462562299	0.40642946094	3.5662021684	0.00036219200276	0.00085746499192	0.00019068524391
ISCW018124	tgf beta receptor associated protein -1, putative	25	40	-0.67807190511	1.1746137857	3.5661201927	0.00036230525681	0.00085758391628	0.00019071169061
ISCW018772	hypothetical protein	21	141	-2.7472339296	-0.89454823879	-3.5625916162	0.00036721169382	0.00086897082506	0.00019322713942
ISCW019790	conserved hypothetical protein	21	141	-2.7472339296	-0.89454823879	-3.5625916162	0.00036721169382	0.00086897082506	0.00019322713942
ISCW000140	embryonic polarity dorsal, putative	4	49	-3.6147098441	-1.7620241533	-3.5593883348	0.0003717195417	0.00087902676573	0.00019539531791
ISCW002397	c4b-binding protein beta chain, putative	4	49	-3.6147098441	-1.7620241533	-3.5593883348	0.0003717195417	0.00087902676573	0.00019539531791
ISCW012165	conserved hypothetical protein	4	49	-3.6147098441	-1.7620241533	-3.5593883348	0.0003717195417	0.00087902676573	0.00019539531791
ISCW013843	DNA ligase IV, putative	4	49	-3.6147098441	-1.7620241533	-3.5593883348	0.0003717195417	0.00087902676573	0.00019539531791
ISCW018615	pyruvate decarboxylase (E-1) alpha subunit, putative	4	49	-3.6147098441	-1.7620241533	-3.5593883348	0.0003717195417	0.00087902676573	0.00019539531791
ISCW023689	hypothetical protein	4	49	-3.6147098441	-1.7620241533	-3.5593883348	0.0003717195417	0.00087902676573	0.00019539531791
ISCW019798	coiled-coil-helix-coiled-coil-helix domain-containing protein, putative	27	45	-0.73696559417	1.1157200967	3.5563169728	0.00037609027957	0.00088882190421	0.00019765847375
ISCW003560	conserved hypothetical protein	2	35	-4.1292830169	-2.2765973261	-3.5551652008	0.00037774167215	0.00089218236129	0.00019831972687
ISCW005214	WD-repeat protein, putative	2	35	-4.1292830169	-2.2765973261	-3.5551652008	0.00037774167215	0.00089218236129	0.00019831972687
ISCW015636	hypothetical protein	2	35	-4.1292830169	-2.2765973261	-3.5551652008	0.00037774167215	0.00089218236129	0.00019831972687
ISCW016261	RAB GTPase-activating protein, putative	2	35	-4.1292830169	-2.2765973261	-3.5551652008	0.00037774167215	0.00089218236129	0.00019831972687
ISCW021375	conserved hypothetical protein	2	35	-4.1292830169	-2.2765973261	-3.5551652008	0.00037774167215	0.00089218236129	0.00019831972687
ISCW022454	zinc finger protein, putative	2	35	-4.1292830169	-2.2765973261	-3.5551652008	0.00037774167215	0.00089218236129	0.00019831972687
ISCW003627	hypothetical protein	7	3	1.2223924213	3.0750781122	3.5539370673	0.00037951001574	0.00089573710765	0.00019917902091
ISCW019586	conserved hypothetical protein	7	3	1.2223924213	3.0750781122	3.5539370673	0.00037951001574	0.00089573710765	0.00019917902091
ISCW001667	zinc finger protein, putative	49	103	-1.0717906831	0.78089500776	3.553488828	0.00038015734398	0.00089703158261	0.00019948416289
ISCW017334	nucleoporin P54, putative	12	95	-2.9848931076	-1.1322074168	-3.5518389023	0.00038254899803	0.00090251850991	0.00020070435973
ISCW017018	protein MEMO1, putative	8	73	-3.1898245589	-1.3371388681	-3.5487877202	0.00038700893769	0.0009128822368	0.00020300907165
ISCW000709	dehydrogenase, putative	0	22	-5.4594316186	-3.6067459278	-3.5461930903	0.00039083971199	0.00092064164804	0.0002044868522
ISCW001862	hypothetical protein	0	22	-5.4594316186	-3.6067459278	-3.5461930903	0.00039083971199	0.00092064164804	0.0002044868522
ISCW004657	glutamate-gated metabotropic ion channel receptor, putative	0	22	-5.4594316186	-3.6067459278	-3.5461930903	0.00039083971199	0.00092064164804	0.0002044868522
ISCW010413	hypothetical protein	0	22	-5.4594316186	-3.6067459278	-3.5461930903	0.00039083971199	0.00092064164804	0.0002044868522
ISCW011432	single-strand selective monofunctional uracil DNA glycosylase, putative	0	22	-5.4594316186	-3.6067459278	-3.5461930903	0.00039083971199	0.00092064164804	0.0002044868522
ISCW013370	hypothetical protein	0	22	-5.4594316186	-3.6067459278	-3.5461930903	0.00039083971199	0.00092064164804	0.0002044868522
ISCW014047	conserved hypothetical protein	0	22	-5.4594316186	-3.6067459278	-3.5461930903	0.00039083971199	0.00092064164804	0.0002044868522
ISCW014123	transducin beta chain, putative	0	22	-5.4594316186	-3.6067459278	-3.5461930903	0.00039083971199	0.00092064164804	0.0002044868522
ISCW014780	esterase, putative	0	22	-5.4594316186	-3.6067459278	-3.5461930903	0.00039083971199	0.00092064164804	0.0002044868522
ISCW016931	conserved hypothetical protein	0	22	-5.4594316186	-3.6067459278	-3.5461930903	0.00039083971199	0.00092064164804	0.0002044868522
ISCW022017	hypothetical protein	0	22	-5.4594316186	-3.6067459278	-3.5461930903	0.00039083971199	0.00092064164804	0.0002044868522
ISCW022083	sulfotransferase, putative	0	22	-5.4594316186	-3.6067459278	-3.5461930903	0.00039083971199	0.00092064164804	0.0002044868522
ISCW023056	hypothetical protein	0	22	-5.4594316186	-3.6067459278	-3.5461930903	0.00039083971199	0.00092064164804	0.0002044868522
ISCW024652	secreted salivary gland peptide, putative	0	22	-5.4594316186	-3.6067459278	-3.5461930903	0.00039083971199	0.00092064164804	0.0002044868522
ISCW024742	secreted salivary gland peptide, putative	0	22	-5.4594316186	-3.6067459278	-3.5461930903	0.00039083971199	0.00092064164804	0.0002044868522
ISCW018725	conserved hypothetical protein	127	334	-1.3950196057	0.45766608513	3.5460990767	0.00039097917898	0.00091969657175	0.00020452446077
ISCW019631	hypothetical protein	29	179	-2.6258347821	-0.77314909131	-3.5430727345	0.00039549360654	0.00093015502901	0.00020685023908
ISCW016472	M20 domain-containing peptidase, putative	845	3408	-2.0119020891	-0.15921639823	-3.5420827761	0.00039698087847	0.0009334915836	0.00020759223056
ISCW012697	salivary selenoprotein precursor, putative	32	193	-2.5924570373	-0.73977134644	-3.540616611	0.00039919318651	0.00093853159675	0.0002087130415
ISCW007825	conserved hypothetical protein	10	84	-3.0703893279	-1.2177036371	-3.5392570039	0.0004012549966	0.00094313463923	0.0002097185658
ISCW012216	conserved hypothetical protein	10	84	-3.0703893279	-1.2177036371	-3.5392570039	0.0004012549966	0.00094313463923	0.0002097185658
ISCW000571	transposase, putative	18	24	-0.41503749928	1.4376481915	3.5385357696	0.00040235276462	0.00094546993973	0.00021025600784
ISCW002566	acyl-CoA synthetase, putative	3	42	-3.8073549221	-1.9546692312	-3.5356168298	0.0004068243102	0.00095539998501	0.00021237264972
ISCW002577	hypothetical protein	3	42	-3.8073549221	-1.9546692312	-3.5356168298	0.0004068243102	0.00095539998501	0.00021237264972
ISCW007467	zinc finger protein, putative	3	42	-3.8073549221	-1.9546692312	-3.5356168298	0.0004068243102	0.00095539998501	0.00021237264972
ISCW010680	glycosyltransferase, putative	3	42	-3.8073549221	-1.9546692312	-3.5356168298	0.0004068243102	0.00095539998501	0.00021237264972
ISCW020450	transcription factor sp3, putative	3	42	-3.8073549221	-1.9546692312	-3.5356168298	0.0004068243102	0.00095539998501	0.00021237264972
ISCW021638	nuclear lim interactor-interacting factor, putative	3	42	-3.8073549221	-1.9546692312	-3.5356168298	0.0004068243102	0.00095539998501	0.00021237264972
ISCW003446	conserved hypothetical protein	5	55	-3.4594316186	-1.6067459278	-3.5324830128	0.00041167667395	0.0009660452111	0.00021479454905
ISCW010219	hypothetical protein	5	55	-3.4594316186	-1.6067459278	-3.5324830128	0.00041167667395	0.0009660452111	0.00021479454905
ISCW014697	acetolactate synthase, putative	5	55	-3.4594316186	-1.6067459278	-3.5324830128	0.00041167667395	0.0009660452111	0.00021479454905
ISCW004709	basic leucine zipper nuclear factor 1(blzf1) protein, putative	6	61	-3.3457748368	-1.493089146	-3.5257856897	0.0004222284966	0.00099037927807	0.0002202240807
ISCW015691	DNAJC13 protein, putative	6	61	-3.3457748368	-1.493089146	-3.5257856897	0.0004222284966	0.00099037927807	0.0002202240807
ISCW023866	PCNP: PEST proteolytic signal-containing nuclear protein, putative	43	243	-2.4985477489	-0.64586205807	-3.5254526591	0.00042275973091	0.00099136901917	0.00022038934899
ISCW002504	protein jagunal, putative	72	169	-1.2309544348	0.62173125599	3.5254500829	0.00042276384274	0.00099112246911	0.00022038934899
ISCW013140	U4/U6 small nuclear ribonucleoprotein Prp31, putative	72	169	-1.2309544348	0.62173125599	3.5254500829	0.00042276384274	0.00099112246911	0.00022038934899
ISCW001971	UDP-GalNAc:polypeptide N-acetylgalactosaminyl transferase, putative	47	98	-1.0601209924	0.79256469839	3.5250837549	0.00042334891755	0.0009922376972	0.00022065634059
ISCW006085	hypothetical protein	32	58	-0.85798099513	0.9947046957	3.5248484134	0.0004237251881	0.00099294857235	0.00022081442682
ISCW024495	thrombin inhibitor, putative	57	126	-1.1443899093	0.70829578149	3.5203112581	0.00043104064584	0.0010099175462	0.00022458803035
ISCW010588	mcfdp2, putative	21	31	-0.56187888761	1.2908068032	3.5201153552	0.00043135914891	0.0010104028399	0.00022467661419
ISCW022040	C1-tetrahydrofolate synthase, putative	21	31	-0.56187888761	1.2908068032	3.5201153552	0.00043135914891	0.0010104028399	0.00022467661419
ISCW005371	hypothetical protein	30	53	-0.82102985895	1.0316558319	3.5171075618	0.00043627695061	0.0010216583624	0.00022719898289
ISCW007030	NF-kappaB inhibitor IkappaB, putative	21	140	-2.7369655942	-0.88427990334	-3.5154364159	0.00043903187633	0.0010278444341	0.00022855499658
ISCW015934	glycine rich protein, putative	21	140	-2.7369655942	-0.88427990334	-3.5154364159	0.00043903187633	0.0010278444341	0.00022855499658
ISCW006241	hypothetical protein	11	89	-3.0163018123	-1.1636161215	-3.5140364284	0.00044135228217	0.0010329214646	0.00022968394921
ISCW022985	zinc finger protein, putative	11	89	-3.0163018123	-1.1636161215	-3.5140364284	0.00044135228217	0.0010329214646	0.00022968394921
ISCW005909	hypothetical protein	5	0	3.3219280949	5.1746137857	3.5128650377	0.0004433025919	0.0010360603985	0.00023014482005
ISCW006486	conserved hypothetical protein	5	0	3.3219280949	5.1746137857	3.5128650377	0.0004433025919	0.0010360603985	0.00023014482005
ISCW006931	hypothetical protein	5	0	3.3219280949	5.1746137857	3.5128650377	0.0004433025919	0.0010360603985	0.00023014482005
ISCW008829	hypothetical protein	5	0	3.3219280949	5.1746137857	3.5128650377	0.0004433025919	0.0010360603985	0.00023014482005
ISCW009876	hypothetical protein	5	0	3.3219280949	5.1746137857	3.5128650377	0.0004433025919	0.0010360603985	0.00023014482005
ISCW010897	conserved hypothetical protein	5	0	3.3219280949	5.1746137857	3.5128650377	0.0004433025919	0.0010360603985	0.00023014482005
ISCW011704	hypothetical protein	5	0	3.3219280949	5.1746137857	3.5128650377	0.0004433025919	0.0010360603985	0.00023014482005
ISCW015227	fatty acyl-CoA elongase, putative	5	0	3.3219280949	5.1746137857	3.5128650377	0.0004433025919	0.0010360603985	0.00023014482005
ISCW016270	membrane-associated RING finger containing protein, putative	5	0	3.3219280949	5.1746137857	3.5128650377	0.0004433025919	0.0010360603985	0.00023014482005
ISCW020729	phospholipase A2 precursor, putative	5	0	3.3219280949	5.1746137857	3.5128650377	0.0004433025919	0.0010360603985	0.00023014482005
ISCW024147	zinc finger protein, putative	5	0	3.3219280949	5.1746137857	3.5128650377	0.0004433025919	0.0010360603985	0.00023014482005
ISCW024421	hypothetical protein	5	0	3.3219280949	5.1746137857	3.5128650377	0.0004433025919	0.0010360603985	0.00023014482005
ISCW024463	hypothetical protein	5	0	3.3219280949	5.1746137857	3.5128650377	0.0004433025919	0.0010360603985	0.00023014482005
ISCW024872	5' nucleotidase, putative	5	0	3.3219280949	5.1746137857	3.5128650377	0.0004433025919	0.0010360603985	0.00023014482005
ISCW008687	hypothetical protein	10	8	0.32192809489	2.1746137857	3.5111851725	0.00044611353114	0.0010411100895	0.00023148500836
ISCW016309	cuticle protein, putative	10	8	0.32192809489	2.1746137857	3.5111851725	0.00044611353114	0.0010411100895	0.00023148500836
ISCW019941	facilitator of iron transport, putative	10	8	0.32192809489	2.1746137857	3.5111851725	0.00044611353114	0.0010411100895	0.00023148500836
ISCW007016	cell cycle-associated protein, putative	16	115	-2.8454900509	-0.99280436012	-3.5105074632	0.00044725225285	0.0010433202463	0.00023199632284
ISCW023537	insilun induced protein	16	115	-2.8454900509	-0.99280436012	-3.5105074632	0.00044725225285	0.0010433202463	0.00023199632284
ISCW014451	protein BRE, putative	19	130	-2.7744402996	-0.92175460876	-3.5082607128	0.00045104679168	0.0010519014124	0.00023392450919
ISCW008411	hypothetical protein	38	74	-0.96152585219	0.89115983864	3.5035796969	0.00045904926888	0.0010702891204	0.00023799322607
ISCW010253	transcription initiation factor tfii-D, putative	38	74	-0.96152585219	0.89115983864	3.5035796969	0.00045904926888	0.0010702891204	0.00023799322607
ISCW020036	hypothetical protein	53	287	-2.4369864721	-0.58430078128	-3.503353821	0.00045943874802	0.0010709219738	0.00023815434998
ISCW010458	Density-regulated protein, putative	29	178	-2.6177524358	-0.76506674501	-3.5011270438	0.00046329492992	0.0010797255363	0.00024011210857
ISCW012126	conserved hypothetical protein	45	93	-1.0473057148	0.80537997605	3.4972620545	0.00047005983746	0.001095303813	0.00024357644535
ISCW018893	rap GTPase-activating protein, putative	16	20	-0.32192809489	1.5307575959	3.4953745605	0.00047339691282	0.0011028908046	0.00024526365981
ISCW008544	UDP-GalNAc:polypeptide N-acetylgalactosaminyl transferase, putative	12	94	-2.969626351	-1.1169406601	-3.4946880353	0.00047461615536	0.0011055420476	0.00024585324997
ISCW010847	conserved hypothetical protein	33	61	-0.8863432182	0.96634247262	3.4945715414	0.00047482333461	0.0011058353478	0.00024591847482
ISCW021326	ubiquitin-conjugating enzyme, putative	23	36	-0.64636304539	1.2063226454	3.4935882956	0.00047657535742	0.0011097257809	0.00024678363922
ISCW013294	growth hormone-inducible soluble protein, putative	104	505	-2.2796998595	-0.42701416867	-3.4901161296	0.00048281069193	0.0011240526768	0.00024996969072
ISCW017882	hypothetical protein	20	29	-0.53605290024	1.3166327906	3.4883652829	0.00048598365054	0.0011312462396	0.0002515694135
ISCW006460	tropomyosin, putative	8	72	-3.1699250014	-1.3172393106	-3.4839393626	0.00049409141567	0.0011498240247	0.00025567892632
ISCW008675	hypothetical protein	8	72	-3.1699250014	-1.3172393106	-3.4839393626	0.00049409141567	0.0011498240247	0.00025567892632
ISCW002709	transmembrane protein, putative	62	141	-1.185355042	0.66733064882	3.4837703534	0.00049440350668	0.0011502552435	0.00025579668409
ISCW021606	5-formyltetrahydrofolate cyclo-ligase, putative	31	56	-0.85315861167	0.99952707916	3.4832421509	0.00049538006629	0.0011523302465	0.00025625812854
ISCW016640	Semaphorin-2A, putative	36	210	-2.5443205162	-0.69163482539	-3.4818698539	0.00049792563127	0.0011580536644	0.00025753091675
ISCW003220	B-cell translocation protein, putative	4	48	-3.5849625007	-1.7322768099	-3.4813050897	0.00049897678829	0.0011600027565	0.00025789827258
ISCW004479	hypothetical protein	4	48	-3.5849625007	-1.7322768099	-3.4813050897	0.00049897678829	0.0011600027565	0.00025789827258
ISCW011509	hypothetical protein	4	48	-3.5849625007	-1.7322768099	-3.4813050897	0.00049897678829	0.0011600027565	0.00025789827258
ISCW016805	protocadherin beta-6, putative	4	48	-3.5849625007	-1.7322768099	-3.4813050897	0.00049897678829	0.0011600027565	0.00025789827258
ISCW014468	hypothetical protein	11	10	0.13750352375	1.9901892146	3.479699664	0.00050197616855	0.0011661786943	0.00025927138682
ISCW015159	choline O-acyltransferase, putative	11	10	0.13750352375	1.9901892146	3.479699664	0.00050197616855	0.0011661786943	0.00025927138682
ISCW017575	conserved hypothetical protein	11	10	0.13750352375	1.9901892146	3.479699664	0.00050197616855	0.0011661786943	0.00025927138682
ISCW024051	sphingomyelin phosphodiesterase, putative	11	10	0.13750352375	1.9901892146	3.479699664	0.00050197616855	0.0011661786943	0.00025927138682
ISCW009425	phosphotyrosyl phosphatase, putative	73	173	-1.2448036688	0.60788202207	3.4791148981	0.00050307284357	0.0011682278593	0.00025979348007
ISCW013936	hypothetical protein	15	18	-0.26303440583	1.589651285	3.4789044061	0.00050346814852	0.0011689463513	0.00025995326015
ISCW013963	NADH dehydrogenase, putative	88	437	-2.3120578509	-0.45937216003	-3.473117785	0.00051444953134	0.0011942390349	0.0002655779114
ISCW004231	zinc finger protein, putative	1	26	-4.7004397181	-2.8477540273	-3.471719347	0.00051713666573	0.0011992494457	0.00026646508996
ISCW005114	hypothetical protein	1	26	-4.7004397181	-2.8477540273	-3.471719347	0.00051713666573	0.0011992494457	0.00026646508996
ISCW011080	COMM domain-containing protein, putative	1	26	-4.7004397181	-2.8477540273	-3.471719347	0.00051713666573	0.0011992494457	0.00026646508996
ISCW011170	conserved hypothetical protein	1	26	-4.7004397181	-2.8477540273	-3.471719347	0.00051713666573	0.0011992494457	0.00026646508996
ISCW011816	hypothetical protein	1	26	-4.7004397181	-2.8477540273	-3.471719347	0.00051713666573	0.0011992494457	0.00026646508996
ISCW015922	hypothetical protein	1	26	-4.7004397181	-2.8477540273	-3.471719347	0.00051713666573	0.0011992494457	0.00026646508996
ISCW016695	glutamate receptor interacting protein, putative	1	26	-4.7004397181	-2.8477540273	-3.471719347	0.00051713666573	0.0011992494457	0.00026646508996
ISCW017095	AMP dependent CoA ligase, putative	1	26	-4.7004397181	-2.8477540273	-3.471719347	0.00051713666573	0.0011992494457	0.00026646508996
ISCW018234	hypothetical protein	1	26	-4.7004397181	-2.8477540273	-3.471719347	0.00051713666573	0.0011992494457	0.00026646508996
ISCW019867	zinc finger protein, putative	1	26	-4.7004397181	-2.8477540273	-3.471719347	0.00051713666573	0.0011992494457	0.00026646508996
ISCW022665	hypothetical protein	1	26	-4.7004397181	-2.8477540273	-3.471719347	0.00051713666573	0.0011992494457	0.00026646508996
ISCW005291	protein phosphatase 1 binding protein, putative	44	246	-2.4830828867	-0.63039719587	-3.4715049931	0.00051754970679	0.0011989813432	0.00026663251797
ISCW000180	serine/threonine specific phosphatase, putative	43	88	-1.0331668639	0.81951882689	3.4701635988	0.00052014144563	0.0012047803902	0.00026792212477
ISCW000867	hypothetical protein	121	318	-1.394019718	0.45866597282	3.468274496	0.00052381194291	0.001213075718	0.00026976686086
ISCW001330	glycosyltransferase, putative	21	139	-2.7266236499	-0.87393795912	-3.4681012747	0.0005241497147	0.0012135481612	0.00026984896788
ISCW006103	RNA-binding protein precursor, putative	21	139	-2.7266236499	-0.87393795912	-3.4681012747	0.0005241497147	0.0012135481612	0.00026984896788
ISCW002466	hypothetical protein	14	16	-0.19264507794	1.6600406129	3.4672111565	0.00052588859858	0.0012172634886	0.00027069814793
ISCW013712	conserved hypothetical protein	26	163	-2.6482884361	-0.79560274526	-3.465692494	0.00052886778677	0.0012239511637	0.0002721853701
ISCW001619	serine protease, putative	12	12	0	1.8526856908	3.4649080238	0.00053041284963	0.0012272138158	0.00027276953614
ISCW005623	hypothetical protein	12	12	0	1.8526856908	3.4649080238	0.00053041284963	0.0012272138158	0.00027276953614
ISCW002435	hypothetical protein	2	34	-4.0874628413	-2.2347771504	-3.4646589922	0.0005309042117	0.0012273073155	0.00027276953614
ISCW004350	hypothetical protein	2	34	-4.0874628413	-2.2347771504	-3.4646589922	0.0005309042117	0.0012273073155	0.00027276953614
ISCW014692	solute carrier organic anion transporter, putative	2	34	-4.0874628413	-2.2347771504	-3.4646589922	0.0005309042117	0.0012273073155	0.00027276953614
ISCW016552	26S proteasome regulatory complex, ATPase RPT2, putative	2	34	-4.0874628413	-2.2347771504	-3.4646589922	0.0005309042117	0.0012273073155	0.00027276953614
ISCW017205	hypothetical protein	2	34	-4.0874628413	-2.2347771504	-3.4646589922	0.0005309042117	0.0012273073155	0.00027276953614
ISCW018757	phosphoinositol 4-phosphate adaptor protein, putative	2	34	-4.0874628413	-2.2347771504	-3.4646589922	0.0005309042117	0.0012273073155	0.00027276953614
ISCW020452	hypothetical protein	2	34	-4.0874628413	-2.2347771504	-3.4646589922	0.0005309042117	0.0012273073155	0.00027276953614
ISCW023090	RAD50-interacting protein, putative	2	34	-4.0874628413	-2.2347771504	-3.4646589922	0.0005309042117	0.0012273073155	0.00027276953614
ISCW018072	hypothetical protein	80	194	-1.2779847473	0.57470094353	3.4631637731	0.00053386334576	0.0012332052978	0.00027424332796
ISCW007949	hypothetical protein	13	14	-0.10691520392	1.7457704869	3.4618197548	0.00053653635273	0.0012388541084	0.00027542942316
ISCW013374	conserved hypothetical protein	13	14	-0.10691520392	1.7457704869	3.4618197548	0.00053653635273	0.0012388541084	0.00027542942316
ISCW018196	conserved hypothetical protein	13	14	-0.10691520392	1.7457704869	3.4618197548	0.00053653635273	0.0012388541084	0.00027542942316
ISCW022241	hypothetical protein	13	14	-0.10691520392	1.7457704869	3.4618197548	0.00053653635273	0.0012388541084	0.00027542942316
ISCW019764	programmed cell death 6-interacting protein, putative	118	309	-1.3888199785	0.46386571229	3.4607147314	0.00053874337781	0.00124342264	0.00027651548648
ISCW017341	ribosomal protein L31, putative	1246	4099	-1.7179679216	0.13471776922	3.4589954908	0.00054219398169	0.0012511744451	0.00027823935261
ISCW010229	ran-binding protein (RanBP), putative	16	114	-2.8328900142	-0.98020432334	-3.4583948565	0.00054340433088	0.001253754855	0.00027863765379
ISCW010718	hypothetical protein	5	54	-3.4329594073	-1.5802737164	-3.4583818771	0.00054343051367	0.0012532840319	0.00027863765379
ISCW011510	hypothetical protein	5	54	-3.4329594073	-1.5802737164	-3.4583818771	0.00054343051367	0.0012532840319	0.00027863765379
ISCW017046	conserved hypothetical protein	5	54	-3.4329594073	-1.5802737164	-3.4583818771	0.00054343051367	0.0012532840319	0.00027863765379
ISCW023880	aspartic protease, putative	5	54	-3.4329594073	-1.5802737164	-3.4583818771	0.00054343051367	0.0012532840319	0.00027863765379
ISCW011445	hypothetical protein	19	27	-0.50695998872	1.3457257021	3.4576900961	0.00054482771597	0.0012558678003	0.00027925942084
ISCW024631	3-hydroxyacyl-CoA dehydrogenase, putative	19	27	-0.50695998872	1.3457257021	3.4576900961	0.00054482771597	0.0012558678003	0.00027925942084
ISCW000455	Na+/dicarboxylate, Na+/tricarboxylate and phosphate transporter, putative	6	60	-3.3219280949	-1.4692424041	-3.4551664016	0.00054995329052	0.0012671460172	0.00028174344678
ISCW002633	secreted protein, putative	6	60	-3.3219280949	-1.4692424041	-3.4551664016	0.00054995329052	0.0012671460172	0.00028174344678
ISCW007407	cuticle protein, putative	6	60	-3.3219280949	-1.4692424041	-3.4551664016	0.00054995329052	0.0012671460172	0.00028174344678
ISCW001489	28S ribosomal protein S23, putative	11	88	-3	-1.1473143092	-3.4550321448	0.00055022721774	0.0012672407513	0.00028178837259
ISCW015452	cement protein, putative	11	88	-3	-1.1473143092	-3.4550321448	0.00055022721774	0.0012672407513	0.00028178837259
ISCW004808	acid methyltransferase, putative	6	2	1.5849625007	3.4376481915	3.4542630733	0.00055179882347	0.0012702154089	0.00028240207306
ISCW011617	hypothetical protein	6	2	1.5849625007	3.4376481915	3.4542630733	0.00055179882347	0.0012702154089	0.00028240207306
ISCW024253	arginyl-tRNA synthetase, putative	6	2	1.5849625007	3.4376481915	3.4542630733	0.00055179882347	0.0012702154089	0.00028240207306
ISCW024879	secreted protein, putative	6	2	1.5849625007	3.4376481915	3.4542630733	0.00055179882347	0.0012702154089	0.00028240207306
ISCW004513	beta-glucuronidase (GusB), putative	3	41	-3.7725895039	-1.9199038131	-3.4518746613	0.00055670626592	0.0012806455695	0.00028472101912
ISCW005964	amino acid transporter, putative	3	41	-3.7725895039	-1.9199038131	-3.4518746613	0.00055670626592	0.0012806455695	0.00028472101912
ISCW013167	N-terminal Asn amidase, putative	3	41	-3.7725895039	-1.9199038131	-3.4518746613	0.00055670626592	0.0012806455695	0.00028472101912
ISCW014266	WD-repeat protein, putative	3	41	-3.7725895039	-1.9199038131	-3.4518746613	0.00055670626592	0.0012806455695	0.00028472101912
ISCW004183	alpha-L-fucosidase, putative	9	77	-3.0968615393	-1.2441758484	-3.446398891	0.00056811111087	0.0013062188049	0.00029045571926
ISCW007604	conserved hypothetical protein	9	77	-3.0968615393	-1.2441758484	-3.446398891	0.00056811111087	0.0013062188049	0.00029045571926
ISCW016229	conserved hypothetical protein	24	153	-2.672425342	-0.81973965114	-3.4451233127	0.00057079892821	0.0013119553779	0.00029173133352
ISCW024250	conserved hypothetical protein	24	153	-2.672425342	-0.81973965114	-3.4451233127	0.00057079892821	0.0013119553779	0.00029173133352
ISCW016116	xpa-binding protein, putative	49	105	-1.0995356736	0.75315001728	3.4437520198	0.00057370163418	0.0013182931168	0.00029316537339
ISCW004137	hypothetical protein	24	39	-0.70043971814	1.1522459727	3.4408438417	0.00057990310834	0.001332318335	0.00029628433705
ISCW000487	hypothetical protein	0	21	-5.3923174228	-3.5396317319	-3.4399652578	0.00058178886399	0.0013349604352	0.00029654687004
ISCW000509	tRNA-Ser	0	21	-5.3923174228	-3.5396317319	-3.4399652578	0.00058178886399	0.0013349604352	0.00029654687004
ISCW001913	fatty acid synthase, putative	0	21	-5.3923174228	-3.5396317319	-3.4399652578	0.00058178886399	0.0013349604352	0.00029654687004
ISCW003708	DNA polymerase theta, putative	0	21	-5.3923174228	-3.5396317319	-3.4399652578	0.00058178886399	0.0013349604352	0.00029654687004
ISCW005703	norepinephrine/norepinephrine transporter, putative	0	21	-5.3923174228	-3.5396317319	-3.4399652578	0.00058178886399	0.0013349604352	0.00029654687004
ISCW009770	hypothetical protein	0	21	-5.3923174228	-3.5396317319	-3.4399652578	0.00058178886399	0.0013349604352	0.00029654687004
ISCW010656	conserved hypothetical protein	0	21	-5.3923174228	-3.5396317319	-3.4399652578	0.00058178886399	0.0013349604352	0.00029654687004
ISCW010861	hypothetical protein	0	21	-5.3923174228	-3.5396317319	-3.4399652578	0.00058178886399	0.0013349604352	0.00029654687004
ISCW011556	hypothetical protein	0	21	-5.3923174228	-3.5396317319	-3.4399652578	0.00058178886399	0.0013349604352	0.00029654687004
ISCW017963	apsB, putative	0	21	-5.3923174228	-3.5396317319	-3.4399652578	0.00058178886399	0.0013349604352	0.00029654687004
ISCW018299	conserved hypothetical protein	0	21	-5.3923174228	-3.5396317319	-3.4399652578	0.00058178886399	0.0013349604352	0.00029654687004
ISCW022015	hypothetical protein	0	21	-5.3923174228	-3.5396317319	-3.4399652578	0.00058178886399	0.0013349604352	0.00029654687004
ISCW023985	hypothetical protein	0	21	-5.3923174228	-3.5396317319	-3.4399652578	0.00058178886399	0.0013349604352	0.00029654687004
ISCW024538	hypothetical protein	0	21	-5.3923174228	-3.5396317319	-3.4399652578	0.00058178886399	0.0013349604352	0.00029654687004
ISCW007707	zinc finger protein, putative	38	75	-0.98089117705	0.87179451378	3.4389664618	0.00058393957177	0.0013382030469	0.00029759299424
ISCW010452	low-density lipoprotein receptor, putative	8	5	0.67807190511	2.5307575959	3.4360892924	0.00059017642436	0.0013521543535	0.00030067021018
ISCW011166	gamma-interferon inducible lysosomal thiol reductase, putative	8	5	0.67807190511	2.5307575959	3.4360892924	0.00059017642436	0.0013521543535	0.00030067021018
ISCW009371	hypothetical protein	23	148	-2.6858914096	-0.83320571874	-3.4359957144	0.00059038031116	0.0013522799654	0.00030072345514
ISCW010827	protein disulfide isomerase, putative	797	3214	-2.0117182997	-0.15903260886	-3.4358680649	0.00059065853855	0.0013526895646	0.00030080810754
ISCW002944	chloride channel protein 1,2, putative	40	227	-2.5046203924	-0.65193470157	-3.4358282685	0.0005907453045	0.0013526606266	0.00030080810754
ISCW007740	hypothetical protein	75	180	-1.2630344058	0.589651285	3.431517534	0.00060021432797	0.0013741111331	0.00030557832569
ISCW011503	hypothetical protein	102	261	-1.3554806546	0.49720503623	3.4289165234	0.00060599588253	0.0013871138721	0.00030846990783
ISCW005358	monocarboxylate transporter, putative	22	143	-2.7004397181	-0.84775402731	-3.4277753196	0.00060854888545	0.0013927233826	0.00030971736504
ISCW001487	guanine nucleotide exchange factor, putative	35	204	-2.543142325	-0.6904566342	-3.4266204262	0.00061114270081	0.0013984243942	0.00031098517049
ISCW013550	protein kinase C substrate, 80 KD protein, heavy chain, putative	102	494	-2.2759418896	-0.42325619878	-3.4237429498	0.00061765014314	0.0014130771937	0.00031424369726
ISCW021776	hypothetical protein	92	452	-2.2966170064	-0.44393131553	-3.4226443634	0.00062015157012	0.0014185615341	0.00031546331882
ISCW004688	conserved hypothetical protein	21	32	-0.60768257722	1.2450031136	3.4222614936	0.00062102555831	0.001420202638	0.00031580173595
ISCW009499	coiled-coil domain-containing protein, putative	21	32	-0.60768257722	1.2450031136	3.4222614936	0.00062102555831	0.001420202638	0.00031580173595
ISCW012888	amyloid binding protein, putative	21	138	-2.716207034	-0.86352134317	-3.4205843192	0.00062486761679	0.0014286287852	0.0003177020997
ISCW012533	conserved hypothetical protein	440	1357	-1.6248452919	0.22784039893	3.4197787655	0.00062672082425	0.001432625059	0.00031859080124
ISCW000883	conserved hypothetical protein	39	78	-1	0.85268569083	3.4188615207	0.00062883720697	0.0014372214834	0.00031961296578
ISCW014150	tetraspanin, putative	10	82	-3.0356239097	-1.1829382189	-3.4175602102	0.00063185116361	0.0014437462236	0.00032103700108
ISCW015367	low density lipoprotein receptor adapter protein, putative	10	82	-3.0356239097	-1.1829382189	-3.4175602102	0.00063185116361	0.0014437462236	0.00032103700108
ISCW015585	coiled-coil domain-containing protein, putative	36	70	-0.9593580155	0.89332767533	3.4171438947	0.00063281822292	0.0014455918042	0.00032147437898
ISCW019637	hypothetical protein	52	280	-2.4288432988	-0.57615760798	-3.4169571094	0.00063325255394	0.0014463411806	0.00032164102721
ISCW022945	cytochrome P450, putative	29	176	-2.6014506235	-0.74876493268	-3.4168599341	0.00063347862475	0.0014466147215	0.00032170185793
ISCW002681	hypothetical protein	14	103	-2.8791456051	-1.0264599143	-3.4149526876	0.00063793091301	0.0014564153786	0.00032385418627
ISCW008979	transcriptional adaptor, putative	14	103	-2.8791456051	-1.0264599143	-3.4149526876	0.00063793091301	0.0014564153786	0.00032385418627
ISCW012866	hypothetical protein	20	133	-2.7333543406	-0.88066864979	-3.4145651001	0.00063883925099	0.0014581221951	0.00032426091916
ISCW013676	hypothetical protein	47	100	-1.0892673381	0.76341835273	3.4126429093	0.00064336184161	0.0014681985478	0.00032650172408
ISCW019459	SAP30-binding protein, putative	50	271	-2.4382928516	-0.58560716075	-3.4111337645	0.00064693345365	0.001476101683	0.00032825924336
ISCW018511	SCF ubiquitin ligase, Rbx1 component, putative	140	379	-1.4367710212	0.4159146696	3.4081017735	0.0006541649127	0.0014923514052	0.00033187289788
ISCW013307	high mobility group protein, putative	16	113	-2.8201789624	-0.96749327159	-3.4060365152	0.00065913362662	0.0015034345275	0.00033433759078
ISCW013692	vacuolar H+-ATPase V1 sector, subunit G, putative	148	683	-2.2062884027	-0.35360271183	-3.4041570129	0.0006636859172	0.0015135642637	0.00033659026725
ISCW014566	hypothetical protein	53	117	-1.142444265	0.71024142581	3.4027184805	0.00066718987816	0.001521300245	0.00033831061443
ISCW000178	seryl-tRNA synthetase, putative	4	47	-3.5545888517	-1.7019031608	-3.4023092207	0.0006681898868	0.0015230700133	0.00033864745515
ISCW005357	monocarboxylate transporter, putative	4	47	-3.5545888517	-1.7019031608	-3.4023092207	0.0006681898868	0.0015230700133	0.00033864745515
ISCW007164	3 hydroxysteroid dehydrogenase, putative	4	47	-3.5545888517	-1.7019031608	-3.4023092207	0.0006681898868	0.0015230700133	0.00033864745515
ISCW003301	protein phosphatase 2A B56 regulatory subunit gamma 3 isoform, putative	207	592	-1.5159664081	0.3367192827	3.4014721365	0.00067023960745	0.0015272305054	0.00033962940081
ISCW002870	glycerol kinase, putative	17	23	-0.43609911481	1.416586576	3.4008483224	0.00067177090545	0.0015303353949	0.00034029139061
ISCW003618	hypothetical protein	17	23	-0.43609911481	1.416586576	3.4008483224	0.00067177090545	0.0015303353949	0.00034029139061
ISCW023197	mannosyltransferase 1, putative	38	217	-2.513623719	-0.66093802817	-3.4003773027	0.00067292928823	0.0015325894149	0.00034082112874
ISCW009995	aryl-alcohol oxidase precursor, putative	11	87	-2.9835118772	-1.1308261864	-3.395663686	0.00068462424305	0.0015589636378	0.00034668629543
ISCW017130	transcription regulation, putative	25	42	-0.748461233	1.1042244578	3.3935607753	0.00068990248042	0.0015707199186	0.00034930068704
ISCW010983	hypothetical protein	27	47	-0.79970134951	1.0529843413	3.3930363781	0.00069122457944	0.0015734667242	0.00034991152864
ISCW015962	protein kinase, putative	101	259	-1.3585968049	0.49408888589	3.3925126909	0.00069254723793	0.0015762138842	0.00035052244907
ISCW021005	secreted protein, putative	437	1349	-1.6261851634	0.22650052738	3.3888420385	0.00070188431011	0.0015971976074	0.00035518886275
ISCW000644	conserved hypothetical protein	5	53	-3.4059923597	-1.5533066688	-3.383516916	0.0007156379882	0.0016279508097	0.00036196732861
ISCW010342	conserved hypothetical protein	5	53	-3.4059923597	-1.5533066688	-3.383516916	0.0007156379882	0.0016279508097	0.00036196732861
ISCW020396	polyhomeotic, putative	5	53	-3.4059923597	-1.5533066688	-3.383516916	0.0007156379882	0.0016279508097	0.00036196732861
ISCW008185	hypothetical protein	9	76	-3.078002512	-1.2253168212	-3.3830847231	0.00071676516788	0.0016299699874	0.0003624768679
ISCW006995	LEM domain-containing protein, putative	43	239	-2.4746020533	-0.62191636245	-3.3806868056	0.00072304907173	0.0016439852578	0.00036559361936
ISCW012666	serine/threonine protein kinase, putative	32	60	-0.90689059561	0.94579509522	3.380058418	0.00072470424634	0.0016474733351	0.00036636930686
ISCW008547	zinc finger protein, putative	87	217	-1.3186077366	0.53407795423	3.3799369308	0.00072502464964	0.0016477887987	0.00036640886263
ISCW020846	cytosolic sulfotransferase	87	217	-1.3186077366	0.53407795423	3.3799369308	0.00072502464964	0.0016477887987	0.00036640886263
ISCW024471	phosphorylase B kinase beta, kpbb, putative	50	270	-2.4329594073	-0.58027371645	-3.3769441078	0.00073295942251	0.0016654052131	0.00037035704345
ISCW000859	DNA repair helicase rad3/xp-D, putative	35	68	-0.95817982431	0.89450586652	3.3731034794	0.00074326013956	0.0016885282102	0.0003754991943
ISCW008112	cytochrome P450, putative	21	137	-2.7057146602	-0.85302896935	-3.3728836439	0.00074385379579	0.0016895948011	0.0003756532867
ISCW001569	zinc finger protein, putative	2	33	-4.0443941194	-2.1917084285	-3.372623	0.00074455822416	0.0016900664411	0.0003756532867
ISCW002296	Dentin matrix protein, putative	2	33	-4.0443941194	-2.1917084285	-3.372623	0.00074455822416	0.0016900664411	0.0003756532867
ISCW007349	cytochrome P450, putative	2	33	-4.0443941194	-2.1917084285	-3.372623	0.00074455822416	0.0016900664411	0.0003756532867
ISCW012871	hypothetical protein	2	33	-4.0443941194	-2.1917084285	-3.372623	0.00074455822416	0.0016900664411	0.0003756532867
ISCW013551	cell cycle checkpoint protein rad17, putative	2	33	-4.0443941194	-2.1917084285	-3.372623	0.00074455822416	0.0016900664411	0.0003756532867
ISCW018125	synaptic vesicle-associated GTP-binding protein, putative	2	33	-4.0443941194	-2.1917084285	-3.372623	0.00074455822416	0.0016900664411	0.0003756532867
ISCW018978	Bahcc1 protein, putative	2	33	-4.0443941194	-2.1917084285	-3.372623	0.00074455822416	0.0016900664411	0.0003756532867
ISCW003455	hypothetical protein	5	1	2.3219280949	4.1746137857	3.3702132129	0.00075110043267	0.0017029281386	0.00037843470378
ISCW003485	hypothetical protein	5	1	2.3219280949	4.1746137857	3.3702132129	0.00075110043267	0.0017029281386	0.00037843470378
ISCW004147	conserved hypothetical protein	5	1	2.3219280949	4.1746137857	3.3702132129	0.00075110043267	0.0017029281386	0.00037843470378
ISCW011466	hypothetical protein	5	1	2.3219280949	4.1746137857	3.3702132129	0.00075110043267	0.0017029281386	0.00037843470378
ISCW017016	hypothetical protein	5	1	2.3219280949	4.1746137857	3.3702132129	0.00075110043267	0.0017029281386	0.00037843470378
ISCW021541	acetylcholinesterase, putative	5	1	2.3219280949	4.1746137857	3.3702132129	0.00075110043267	0.0017029281386	0.00037843470378
ISCW022544	multidrug resistance protein, putative	5	1	2.3219280949	4.1746137857	3.3702132129	0.00075110043267	0.0017029281386	0.00037843470378
ISCW001033	regulator of sex-limitation, putative	1	25	-4.6438561898	-2.7911704989	-3.3695364488	0.00075294732337	0.0017038508649	0.00037843470378
ISCW001842	glutamate receptor, putative	1	25	-4.6438561898	-2.7911704989	-3.3695364488	0.00075294732337	0.0017038508649	0.00037843470378
ISCW001926	hypothetical protein	1	25	-4.6438561898	-2.7911704989	-3.3695364488	0.00075294732337	0.0017038508649	0.00037843470378
ISCW002769	hypothetical protein	1	25	-4.6438561898	-2.7911704989	-3.3695364488	0.00075294732337	0.0017038508649	0.00037843470378
ISCW004067	endothelin converting enzyme, putative	1	25	-4.6438561898	-2.7911704989	-3.3695364488	0.00075294732337	0.0017038508649	0.00037843470378
ISCW004222	conserved hypothetical protein	1	25	-4.6438561898	-2.7911704989	-3.3695364488	0.00075294732337	0.0017038508649	0.00037843470378
ISCW004695	protein kinase C-alpha, putative	1	25	-4.6438561898	-2.7911704989	-3.3695364488	0.00075294732337	0.0017038508649	0.00037843470378
ISCW006045	secreted protein, putative	1	25	-4.6438561898	-2.7911704989	-3.3695364488	0.00075294732337	0.0017038508649	0.00037843470378
ISCW011237	hypothetical protein	1	25	-4.6438561898	-2.7911704989	-3.3695364488	0.00075294732337	0.0017038508649	0.00037843470378
ISCW015591	conserved hypothetical protein	1	25	-4.6438561898	-2.7911704989	-3.3695364488	0.00075294732337	0.0017038508649	0.00037843470378
ISCW017079	conserved hypothetical protein	1	25	-4.6438561898	-2.7911704989	-3.3695364488	0.00075294732337	0.0017038508649	0.00037843470378
ISCW019157	cornichon, putative	1	25	-4.6438561898	-2.7911704989	-3.3695364488	0.00075294732337	0.0017038508649	0.00037843470378
ISCW021906	ankyrin repeats containing protein, putative	1	25	-4.6438561898	-2.7911704989	-3.3695364488	0.00075294732337	0.0017038508649	0.00037843470378
ISCW022428	hypothetical protein	1	25	-4.6438561898	-2.7911704989	-3.3695364488	0.00075294732337	0.0017038508649	0.00037843470378
ISCW023082	hypothetical protein	1	25	-4.6438561898	-2.7911704989	-3.3695364488	0.00075294732337	0.0017038508649	0.00037843470378
ISCW024805	fatty-acid amide hydrolase 2-B, putative	1	25	-4.6438561898	-2.7911704989	-3.3695364488	0.00075294732337	0.0017038508649	0.00037843470378
ISCW005077	conserved hypothetical protein	9	7	0.36257007938	2.2152557702	3.3694423869	0.00075320435204	0.0017018854002	0.00037843818146
ISCW006380	cytochrome P-450 IIC5, putative	9	7	0.36257007938	2.2152557702	3.3694423869	0.00075320435204	0.0017018854002	0.00037843818146
ISCW008478	conserved hypothetical protein	13	97	-2.899473124	-1.0467874332	-3.3677392654	0.00075787232928	0.0017120064171	0.00038072033762
ISCW020910	conserved hypothetical protein	46	252	-2.4537179674	-0.60103227661	-3.3670087815	0.00075988268583	0.0017162628363	0.00038139612453
ISCW007814	hypothetical protein	3	40	-3.7369655942	-1.8842799033	-3.3669757306	0.00075997376201	0.0017156142922	0.00038139612453
ISCW011063	DNA replication licensing factor, putative	3	40	-3.7369655942	-1.8842799033	-3.3669757306	0.00075997376201	0.0017156142922	0.00038139612453
ISCW017826	conserved hypothetical protein	3	40	-3.7369655942	-1.8842799033	-3.3669757306	0.00075997376201	0.0017156142922	0.00038139612453
ISCW018261	nerve growth factor receptor TRKA, putative	3	40	-3.7369655942	-1.8842799033	-3.3669757306	0.00075997376201	0.0017156142922	0.00038139612453
ISCW020007	WD-repeat containing protein	3	40	-3.7369655942	-1.8842799033	-3.3669757306	0.00075997376201	0.0017156142922	0.00038139612453
ISCW017338	diaphanous, putative	20	132	-2.7224660245	-0.86978033364	-3.3659913969	0.00076269087028	0.0017208916204	0.00038269625171
ISCW015942	phospholipase C gamma, putative	36	207	-2.5235619561	-0.67087626523	-3.3652382929	0.00076477579052	0.0017253098404	0.0003836787867
ISCW018116	conserved hypothetical protein	22	35	-0.66985139831	1.1828342925	3.3639316792	0.00076840562645	0.0017332112986	0.00038543593306
ISCW001788	prohibitin, putative	126	591	-2.2297343967	-0.37704870585	-3.3628446916	0.00077143751146	0.0017397616268	0.00038689261167
ISCW004924	RNA polymerase II transcription factor complex subunit, putative	14	102	-2.8650704199	-1.0123847291	-3.3599205279	0.00077964896208	0.00175769766	0.00039081652473
ISCW009847	conserved hypothetical protein	14	102	-2.8650704199	-1.0123847291	-3.3599205279	0.00077964896208	0.00175769766	0.00039081652473
ISCW010661	serine-type enodpeptidase, putative	14	102	-2.8650704199	-1.0123847291	-3.3599205279	0.00077964896208	0.00175769766	0.00039081652473
ISCW015803	hypothetical protein	212	610	-1.5247449779	0.32794071294	3.3576732307	0.00078601473779	0.0017714621649	0.0003939422579
ISCW000332	WD-repeat protein, putative	47	101	-1.1036226311	0.74906305975	3.356811864	0.00078846744057	0.0017766956336	0.00039510608997
ISCW009785	cAMP-dependent protein kinase catalytic subunit, putative	18	122	-2.7608123361	-0.90812664529	-3.3562676222	0.00079002080447	0.0017799011767	0.00039581894679
ISCW007717	hypothetical protein	10	81	-3.017921908	-1.1652362172	-3.3561075033	0.00079047835303	0.0017804898499	0.00039591709097
ISCW009638	component of oligomeric golgi complex, putative	10	81	-3.017921908	-1.1652362172	-3.3561075033	0.00079047835303	0.0017804898499	0.00039591709097
ISCW013303	conserved hypothetical protein	28	50	-0.83650126772	1.0161844231	3.3558758111	0.00079114086192	0.0017813923801	0.00039611779217
ISCW024542	hypothetical protein	28	50	-0.83650126772	1.0161844231	3.3558758111	0.00079114086192	0.0017813923801	0.00039611779217
ISCW006788	UDP-GalNAc:polypeptide N-acetylgalactosaminyl transferase, putative	15	107	-2.8345763908	-0.98189069996	-3.3553161886	0.00079274319212	0.0017845573794	0.00039685440497
ISCW000153	acid methyltransferase, putative	72	173	-1.2647032262	0.58798246463	3.3536380994	0.00079756602961	0.00179511719	0.0003992027225
ISCW003491	sdk-P1, putative	16	112	-2.8073549221	-0.95466923123	-3.3534292781	0.00079816808436	0.0017961751764	0.00039937837782
ISCW015527	hypothetical protein	19	28	-0.55942740861	1.2932582822	3.3532303378	0.00079874204356	0.001797169598	0.00039937837782
ISCW002992	monocarboxylate transporter, putative	15	19	-0.34103691784	1.511648773	3.3532183576	0.00079877661976	0.0017966532631	0.00039937837782
ISCW005426	hypothetical protein	15	19	-0.34103691784	1.511648773	3.3532183576	0.00079877661976	0.0017966532631	0.00039937837782
ISCW011250	hypothetical protein	15	19	-0.34103691784	1.511648773	3.3532183576	0.00079877661976	0.0017966532631	0.00039937837782
ISCW005170	hypothetical protein	33	63	-0.93288580414	0.91979988669	3.3531961242	0.0007988407914	0.0017960554299	0.00039937837782
ISCW007391	vesicle-associated membrane protein, putative	33	63	-0.93288580414	0.91979988669	3.3531961242	0.0007988407914	0.0017960554299	0.00039937837782
ISCW003216	long chain fatty acid CoA ligase, putative	24	40	-0.73696559417	1.1157200967	3.3529254462	0.00079962242449	0.0017972189202	0.00039963710729
ISCW005366	hypothetical protein	24	40	-0.73696559417	1.1157200967	3.3529254462	0.00079962242449	0.0017972189202	0.00039963710729
ISCW013744	synaptobrevin, putative	73	176	-1.2696070598	0.58307863107	3.3515315736	0.00080365874159	0.0018058434867	0.00040158806361
ISCW023857	organic cation/carnitine transporter, putative	147	403	-1.4549636837	0.39772200714	3.3500612604	0.00080793689726	0.0018151568925	0.00040365920246
ISCW010787	cytochrome P450, putative	96	466	-2.2792236439	-0.4265379531	-3.3491684569	0.00081054498067	0.0018207157638	0.00040489539838
ISCW018678	rwd domain-containing protein, putative	122	325	-1.4135585704	0.43912712048	3.3455313856	0.00082125064066	0.0018444592702	0.00041017553968
ISCW008417	Embryonic protein DC-8, putative	205	588	-1.5201922453	0.3324934455	3.344964988	0.00082292958014	0.0018479250374	0.00041094626579
ISCW018708	hypothetical protein	235	685	-1.5434432313	0.30924245955	3.3444034753	0.00082459718257	0.0018513642073	0.00041171107714
ISCW003882	secreted salivary gland peptide, putative	58	304	-2.3899465183	-0.53726082749	-3.3424845347	0.00083031982021	0.0018639050006	0.00041449993061
ISCW010489	secreted protein	120	319	-1.4105220182	0.44216367267	3.3391799114	0.00084026125226	0.0018859104603	0.00041939356067
ISCW008884	secreted protein, putative	40	82	-1.0356239097	0.8170617811	3.3383068728	0.00084290602451	0.0018915344956	0.00042064424794
ISCW010247	UBX domain-containing protein, putative	31	58	-0.90378468474	0.94890100609	3.3359540454	0.00085007214317	0.0019073011911	0.00042415048575
ISCW015455	cement protein, putative	10	9	0.15200309345	2.0046887843	3.3335481375	0.00085745832774	0.0019233978281	0.00042769484623
ISCW020192	pre-mRNA-splicing factor CWC21, putative	10	9	0.15200309345	2.0046887843	3.3335481375	0.00085745832774	0.0019233978281	0.00042769484623
ISCW006291	protein Peter pan, putative	26	160	-2.6214883767	-0.76880268592	-3.333432704	0.00085781420258	0.0019237204464	0.00042780184146
ISCW004523	glutathione S-transferase, putative	29	174	-2.5849625007	-0.73227680989	-3.3320850165	0.00086197919341	0.0019327422745	0.00042980813852
ISCW001076	ubiquinone/menaquinone biosynthesis methyltransferase, putative	0	20	-5.3219280949	-3.4692424041	-3.330682934	0.00086633218695	0.0019399454336	0.00043091363276
ISCW002226	cytochrome P450, putative	0	20	-5.3219280949	-3.4692424041	-3.330682934	0.00086633218695	0.0019399454336	0.00043091363276
ISCW003239	hypothetical protein	0	20	-5.3219280949	-3.4692424041	-3.330682934	0.00086633218695	0.0019399454336	0.00043091363276
ISCW003334	beta-1 subunit of nicotinic acetylcholine receptor, putative	0	20	-5.3219280949	-3.4692424041	-3.330682934	0.00086633218695	0.0019399454336	0.00043091363276
ISCW003811	myosin VII, putative	0	20	-5.3219280949	-3.4692424041	-3.330682934	0.00086633218695	0.0019399454336	0.00043091363276
ISCW005375	hypothetical protein	0	20	-5.3219280949	-3.4692424041	-3.330682934	0.00086633218695	0.0019399454336	0.00043091363276
ISCW011285	hypothetical protein	0	20	-5.3219280949	-3.4692424041	-3.330682934	0.00086633218695	0.0019399454336	0.00043091363276
ISCW015274	conserved hypothetical protein	0	20	-5.3219280949	-3.4692424041	-3.330682934	0.00086633218695	0.0019399454336	0.00043091363276
ISCW016935	hypothetical protein	0	20	-5.3219280949	-3.4692424041	-3.330682934	0.00086633218695	0.0019399454336	0.00043091363276
ISCW020413	conserved hypothetical protein	0	20	-5.3219280949	-3.4692424041	-3.330682934	0.00086633218695	0.0019399454336	0.00043091363276
ISCW020479	zinc finger protein, putative	0	20	-5.3219280949	-3.4692424041	-3.330682934	0.00086633218695	0.0019399454336	0.00043091363276
ISCW021352	hypothetical protein	0	20	-5.3219280949	-3.4692424041	-3.330682934	0.00086633218695	0.0019399454336	0.00043091363276
ISCW022485	conserved hypothetical protein	0	20	-5.3219280949	-3.4692424041	-3.330682934	0.00086633218695	0.0019399454336	0.00043091363276
ISCW023520	hypothetical protein	0	20	-5.3219280949	-3.4692424041	-3.330682934	0.00086633218695	0.0019399454336	0.00043091363276
ISCW024733	secreted salivary gland peptide, putative	0	20	-5.3219280949	-3.4692424041	-3.330682934	0.00086633218695	0.0019399454336	0.00043091363276
ISCW020641	poly, putative	34	66	-0.95693127811	0.89575441272	3.3284864276	0.00087319259528	0.0019527370315	0.00043425462339
ISCW007622	hypothetical protein	7	64	-3.1926450779	-1.3399593871	-3.3282136696	0.0008740480148	0.0019540077847	0.0004344658407
ISCW020438	hypothetical protein	7	64	-3.1926450779	-1.3399593871	-3.3282136696	0.0008740480148	0.0019540077847	0.0004344658407
ISCW022054	glutathione S-transferase, putative	7	64	-3.1926450779	-1.3399593871	-3.3282136696	0.0008740480148	0.0019540077847	0.0004344658407
ISCW006249	sulfhydryl oxidase, putative	21	33	-0.65207669658	1.2006089942	3.3257175917	0.00088191234241	0.0019709415595	0.00043830299258
ISCW008537	hypothetical protein	45	96	-1.0931094044	0.75957628644	3.3246497431	0.00088529677798	0.0019780179878	0.00043984055796
ISCW023049	Probable cytosolic iron-sulfur protein assembly protein [Source:UniProtKB/Swiss-Prot;Acc:B7QKS1]	45	96	-1.0931094044	0.75957628644	3.3246497431	0.00088529677798	0.0019780179878	0.00043984055796
ISCW017278	tRNA selenocysteine associated protein, putative	54	286	-2.4049838346	-0.55229814379	-3.3240817679	0.00088710181799	0.0019815629579	0.00044066500615
ISCW004114	26S proteasome regulatory subunit, putative	4	46	-3.5235619561	-1.6708762652	-3.3223716259	0.00089255731484	0.0019929313217	0.00044308407837
ISCW004309	RING finger-containing protein, putative	4	46	-3.5235619561	-1.6708762652	-3.3223716259	0.00089255731484	0.0019929313217	0.00044308407837
ISCW007065	hypothetical protein	4	46	-3.5235619561	-1.6708762652	-3.3223716259	0.00089255731484	0.0019929313217	0.00044308407837
ISCW014804	hypothetical protein	4	46	-3.5235619561	-1.6708762652	-3.3223716259	0.00089255731484	0.0019929313217	0.00044308407837
ISCW001995	DNA repair/transcription protein met18/mms19, putative	29	53	-0.86993945944	0.98274623139	3.3220895337	0.00089346019523	0.0019941292991	0.00044345954105
ISCW019308	glutathione S-transferase, putative	91	444	-2.2866212262	-0.43393553532	-3.3215860333	0.00089507383139	0.0019974031974	0.00044418759887
ISCW011976	hypothetical protein	13	15	-0.20645087747	1.6462348134	3.3212374724	0.00089619249362	0.0019994077307	0.00044445193908
ISCW022253	carboxylesterase, putative	13	15	-0.20645087747	1.6462348134	3.3212374724	0.00089619249362	0.0019994077307	0.00044445193908
ISCW014560	nudix hydrolase, putative	12	91	-2.9228321395	-1.0701464486	-3.3212370115	0.00089619397381	0.0019987556495	0.00044445193908
ISCW017542	conserved hypothetical protein	12	91	-2.9228321395	-1.0701464486	-3.3212370115	0.00089619397381	0.0019987556495	0.00044445193908
ISCW007073	hypothetical protein	25	155	-2.6322682155	-0.77958252467	-3.3207280648	0.00089782970416	0.0020019116196	0.00044514023744
ISCW003870	hypothetical protein	1988	6691	-1.7509040873	0.1017816035	3.3207136562	0.00089787605297	0.0020016869805	0.00044514023744
ISCW022113	26S proteasome regulatory subunit 7, psd7, putative	206	913	-2.1479705228	-0.29528483197	-3.3201532455	0.00089968047352	0.0020053811439	0.00044596175489
ISCW022284	low-density lipoprotein receptor, putative	9	75	-3.0588936891	-1.2062079982	-3.3193159023	0.00090238283009	0.0020109105956	0.00044715479539
ISCW023227	isochorismatase domain-containing protein 2, putative	9	75	-3.0588936891	-1.2062079982	-3.3193159023	0.00090238283009	0.0020109105956	0.00044715479539
ISCW018610	BRI1-KD interacting protein, putative	69	165	-1.2577977575	0.59488793336	3.317609023	0.00090791475195	0.0020227413138	0.00044982235358
ISCW006700	hypothetical protein	11	11	0	1.8526856908	3.3173962674	0.0009086064824	0.0020236198056	0.00044994407423
ISCW010770	conserved hypothetical protein	11	11	0	1.8526856908	3.3173962674	0.0009086064824	0.0020236198056	0.00044994407423
ISCW015938	conserved hypothetical protein	11	11	0	1.8526856908	3.3173962674	0.0009086064824	0.0020236198056	0.00044994407423
ISCW015231	fatty acyl-CoA elongase, putative	70	168	-1.2630344058	0.589651285	3.3151562449	0.00091591914789	0.0020392388358	0.00045349111445
ISCW013505	hypothetical protein	12	13	-0.11547721742	1.7372084734	3.3146102388	0.00091770986001	0.0020427244255	0.00045422909906
ISCW013748	sulfotransferase, putative	12	13	-0.11547721742	1.7372084734	3.3146102388	0.00091770986001	0.0020427244255	0.00045422909906
ISCW022648	embryonic ectoderm development protein, putative	46	99	-1.105794664	0.74689102681	3.312525273	0.00092457772005	0.0020575067235	0.00045755357375
ISCW020125	SET domain-containing protein, putative	23	38	-0.72436555739	1.1283201334	3.3121570172	0.00092579568874	0.0020598802702	0.00045808140908
ISCW013653	conserved hypothetical protein	93	452	-2.2810201513	-0.42833446048	-3.3113331461	0.00092852594437	0.0020656173044	0.00045935722533
ISCW010193	hypothetical protein	13	96	-2.8845227826	-1.0318370918	-3.3110516543	0.00092946049883	0.0020673583635	0.00045974440649
ISCW017642	protective protein 4E6, putative	72	174	-1.2730184944	0.57966719642	3.3109784669	0.00092970362411	0.0020675611892	0.00045978951138
ISCW001041	hypothetical protein	25	43	-0.78240856493	1.0702771259	3.3086386168	0.00093750762672	0.0020845757818	0.00046357325971
ISCW002087	hypothetical protein	32	61	-0.93073733756	0.92194835327	3.30847926	0.00093804132407	0.0020852513825	0.00046368562798
ISCW021574	conserved hypothetical protein	32	61	-0.93073733756	0.92194835327	3.30847926	0.00093804132407	0.0020852513825	0.00046368562798
ISCW006454	SAC domain-containing protein, putative	50	268	-2.4222330007	-0.56954730985	-3.3083656386	0.00093842202183	0.0020855866198	0.00046379805244
ISCW017217	conserved hypothetical protein	5	52	-3.3785116233	-1.5258259324	-3.3078666491	0.00094009562293	0.0020886238754	0.00046438710229
ISCW021971	z-protein, putative	5	52	-3.3785116233	-1.5258259324	-3.3078666491	0.00094009562293	0.0020886238754	0.00046438710229
ISCW022166	conserved hypothetical protein	5	52	-3.3785116233	-1.5258259324	-3.3078666491	0.00094009562293	0.0020886238754	0.00046438710229
ISCW020006	serine/threonine protein kinase, putative	43	237	-2.4624784942	-0.60979280337	-3.3078273059	0.00094022769687	0.0020882354332	0.00046438710229
ISCW004170	zinc-binding dehydrogenase, putative	30	178	-2.5688428354	-0.71615714453	-3.3052003095	0.00094908543208	0.0021073924386	0.00046860905388
ISCW012382	superoxide dismutase Cu-Zn, putative	30	178	-2.5688428354	-0.71615714453	-3.3052003095	0.00094908543208	0.0021073924386	0.00046860905388
ISCW003071	alpha-L-fucosidase, putative	14	101	-2.8508565607	-0.99817086987	-3.3045977053	0.00095112816947	0.0021114114405	0.00046954104169
ISCW021037	hypothetical protein	78	192	-1.2995602819	0.55312540897	3.3035477175	0.00095469720226	0.0021189886688	0.00047089314692
ISCW006429	hypothetical protein	7	4	0.80735492206	2.6600406129	3.3035173215	0.00095480070646	0.002118181939	0.00047089314692
ISCW009895	deoxyribonuclease II, putative	7	4	0.80735492206	2.6600406129	3.3035173215	0.00095480070646	0.002118181939	0.00047089314692
ISCW014872	hypothetical protein	7	4	0.80735492206	2.6600406129	3.3035173215	0.00095480070646	0.002118181939	0.00047089314692
ISCW023726	DNA repair protein rad9, putative	7	4	0.80735492206	2.6600406129	3.3035173215	0.00095480070646	0.002118181939	0.00047089314692
ISCW024822	secreted salivary gland peptide, putative	7	4	0.80735492206	2.6600406129	3.3035173215	0.00095480070646	0.002118181939	0.00047089314692
ISCW009326	protein transport protein sec23, putative	84	210	-1.3219280949	0.53075759594	3.3024001963	0.00095861194699	0.0021255974213	0.00047269575616
ISCW003911	medium-chain acyl-CoA dehydrogenase, putative	90	439	-2.2862240332	-0.43353834238	-3.3000330788	0.00096673433012	0.0021432585149	0.00047662327502
ISCW013390	geranylgeranyl pyrophosphate synthase/polyprenyl synthetase, putative	32	187	-2.5468944599	-0.69420876906	-3.2964194626	0.00097925686749	0.0021706674463	0.00048271854284
ISCW007692	MPN domain-containing protein, putative	10	80	-3	-1.1473143092	-3.2942422082	0.00098687421226	0.0021871961369	0.00048639423506
ISCW022217	cGMP-dependent protein kinase, putative	44	241	-2.4534577176	-0.60077202676	-3.2914224322	0.00099682102603	0.0022088813747	0.00049121665336
ISCW023885	hypothetical protein	292	874	-1.5816649106	0.27102078021	3.2890030406	0.0010054293748	0.002227594095	0.00049537803565
ISCW008978	conserved hypothetical protein	17	24	-0.49749965947	1.3551860314	3.2882432875	0.0010081467903	0.0022330693452	0.00049655522264
ISCW021496	transposase, putative	17	24	-0.49749965947	1.3551860314	3.2882432875	0.0010081467903	0.0022330693452	0.00049655522264
ISCW005022	secreted protein, putative	20	31	-0.6322682155	1.2204174753	3.2878098679	0.0010097000497	0.0022356001101	0.0004970775554
ISCW007305	RNA methylase, putative	20	31	-0.6322682155	1.2204174753	3.2878098679	0.0010097000497	0.0022356001101	0.0004970775554
ISCW019534	conserved hypothetical protein	20	31	-0.6322682155	1.2204174753	3.2878098679	0.0010097000497	0.0022356001101	0.0004970775554
ISCW009491	conserved hypothetical protein	8	69	-3.1085244568	-1.2558387659	-3.2863884716	0.0010148095111	0.002245999484	0.00049943045881
ISCW023877	hypothetical protein	8	69	-3.1085244568	-1.2558387659	-3.2863884716	0.0010148095111	0.002245999484	0.00049943045881
ISCW005034	DNA damage-binding protein, putative	33	64	-0.95560588064	0.89707981019	3.2832697904	0.0010261041354	0.0022704431016	0.00050490690663
ISCW022131	cAMP proteinrating peptide precursor, putative	188	536	-1.5115003388	0.34118535205	3.2820439287	0.0010305754862	0.0022799660569	0.00050702464562
ISCW007822	hypothetical protein	3	39	-3.7004397181	-1.8477540273	-3.280876406	0.001034850803	0.0022888662701	0.00050896253539
ISCW015461	conserved hypothetical protein	3	39	-3.7004397181	-1.8477540273	-3.280876406	0.001034850803	0.0022888662701	0.00050896253539
ISCW002173	hypothetical protein	156	434	-1.4761490136	0.37653667725	3.2792892102	0.0010406892343	0.0023012185733	0.00051175083422
ISCW009477	protein disulfide isomerase, putative	2	32	-4	-2.1473143092	-3.278986568	0.0010418059448	0.002302565421	0.00051188407253
ISCW012689	arginase, putative	2	32	-4	-2.1473143092	-3.278986568	0.0010418059448	0.002302565421	0.00051188407253
ISCW012770	hypothetical protein	2	32	-4	-2.1473143092	-3.278986568	0.0010418059448	0.002302565421	0.00051188407253
ISCW022504	restnal-binding protein, putative	2	32	-4	-2.1473143092	-3.278986568	0.0010418059448	0.002302565421	0.00051188407253
ISCW023398	hypothetical protein	2	32	-4	-2.1473143092	-3.278986568	0.0010418059448	0.002302565421	0.00051188407253
ISCW008505	low-density lipoprotein receptor, putative	56	128	-1.1926450779	0.66004061289	3.2788776441	0.0010422081311	0.0023023325077	0.0005119985538
ISCW021656	YEATS2 protein, putative	28	51	-0.86507041991	0.98761527091	3.2777152076	0.0010465092235	0.0023114587751	0.00051402807633
ISCW016654	nbeal1, putative	21	135	-2.6844981743	-0.83181248344	-3.2769233446	0.0010494485676	0.0023175748309	0.00051538818036
ISCW019083	calcium activated chlorine channel, putative	26	46	-0.82312223792	1.0295634529	3.2687900578	0.0010800840939	0.0023846490386	0.00053026129688
ISCW020114	cyclic nucleotide phosphodiesterase, putative	26	46	-0.82312223792	1.0295634529	3.2687900578	0.0010800840939	0.0023846490386	0.00053026129688
ISCW012718	schwannomin interacting protein, putative	41	227	-2.4689964827	-0.61631079184	-3.2681966604	0.0010823513009	0.0023890732364	0.00053128817747
ISCW010218	hypothetical protein	58	134	-1.2081081953	0.6445774955	3.2674854624	0.0010850743903	0.0023946954756	0.00053253846531
ISCW000427	thrombin inhibitor, putative	24	41	-0.7725895039	1.0800961869	3.2659690928	0.001090901554	0.0024071652905	0.00053531153442
ISCW010707	RAS-related protein, putative	244	718	-1.5571026963	0.29558299457	3.2650460783	0.0010944627059	0.0024146317286	0.00053620135889
ISCW002928	tyrosine kinase, putative	1	24	-4.5849625007	-2.7322768099	-3.2649481501	0.0010948411601	0.0024131192917	0.00053620135889
ISCW003753	BTB/POZ domain-containing protein KCTD9, putative	1	24	-4.5849625007	-2.7322768099	-3.2649481501	0.0010948411601	0.0024131192917	0.00053620135889
ISCW010566	Gustatory receptor [Source:Ixodes ManualAnnotation;Acc:ISCW800171-PA]	1	24	-4.5849625007	-2.7322768099	-3.2649481501	0.0010948411601	0.0024131192917	0.00053620135889
ISCW011872	exostosin-3, putative	1	24	-4.5849625007	-2.7322768099	-3.2649481501	0.0010948411601	0.0024131192917	0.00053620135889
ISCW012443	conserved hypothetical protein	1	24	-4.5849625007	-2.7322768099	-3.2649481501	0.0010948411601	0.0024131192917	0.00053620135889
ISCW012801	hypothetical protein	1	24	-4.5849625007	-2.7322768099	-3.2649481501	0.0010948411601	0.0024131192917	0.00053620135889
ISCW020547	zinc finger protein, putative	1	24	-4.5849625007	-2.7322768099	-3.2649481501	0.0010948411601	0.0024131192917	0.00053620135889
ISCW020817	conserved hypothetical protein	1	24	-4.5849625007	-2.7322768099	-3.2649481501	0.0010948411601	0.0024131192917	0.00053620135889
ISCW022468	conserved hypothetical protein	1	24	-4.5849625007	-2.7322768099	-3.2649481501	0.0010948411601	0.0024131192917	0.00053620135889
ISCW024200	hypothetical protein	1	24	-4.5849625007	-2.7322768099	-3.2649481501	0.0010948411601	0.0024131192917	0.00053620135889
ISCW024454	NHL repeat-containing protein	1	24	-4.5849625007	-2.7322768099	-3.2649481501	0.0010948411601	0.0024131192917	0.00053620135889
ISCW005444	coiled-coil domain-containing protein, putative	31	59	-0.92844673897	0.92423895185	3.2631681484	0.0011017413001	0.0024259701638	0.00053949340994
ISCW005933	chromodomain helicase DNA binding protein, putative	98	471	-2.2648734055	-0.41218771467	-3.2619107624	0.0011066397445	0.0024363620197	0.00054180437727
ISCW022329	steroidogenic acute regulatory protein, putative	146	403	-1.4648114696	0.38787422118	3.2615411175	0.0011080836094	0.0024391461917	0.0005424235285
ISCW001486	hypothetical protein	34	67	-0.97862634921	0.87405934162	3.2601043236	0.0011137124111	0.0024511399789	0.00054509073739
ISCW014715	hypothetical protein	7	63	-3.1699250014	-1.3172393106	-3.2589250931	0.0011183519197	0.0024605550401	0.00054709602733
ISCW019503	conserved hypothetical protein	7	63	-3.1699250014	-1.3172393106	-3.2589250931	0.0011183519197	0.0024605550401	0.00054709602733
ISCW022843	transcription factor, putative	7	63	-3.1699250014	-1.3172393106	-3.2589250931	0.0011183519197	0.0024605550401	0.00054709602733
ISCW006729	hypothetical protein	16	22	-0.45943161864	1.3932540722	3.2581108709	0.0011215657789	0.002466429722	0.0005484022858
ISCW018974	hypothetical protein	16	22	-0.45943161864	1.3932540722	3.2581108709	0.0011215657789	0.002466429722	0.0005484022858
ISCW019367	fatty acyl-CoA elongase, putative	16	22	-0.45943161864	1.3932540722	3.2581108709	0.0011215657789	0.002466429722	0.0005484022858
ISCW021577	conserved hypothetical protein	183	521	-1.509439724	0.34324596683	3.2564942633	0.0011279720982	0.0024797163671	0.00055144562721
ISCW000466	signal recognition particle receptor, putative	9	74	-3.0395283642	-1.1868426734	-3.2550835194	0.0011335902413	0.0024914634586	0.00055401323546
ISCW021757	hydrolase/acyltransferase, putative	9	74	-3.0395283642	-1.1868426734	-3.2550835194	0.0011335902413	0.0024914634586	0.00055401323546
ISCW022347	ABC transporter, putative	13	95	-2.8694158902	-1.0167301994	-3.2540455092	0.0011377405177	0.0024999794873	0.00055595179138
ISCW003187	integrin alpha-ps, putative	34	195	-2.5198674725	-0.66718178167	-3.2503292704	0.0011527145884	0.0025324733806	0.00056317786593
ISCW000295	tyrosine kinase, putative	14	100	-2.8365012677	-0.98381557689	-3.2489800295	0.0011581960902	0.0025441053101	0.00056576460398
ISCW015532	hypothetical protein	42	89	-1.0834160082	0.76926968264	3.2474438044	0.0011644665691	0.0025574662802	0.00056873585047
ISCW014806	hypothetical protein	15	105	-2.8073549221	-0.95466923123	-3.2469423818	0.0011665200301	0.0025615627834	0.00056964684127
ISCW020843	dip13 beta, putative	181	515	-1.508582735	0.34410295584	3.2462521705	0.0011693521051	0.0025673674486	0.00057093769746
ISCW004185	sil1, putative	47	103	-1.1319116755	0.72077401532	3.2459121291	0.0011707496978	0.0025700212756	0.00057152786225
ISCW001325	hypothetical protein	380	1168	-1.6199689505	0.23271674028	3.2432842194	0.0011816027544	0.0025934274648	0.00057673299008
ISCW006190	secreted protein, putative	4	45	-3.4918530963	-1.6391674055	-3.2414616492	0.0011891843361	0.0026094364986	0.00058024633696
ISCW011426	short-chain dehydrogenase, putative	4	45	-3.4918530963	-1.6391674055	-3.2414616492	0.0011891843361	0.0026094364986	0.00058024633696
ISCW010047	transmembrane protein, putative	50	266	-2.4114262457	-0.5587405549	-3.2395192727	0.0011973137467	0.0026266396043	0.00058402558381
ISCW005619	hypothetical protein	6	57	-3.2479275134	-1.3952418226	-3.2393349982	0.0011980876492	0.0026270668274	0.00058402558381
ISCW011055	hypothetical protein	6	57	-3.2479275134	-1.3952418226	-3.2393349982	0.0011980876492	0.0026270668274	0.00058402558381
ISCW011852	Cu2+/Zn2+ superoxide dismutase SOD1, putative	6	57	-3.2479275134	-1.3952418226	-3.2393349982	0.0011980876492	0.0026270668274	0.00058402558381
ISCW014107	hypothetical protein	6	57	-3.2479275134	-1.3952418226	-3.2393349982	0.0011980876492	0.0026270668274	0.00058402558381
ISCW014946	inositol triphosphate 3-kinase C, putative	6	57	-3.2479275134	-1.3952418226	-3.2393349982	0.0011980876492	0.0026270668274	0.00058402558381
ISCW001813	39S ribosomal protein L44, putative	35	70	-1	0.85268569083	3.2387899593	0.0012003793703	0.0026308201756	0.00058504847614
ISCW004108	cleavage and polyadenylation specificity factor, putative	32	62	-0.95419631039	0.89848938044	3.2374290838	0.0012061191238	0.0026429740799	0.00058775129227
ISCW001819	conserved hypothetical protein	105	499	-2.2486504877	-0.39596479684	-3.2344126695	0.0012189319199	0.0026706207642	0.00059389943217
ISCW021371	conserved hypothetical protein	27	49	-0.85982234195	0.99286334888	3.2328138397	0.0012257741219	0.0026851793707	0.00059713701208
ISCW004268	dehydrogenase, putative	68	164	-1.2700891634	0.58259652746	3.2323083235	0.0012279448511	0.002689501615	0.00059809820374
ISCW010504	conserved hypothetical protein	10	79	-2.9818526533	-1.1291669625	-3.2319567644	0.0012294565682	0.0026921626808	0.00059864181341
ISCW018313	hypothetical protein	10	79	-2.9818526533	-1.1291669625	-3.2319567644	0.0012294565682	0.0026921626808	0.00059864181341
ISCW000101	predicted protein	5	51	-3.3504972471	-1.4978115563	-3.2314085858	0.0012318171863	0.0026958134885	0.00059930908834
ISCW002123	hypothetical protein	5	51	-3.3504972471	-1.4978115563	-3.2314085858	0.0012318171863	0.0026958134885	0.00059930908834
ISCW011129	conserved hypothetical protein	5	51	-3.3504972471	-1.4978115563	-3.2314085858	0.0012318171863	0.0026958134885	0.00059930908834
ISCW012610	ribosomal protein kinase, putative	5	51	-3.3504972471	-1.4978115563	-3.2314085858	0.0012318171863	0.0026958134885	0.00059930908834
ISCW019582	hypothetical protein	5	51	-3.3504972471	-1.4978115563	-3.2314085858	0.0012318171863	0.0026958134885	0.00059930908834
ISCW018197	peptide, putative	69	167	-1.2751798357	0.57750585513	3.2303874759	0.0012362255496	0.0027041564505	0.0006013571833
ISCW022356	conserved hypothetical protein	15	20	-0.41503749928	1.4376481915	3.2302244105	0.0012369308873	0.0027052644672	0.00060160358688
ISCW015113	hypothetical protein	213	619	-1.539085979	0.31359971184	3.2264144996	0.0012535167747	0.0027410985489	0.00060957246102
ISCW017656	conserved hypothetical protein	73	179	-1.2939912184	0.55869447244	3.2249703832	0.0012598570142	0.0027545202842	0.00061255722064
ISCW023584	hypothetical protein	54	283	-2.3897707407	-0.53708504984	-3.2240088668	0.0012640948555	0.0027633418142	0.0006145189749
ISCW002194	secreted salivary protease inhibitor, putative	23	39	-0.76184026281	1.090845428	3.223013154	0.0012684972836	0.0027725202433	0.00061656009729
ISCW005708	hypothetical protein	8	6	0.41503749928	2.2677231901	3.2225472389	0.0012705621305	0.0027752503165	0.00061687016965
ISCW007711	neprilysin, putative	8	6	0.41503749928	2.2677231901	3.2225472389	0.0012705621305	0.0027752503165	0.00061687016965
ISCW008499	mam domain-containing protein, putative	8	6	0.41503749928	2.2677231901	3.2225472389	0.0012705621305	0.0027752503165	0.00061687016965
ISCW018059	hypothetical protein	8	6	0.41503749928	2.2677231901	3.2225472389	0.0012705621305	0.0027752503165	0.00061687016965
ISCW020491	acyl-CoA reductase, putative	8	6	0.41503749928	2.2677231901	3.2225472389	0.0012705621305	0.0027752503165	0.00061687016965
ISCW024090	hypothetical protein	8	6	0.41503749928	2.2677231901	3.2225472389	0.0012705621305	0.0027752503165	0.00061687016965
ISCW024600	zinc finger protein, putative	8	6	0.41503749928	2.2677231901	3.2225472389	0.0012705621305	0.0027752503165	0.00061687016965
ISCW018712	hypothetical protein	139	638	-2.198471541	-0.34578585021	-3.221720758	0.0012742325719	0.0027814816872	0.00061855296596
ISCW016186	zinc finger protein, putative	30	176	-2.552541023	-0.6998553322	-3.2208527158	0.0012780981264	0.0027894722221	0.00062032992139
ISCW007977	ankyrin repeat containing protein	8	68	-3.0874628413	-1.2347771504	-3.2195008181	0.0012841399434	0.0028022091646	0.00062316239504
ISCW022120	tolkin, putative	50	112	-1.1634987323	0.68918695855	3.218758085	0.0012874705297	0.0028090266104	0.00062449987554
ISCW001451	hypothetical protein	0	19	-5.2479275134	-3.3952418226	-3.2181053151	0.001290404282	0.0028115957841	0.00062449987554
ISCW001744	secreted protein, putative	0	19	-5.2479275134	-3.3952418226	-3.2181053151	0.001290404282	0.0028115957841	0.00062449987554
ISCW003278	acetylcholinesterase, putative	0	19	-5.2479275134	-3.3952418226	-3.2181053151	0.001290404282	0.0028115957841	0.00062449987554
ISCW004069	conserved hypothetical protein	0	19	-5.2479275134	-3.3952418226	-3.2181053151	0.001290404282	0.0028115957841	0.00062449987554
ISCW005222	alpha-L-iduronidase, putative	0	19	-5.2479275134	-3.3952418226	-3.2181053151	0.001290404282	0.0028115957841	0.00062449987554
ISCW007102	Y+LAT1B, putative	0	19	-5.2479275134	-3.3952418226	-3.2181053151	0.001290404282	0.0028115957841	0.00062449987554
ISCW009159	hypothetical protein	0	19	-5.2479275134	-3.3952418226	-3.2181053151	0.001290404282	0.0028115957841	0.00062449987554
ISCW010956	AMP dependent CoA ligase, putative	0	19	-5.2479275134	-3.3952418226	-3.2181053151	0.001290404282	0.0028115957841	0.00062449987554
ISCW010957	conserved hypothetical protein	0	19	-5.2479275134	-3.3952418226	-3.2181053151	0.001290404282	0.0028115957841	0.00062449987554
ISCW010958	hypothetical protein	0	19	-5.2479275134	-3.3952418226	-3.2181053151	0.001290404282	0.0028115957841	0.00062449987554
ISCW015664	hypothetical protein	0	19	-5.2479275134	-3.3952418226	-3.2181053151	0.001290404282	0.0028115957841	0.00062449987554
ISCW016587	ataxia telangiectasia mutated, putative	0	19	-5.2479275134	-3.3952418226	-3.2181053151	0.001290404282	0.0028115957841	0.00062449987554
ISCW020480	hypothetical protein	0	19	-5.2479275134	-3.3952418226	-3.2181053151	0.001290404282	0.0028115957841	0.00062449987554
ISCW020704	hypothetical protein	0	19	-5.2479275134	-3.3952418226	-3.2181053151	0.001290404282	0.0028115957841	0.00062449987554
ISCW021783	hypothetical protein	0	19	-5.2479275134	-3.3952418226	-3.2181053151	0.001290404282	0.0028115957841	0.00062449987554
ISCW022431	zinc finger protein, putative	0	19	-5.2479275134	-3.3952418226	-3.2181053151	0.001290404282	0.0028115957841	0.00062449987554
ISCW000489	conserved hypothetical protein	24	148	-2.6244908649	-0.77180517408	-3.2168366429	0.0012961237489	0.0028202193756	0.00062716755154
ISCW004888	hypothetical protein	165	465	-1.4947646917	0.35792099908	3.2161891002	0.0012990520314	0.0028261390957	0.00062848399393
ISCW023486	apical endosomal glycoprotein precursor, putative	76	377	-2.3104931998	-0.457807509	-3.215757943	0.001301005172	0.0028299358026	0.00062932831527
ISCW009254	conserved hypothetical protein	11	84	-2.9328858041	-1.0802001133	-3.2153110864	0.0013030322907	0.0028338921866	0.00063020814599
ISCW002859	replication factor C large subunit, putative	19	124	-2.7062687969	-0.85358310611	-3.2106417245	0.0013243894312	0.0028794202556	0.00064023050409
ISCW011075	hypothetical protein	19	124	-2.7062687969	-0.85358310611	-3.2106417245	0.0013243894312	0.0028794202556	0.00064023050409
ISCW015200	conserved hypothetical protein	19	124	-2.7062687969	-0.85358310611	-3.2106417245	0.0013243894312	0.0028794202556	0.00064023050409
ISCW020813	hypothetical protein	34	194	-2.5124500009	-0.65976431011	-3.2100645238	0.0013270517972	0.002884286992	0.00064141507088
ISCW003329	hypothetical protein	149	678	-2.1859729427	-0.33328725185	-3.2080865513	0.0013362127926	0.0029037342193	0.00064573979471
ISCW014484	RAS, putative	61	144	-1.2391876639	0.61349802695	3.2065795379	0.001343231661	0.0029185209074	0.00064902809599
ISCW010493	conserved hypothetical protein	96	249	-1.3750394313	0.47764625948	3.2065246089	0.0013434881326	0.00291861215	0.00064904838675
ISCW005283	hypothetical protein	95	246	-1.372658897	0.48002679382	3.2043546152	0.0013536563653	0.0029402323733	0.00065385634695
ISCW024003	sulfotransferase, putative	53	278	-2.3910206182	-0.53833492733	-3.2021425645	0.0013640946999	0.0029624322816	0.00065879321896
ISCW023785	alkaline phosphatase, putative	43	234	-2.4440999649	-0.59141427405	-3.1979315451	0.0013841713399	0.0030055534696	0.00066838261833
ISCW007194	phytanoyl-CoA alpha-hydroxylase, putative	64	153	-1.2573878427	0.59529784814	3.1971156023	0.0013880928417	0.0030135876498	0.00067016927975
ISCW024002	poly(A) polymerase, putative	13	94	-2.8541491335	-1.0014634427	-3.1967159434	0.0013900173775	0.0030172844907	0.00067099139263
ISCW018326	conserved hypothetical protein	166	469	-1.4984046812	0.35428100966	3.195129305	0.0013976820499	0.0030334381714	0.00067458368918
ISCW007454	A kinase anchor protein, putative	16	109	-2.7681843248	-0.91549863395	-3.1940815541	0.0014027648293	0.0030439840213	0.00067692890208
ISCW009817	POGO family transposase, putative	3	38	-3.6629650127	-1.8102793219	-3.1935302917	0.0014054459141	0.0030490726185	0.00067800647131
ISCW018074	nitric oxide synthase, putative	3	38	-3.6629650127	-1.8102793219	-3.1935302917	0.0014054459141	0.0030490726185	0.00067800647131
ISCW002308	30S ribosomal protein S12, putative	14	99	-2.822001698	-0.96931600719	-3.1930632102	0.0014077212793	0.0030527922181	0.00067877951924
ISCW007348	hypothetical protein	14	99	-2.822001698	-0.96931600719	-3.1930632102	0.0014077212793	0.0030527922181	0.00067877951924
ISCW015150	translational initiation factor IF2, putative	14	99	-2.822001698	-0.96931600719	-3.1930632102	0.0014077212793	0.0030527922181	0.00067877951924
ISCW010101	6-phosphogluconate dehydrogenase, putative	90	435	-2.2730184944	-0.42033280358	-3.1922006209	0.0014119322717	0.0030609485985	0.00068070152787
ISCW003230	hypothetical protein	31	60	-0.95269428522	0.89999140561	3.1909381449	0.0014181163736	0.0030738655005	0.00068357402137
ISCW000708	hypothetical protein	9	73	-3.0198995574	-1.1672138666	-3.1903783743	0.0014208663321	0.0030793357298	0.00068479050486
ISCW022859	glutathione S-transferase kappa, putative	20	32	-0.67807190511	1.1746137857	3.1896312153	0.0014245445253	0.0030868155891	0.00068645389497
ISCW005046	hypothetical protein	7	62	-3.1468413883	-1.2941556975	-3.1890328713	0.0014274964433	0.0030924733903	0.00068765735445
ISCW006888	ankyrin repeat-containing protein	7	62	-3.1468413883	-1.2941556975	-3.1890328713	0.0014274964433	0.0030924733903	0.00068765735445
ISCW003472	conserved hypothetical protein	26	47	-0.85414913354	0.99853655729	3.1873731947	0.0014357139631	0.0031095329635	0.00069150584243
ISCW005147	cuticlin, putative	38	79	-1.0558532347	0.7968324561	3.1843616971	0.0014507361646	0.0031415687027	0.00069852775684
ISCW024285	hypothetical protein	13	16	-0.29956028186	1.553125409	3.1843580161	0.0014507546148	0.0031411087985	0.00069852775684
ISCW005773	conserved hypothetical protein	101	265	-1.3916370667	0.46104862413	3.1838294844	0.0014534060073	0.0031463488621	0.00069962489107
ISCW016886	aspartate beta-hydroxylase domain-containing protein, putative	81	204	-1.3325753391	0.52011035174	3.1837048311	0.001454031984	0.0031472033146	0.00069962489107
ISCW002223	sodium/potassium-transporting ATPase subunit beta-1-interacting protein, putative	2	31	-3.9541963104	-2.1015106196	-3.1836735362	0.0014541891784	0.0031465425885	0.00069962489107
ISCW002627	hypothetical protein	2	31	-3.9541963104	-2.1015106196	-3.1836735362	0.0014541891784	0.0031465425885	0.00069962489107
ISCW013378	translation initiation factor 2C, putative	2	31	-3.9541963104	-2.1015106196	-3.1836735362	0.0014541891784	0.0031465425885	0.00069962489107
ISCW018944	hypothetical protein	9	8	0.16992500144	2.0226106923	3.1808595034	0.0014683882339	0.0031760036696	0.0007062316411
ISCW019055	M20 domain-containing peptidase, putative	9	8	0.16992500144	2.0226106923	3.1808595034	0.0014683882339	0.0031760036696	0.0007062316411
ISCW010416	protein tyrosine phosphatase, putative	21	133	-2.6629650127	-0.81027932189	-3.1802044539	0.0014717117647	0.0031824334489	0.00070771763763
ISCW015659	conserved hypothetical protein	24	42	-0.80735492206	1.0453307688	3.1799461072	0.0014730244458	0.0031847659133	0.00070823633698
ISCW007442	hypothetical protein	22	37	-0.75002174699	1.1026639438	3.1798008045	0.001473763215	0.0031856039758	0.0007083664477
ISCW011501	pseudouridylate synthase, putative	22	37	-0.75002174699	1.1026639438	3.1798008045	0.001473763215	0.0031856039758	0.0007083664477
ISCW000405	conserved hypothetical protein	65	329	-2.3395759607	-0.48689026988	-3.1788373138	0.0014786705792	0.0031954500939	0.00071061231221
ISCW004844	conserved hypothetical protein	93	447	-2.2649722101	-0.41228651925	-3.1784192179	0.0014808047554	0.003199554003	0.00071152494996
ISCW016000	conserved hypothetical protein	17	25	-0.55639334852	1.2962923423	3.1776071623	0.0014849580166	0.0032075093158	0.00071318086932
ISCW016834	hypothetical protein	17	25	-0.55639334852	1.2962923423	3.1776071623	0.0014849580166	0.0032075093158	0.00071318086932
ISCW021787	conserved hypothetical protein	17	25	-0.55639334852	1.2962923423	3.1776071623	0.0014849580166	0.0032075093158	0.00071318086932
ISCW022082	sulfotransferase, putative	43	93	-1.1128940564	0.73979163442	3.1761472986	0.0014924514965	0.003222672162	0.00071666602489
ISCW000516	miRNA	6	3	1	2.8526856908	3.172274649	0.0015124989247	0.0032644068783	0.00072571689354
ISCW001063	conserved hypothetical protein	6	3	1	2.8526856908	3.172274649	0.0015124989247	0.0032644068783	0.00072571689354
ISCW015236	fatty acyl-CoA elongase, putative	6	3	1	2.8526856908	3.172274649	0.0015124989247	0.0032644068783	0.00072571689354
ISCW024189	hypothetical protein	6	3	1	2.8526856908	3.172274649	0.0015124989247	0.0032644068783	0.00072571689354
ISCW024530	zinc finger protein, putative	6	3	1	2.8526856908	3.172274649	0.0015124989247	0.0032644068783	0.00072571689354
ISCW021368	conserved hypothetical protein	27	161	-2.576029376	-0.72334368512	-3.170995929	0.0015191727217	0.0032772514896	0.00072880351446
ISCW009907	conserved hypothetical protein	74	367	-2.3101828872	-0.45749719639	-3.1708393204	0.0015199919428	0.0032784990264	0.00072908094486
ISCW000982	conserved hypothetical protein	20	128	-2.6780719051	-0.82538621428	-3.1697103416	0.0015259096947	0.0032907415413	0.00073180346645
ISCW000443	hypothetical protein	10	78	-2.963474124	-1.1107884331	-3.1692433809	0.0015283635544	0.0032955112102	0.00073286415754
ISCW002233	ribosomal protein L13, putative	45	242	-2.4270101409	-0.57432445012	-3.1675310148	0.0015373931032	0.0033144558537	0.00073707711551
ISCW013341	FYVE-finger containing protein, putative	32	63	-0.9772799235	0.87540576733	3.1668971715	0.0015407478894	0.0033211622492	0.00073856850077
ISCW016265	zinc finger protein, putative	6	56	-3.2223924213	-1.3697067305	-3.1660097445	0.0015454561635	0.0033302561319	0.00074047356521
ISCW017482	inositol polyphosphate multikinase, putative	6	56	-3.2223924213	-1.3697067305	-3.1660097445	0.0015454561635	0.0033302561319	0.00074047356521
ISCW022402	conserved hypothetical protein	6	56	-3.2223924213	-1.3697067305	-3.1660097445	0.0015454561635	0.0033302561319	0.00074047356521
ISCW017511	conserved hypothetical protein	50	113	-1.1763227726	0.67636291819	3.1658928148	0.0015460775252	0.0033302766859	0.00074053678241
ISCW017590	nitric oxide synthase interacting protein, putative	50	113	-1.1763227726	0.67636291819	3.1658928148	0.0015460775252	0.0033302766859	0.00074053678241
ISCW004056	tetracycline-efflux transporter, putative	10	10	0	1.8526856908	3.1630126621	0.0015614554	0.0033626024818	0.00074778408502
ISCW007136	conserved hypothetical protein	11	12	-0.12553088208	1.7271548087	3.1606328467	0.0015742679788	0.0033888536987	0.00075344311623
ISCW008471	YrdC domain-containing protein	11	12	-0.12553088208	1.7271548087	3.1606328467	0.0015742679788	0.0033888536987	0.00075344311623
ISCW012670	nicotinamide N-methyltransferase, putative	11	12	-0.12553088208	1.7271548087	3.1606328467	0.0015742679788	0.0033888536987	0.00075344311623
ISCW022254	hypothetical protein	11	12	-0.12553088208	1.7271548087	3.1606328467	0.0015742679788	0.0033888536987	0.00075344311623
ISCW013173	conserved hypothetical protein	19	123	-2.6945869919	-0.84190130107	-3.1602981441	0.0015760777132	0.0033914082102	0.00075418997609
ISCW004245	dehydrogenase, putative	4	44	-3.4594316186	-1.6067459278	-3.1595469616	0.0015801463263	0.0033990880822	0.00075577837378
ISCW007067	conserved hypothetical protein	4	44	-3.4594316186	-1.6067459278	-3.1595469616	0.0015801463263	0.0033990880822	0.00075577837378
ISCW011749	Cdc42 protein, putative	4	44	-3.4594316186	-1.6067459278	-3.1595469616	0.0015801463263	0.0033990880822	0.00075577837378
ISCW001554	nicotinamide N-methyltransferase, putative	1	23	-4.5235619561	-2.6708762652	-3.1577991382	0.001589650477	0.0034157529908	0.00075900458459
ISCW004621	protein phosphatase type 2C, putative	1	23	-4.5235619561	-2.6708762652	-3.1577991382	0.001589650477	0.0034157529908	0.00075900458459
ISCW004869	ankyrin repeat-containing protein	1	23	-4.5235619561	-2.6708762652	-3.1577991382	0.001589650477	0.0034157529908	0.00075900458459
ISCW006815	hypothetical protein	1	23	-4.5235619561	-2.6708762652	-3.1577991382	0.001589650477	0.0034157529908	0.00075900458459
ISCW009887	gpi inositol deacylase pgap1, putative	1	23	-4.5235619561	-2.6708762652	-3.1577991382	0.001589650477	0.0034157529908	0.00075900458459
ISCW011190	hypothetical protein	1	23	-4.5235619561	-2.6708762652	-3.1577991382	0.001589650477	0.0034157529908	0.00075900458459
ISCW013960	hypothetical protein	1	23	-4.5235619561	-2.6708762652	-3.1577991382	0.001589650477	0.0034157529908	0.00075900458459
ISCW017825	conserved hypothetical protein	1	23	-4.5235619561	-2.6708762652	-3.1577991382	0.001589650477	0.0034157529908	0.00075900458459
ISCW018434	conserved hypothetical protein	1	23	-4.5235619561	-2.6708762652	-3.1577991382	0.001589650477	0.0034157529908	0.00075900458459
ISCW019962	hypothetical protein	1	23	-4.5235619561	-2.6708762652	-3.1577991382	0.001589650477	0.0034157529908	0.00075900458459
ISCW022440	homeobox protein NK-2, putative	1	23	-4.5235619561	-2.6708762652	-3.1577991382	0.001589650477	0.0034157529908	0.00075900458459
ISCW010340	sulfide:quinone oxidoreductase/flavo-binding protein, putative	62	148	-1.2552570552	0.59742863559	3.1568599376	0.0015947792846	0.0034235299739	0.00076133329552
ISCW000212	hypothetical protein	5	50	-3.3219280949	-1.4692424041	-3.1541191581	0.0016098334083	0.0034544844311	0.00076803535752
ISCW006472	sugar transporter, putative	5	50	-3.3219280949	-1.4692424041	-3.1541191581	0.0016098334083	0.0034544844311	0.00076803535752
ISCW018753	hypothetical protein	5	50	-3.3219280949	-1.4692424041	-3.1541191581	0.0016098334083	0.0034544844311	0.00076803535752
ISCW021740	peritrophic membrane chitin binding protein, putative	5	50	-3.3219280949	-1.4692424041	-3.1541191581	0.0016098334083	0.0034544844311	0.00076803535752
ISCW022647	conserved hypothetical protein	8	67	-3.0660891905	-1.2134034996	-3.1520758361	0.0016211416349	0.0034773794717	0.00077330848369
ISCW001634	microsomal triglyceride transfer protein, putative	172	768	-2.158697746	-0.30601205519	-3.1498358526	0.0016336222035	0.0035035982577	0.00077913908396
ISCW015047	hypothetical protein	37	206	-2.4770471616	-0.62436147073	-3.1496231306	0.0016348120172	0.0035055975308	0.00077958368739
ISCW004471	hypothetical protein	19	30	-0.65896308216	1.1937226087	3.148998162	0.001638312257	0.0035122730514	0.0007810066858
ISCW024280	hypothetical protein	19	30	-0.65896308216	1.1937226087	3.148998162	0.001638312257	0.0035122730514	0.0007810066858
ISCW004705	aminotransferase, putative	17	113	-2.7327161212	-0.88003043034	-3.1454397696	0.0016583733824	0.0035541609556	0.00079032111028
ISCW006319	hypothetical protein	17	113	-2.7327161212	-0.88003043034	-3.1454397696	0.0016583733824	0.0035541609556	0.00079032111028
ISCW006086	hypothetical protein	12	88	-2.8744691179	-1.0217834271	-3.1446751264	0.0016627136024	0.003562621115	0.00079226473695
ISCW003782	conserved hypothetical protein	28	165	-2.5589672922	-0.70628160136	-3.1437074714	0.0016682211261	0.0035738591127	0.00079476387143
ISCW005513	hypothetical protein	16	23	-0.52356195606	1.3291237348	3.1428761931	0.0016729658428	0.0035834596551	0.00079689886445
ISCW022282	dual specificty phosphatase, putative	41	88	-1.101879614	0.75080607681	3.1415757086	0.0016804135741	0.0035988460681	0.00080032053408
ISCW000033	uridine phosphorylase, putative	25	45	-0.84799690655	1.0046887843	3.1413817654	0.0016815268757	0.003600663686	0.00080072474057
ISCW015201	Rho GTPase-activating protein, putative	47	250	-2.411195433	-0.55850974216	-3.139403499	0.0016929216327	0.003624493011	0.0008060239664
ISCW005480	short-chain dehydrogenase, putative	13	93	-2.838719093	-0.98603340214	-3.1390579458	0.0016949192805	0.0036279137348	0.00080672122924
ISCW020041	conserved hypothetical protein	13	93	-2.838719093	-0.98603340214	-3.1390579458	0.0016949192805	0.0036279137348	0.00080672122924
ISCW023060	fetal alzheimer antigen, putative	15	103	-2.7796099316	-0.92692424075	-3.137457473	0.0017041999459	0.0036469182047	0.00081101093797
ISCW006276	RNA polymerase II protein ral transcription factor BTF3, putative	14	98	-2.8073549221	-0.95466923123	-3.1368428529	0.001707776349	0.003653996943	0.00081258512577
ISCW001046	GCHFR, GFRP: GTP cyclohydrolase 1 feedback regulatory protein, putative	21	35	-0.73696559417	1.1157200967	3.1363723671	0.0017105187148	0.0036592892109	0.00081376203376
ISCW006763	calcium-binding protein E63-1, putative	23	40	-0.79836613883	1.054319552	3.1348733419	0.0017192832579	0.0036771719565	0.00081767458684
ISCW016778	conserved hypothetical protein	23	40	-0.79836613883	1.054319552	3.1348733419	0.0017192832579	0.0036771719565	0.00081767458684
ISCW011365	conserved hypothetical protein	91	437	-2.2636948293	-0.41100913847	-3.1336194866	0.0017266460357	0.0036920489084	0.00082104721855
ISCW017326	AP-2 complex subunit alpha-1, putative	204	895	-2.1333185302	-0.28063283935	-3.1320867341	0.0017356859134	0.0037107955867	0.00082521615251
ISCW024183	tryptophan 2,3-dioxygenase, putative	32	183	-2.5156998383	-0.66301414746	-3.1313201688	0.0017402232741	0.0037199117679	0.00082724343205
ISCW022003	transforming growth factor-beta receptor type I, putative	38	210	-2.4663180042	-0.61363231339	-3.1312256323	0.0017407835979	0.0037205250825	0.0008273798225
ISCW002326	valacyclovir hydrolase, putative	34	69	-1.0210616155	0.8316240753	3.1247211008	0.0017797371439	0.0038025848726	0.00084549573544
ISCW008482	translational initiation factor IF2, putative	34	69	-1.0210616155	0.8316240753	3.1247211008	0.0017797371439	0.0038025848726	0.00084549573544
ISCW011541	hypothetical protein	34	69	-1.0210616155	0.8316240753	3.1247211008	0.0017797371439	0.0038025848726	0.00084549573544
ISCW010077	bromodomain-containing protein 2, brd2, putative	24	146	-2.6048620582	-0.75217636733	-3.1243793516	0.0017818057575	0.0038058095665	0.00084634560279
ISCW010120	adenosine diphosphatase, putative	68	340	-2.3219280949	-0.46924240406	-3.1239534857	0.0017843866245	0.0038107239777	0.00084743848205
ISCW003375	AP-4 complex subunit beta-1, putative	28	53	-0.92056553251	0.93212015832	3.1234301697	0.001787562772	0.0038169079243	0.00084881368379
ISCW002670	bat5 hla-B-associated transcript, putative	20	127	-2.6667565919	-0.81407090106	-3.1201323711	0.0018076978583	0.0038589932475	0.00085810541726
ISCW021567	stearoyl-CoA desaturase, putative	20	127	-2.6667565919	-0.81407090106	-3.1201323711	0.0018076978583	0.0038589932475	0.00085810541726
ISCW003850	hypothetical protein	7	61	-3.1233824155	-1.2706967247	-3.1185226361	0.001817601796	0.003878310504	0.00086226573899
ISCW004455	conserved hypothetical protein	7	61	-3.1233824155	-1.2706967247	-3.1185226361	0.001817601796	0.003878310504	0.00086226573899
ISCW013820	conserved hypothetical protein	7	61	-3.1233824155	-1.2706967247	-3.1185226361	0.001817601796	0.003878310504	0.00086226573899
ISCW014541	conserved hypothetical protein	7	61	-3.1233824155	-1.2706967247	-3.1185226361	0.001817601796	0.003878310504	0.00086226573899
ISCW017224	hypothetical protein	60	143	-1.2529807412	0.59970494966	3.1161268896	0.0018324340482	0.0039084267286	0.00086916586806
ISCW020859	long chain fatty acid CoA ligase, putative	999	3285	-1.7173367874	0.13534890341	3.1111489635	0.0018636090233	0.0039742973812	0.00088381435117
ISCW017191	dephospho-CoA kinase domain-containing protein, putative	15	21	-0.48542682717	1.3672588637	3.1097693459	0.0018723348998	0.0039922803692	0.00088781345375
ISCW010215	hypothetical protein	18	28	-0.63742992062	1.2152557702	3.1086761973	0.0018792755359	0.0040064517457	0.00089096492046
ISCW018959	amino acid transporter, putative	83	212	-1.3528810232	0.49980466761	3.1078684012	0.0018844195829	0.0040167891109	0.00089326377002
ISCW003922	aldehyde dehydrogenase, putative	26	48	-0.88452278258	0.96816290825	3.106728208	0.0018917023494	0.0040316813736	0.00089657554924
ISCW001420	cuticular protein, putative	3	37	-3.6244908649	-1.7718051741	-3.1048879768	0.0019035110239	0.0040536741806	0.00090090242036
ISCW002323	DNA polymerase alpha 70 kD subunit, putative	3	37	-3.6244908649	-1.7718051741	-3.1048879768	0.0019035110239	0.0040536741806	0.00090090242036
ISCW005339	galactosyltransferase, putative	3	37	-3.6244908649	-1.7718051741	-3.1048879768	0.0019035110239	0.0040536741806	0.00090090242036
ISCW006321	hypothetical protein	3	37	-3.6244908649	-1.7718051741	-3.1048879768	0.0019035110239	0.0040536741806	0.00090090242036
ISCW008436	hypothetical protein	3	37	-3.6244908649	-1.7718051741	-3.1048879768	0.0019035110239	0.0040536741806	0.00090090242036
ISCW012234	histone, putative	3	37	-3.6244908649	-1.7718051741	-3.1048879768	0.0019035110239	0.0040536741806	0.00090090242036
ISCW015642	conserved hypothetical protein	3	37	-3.6244908649	-1.7718051741	-3.1048879768	0.0019035110239	0.0040536741806	0.00090090242036
ISCW015963	D-arabinono-1, 4-lactone oxidase, putative	3	37	-3.6244908649	-1.7718051741	-3.1048879768	0.0019035110239	0.0040536741806	0.00090090242036
ISCW023205	hypothetical protein	3	37	-3.6244908649	-1.7718051741	-3.1048879768	0.0019035110239	0.0040536741806	0.00090090242036
ISCW019595	vesicle coat protein clathrin, light chain, putative	260	1115	-2.1004601818	-0.24777449095	-3.1042691779	0.0019074970112	0.0040589866034	0.00090264775564
ISCW022261	conserved hypothetical protein	116	314	-1.4366397538	0.41604593706	3.1031416104	0.0019147799427	0.0040738470075	0.00090561468924
ISCW023080	purple acid phosphatase, putative	97	255	-1.3944405947	0.45824509616	3.1026769941	0.0019177883105	0.0040796097122	0.00090561468924
ISCW021036	5-AMP-activated protein kinase , beta subunit, putative	42	227	-2.4342310645	-0.58154537368	-3.1024762453	0.0019190894909	0.0040817395737	0.00090561468924
ISCW000491	hypothetical protein	0	18	-5.1699250014	-3.3172393106	-3.101959074	0.0019224453429	0.0040802676793	0.00090561468924
ISCW000904	conserved hypothetical protein	0	18	-5.1699250014	-3.3172393106	-3.101959074	0.0019224453429	0.0040802676793	0.00090561468924
ISCW002059	ubiquitin-conjugating enzyme, putative	0	18	-5.1699250014	-3.3172393106	-3.101959074	0.0019224453429	0.0040802676793	0.00090561468924
ISCW002676	conserved hypothetical protein	0	18	-5.1699250014	-3.3172393106	-3.101959074	0.0019224453429	0.0040802676793	0.00090561468924
ISCW004004	hypothetical protein	0	18	-5.1699250014	-3.3172393106	-3.101959074	0.0019224453429	0.0040802676793	0.00090561468924
ISCW006369	conserved hypothetical protein	0	18	-5.1699250014	-3.3172393106	-3.101959074	0.0019224453429	0.0040802676793	0.00090561468924
ISCW006647	26S proteasome non-ATPase regulatory subunit, putative	0	18	-5.1699250014	-3.3172393106	-3.101959074	0.0019224453429	0.0040802676793	0.00090561468924
ISCW006939	protein jagged-2, putative	0	18	-5.1699250014	-3.3172393106	-3.101959074	0.0019224453429	0.0040802676793	0.00090561468924
ISCW007085	protein cereblon, putative	0	18	-5.1699250014	-3.3172393106	-3.101959074	0.0019224453429	0.0040802676793	0.00090561468924
ISCW008540	hypothetical protein	0	18	-5.1699250014	-3.3172393106	-3.101959074	0.0019224453429	0.0040802676793	0.00090561468924
ISCW009786	tripartite motif protein, putative	0	18	-5.1699250014	-3.3172393106	-3.101959074	0.0019224453429	0.0040802676793	0.00090561468924
ISCW011786	zinc finger protein, putative	0	18	-5.1699250014	-3.3172393106	-3.101959074	0.0019224453429	0.0040802676793	0.00090561468924
ISCW011938	hypothetical protein	0	18	-5.1699250014	-3.3172393106	-3.101959074	0.0019224453429	0.0040802676793	0.00090561468924
ISCW014347	animal-type fatty acid synthase, putative	0	18	-5.1699250014	-3.3172393106	-3.101959074	0.0019224453429	0.0040802676793	0.00090561468924
ISCW014416	mRNA turnover protein 4 mrt4, putative	0	18	-5.1699250014	-3.3172393106	-3.101959074	0.0019224453429	0.0040802676793	0.00090561468924
ISCW014433	endoplasmic reticulum mannosyl-oligosaccharide 1,2-alpha-mannosidase, putative	0	18	-5.1699250014	-3.3172393106	-3.101959074	0.0019224453429	0.0040802676793	0.00090561468924
ISCW014555	vesicle coat complex COPI, beta' subunit, putative	0	18	-5.1699250014	-3.3172393106	-3.101959074	0.0019224453429	0.0040802676793	0.00090561468924
ISCW014590	cdp-diacylglycerol--glycerol-3-phosphate 3-phosphatidyltransferase, putative	0	18	-5.1699250014	-3.3172393106	-3.101959074	0.0019224453429	0.0040802676793	0.00090561468924
ISCW018336	phospholipid-transporting ATPase, putative	0	18	-5.1699250014	-3.3172393106	-3.101959074	0.0019224453429	0.0040802676793	0.00090561468924
ISCW018752	conserved hypothetical protein	0	18	-5.1699250014	-3.3172393106	-3.101959074	0.0019224453429	0.0040802676793	0.00090561468924
ISCW019129	protein regulator of cytokinesis, putative	0	18	-5.1699250014	-3.3172393106	-3.101959074	0.0019224453429	0.0040802676793	0.00090561468924
ISCW019344	ninein, putative	0	18	-5.1699250014	-3.3172393106	-3.101959074	0.0019224453429	0.0040802676793	0.00090561468924
ISCW020056	agrin, putative	0	18	-5.1699250014	-3.3172393106	-3.101959074	0.0019224453429	0.0040802676793	0.00090561468924
ISCW020575	synaptopodin-2, putative	0	18	-5.1699250014	-3.3172393106	-3.101959074	0.0019224453429	0.0040802676793	0.00090561468924
ISCW021351	hypothetical protein	0	18	-5.1699250014	-3.3172393106	-3.101959074	0.0019224453429	0.0040802676793	0.00090561468924
ISCW021950	regulator of G-protein signaling, putative	0	18	-5.1699250014	-3.3172393106	-3.101959074	0.0019224453429	0.0040802676793	0.00090561468924
ISCW018450	hypothetical protein	18	117	-2.7004397181	-0.84775402731	-3.1005337132	0.0019317222209	0.0040913425652	0.00090984315664
ISCW008434	hexosaminidase domain-containing protein, putative	28	164	-2.5501970826	-0.69751139173	-3.0999557803	0.0019354953615	0.0040986960597	0.00091147844544
ISCW003316	phosphatidylinositol N-acetylglucosaminyltransferase subunit C, putative	24	43	-0.84130225398	1.0113834368	3.0948291857	0.0019692627289	0.0041695545689	0.00092720069905
ISCW003120	hypothetical protein	176	505	-1.520707959	0.33197773183	3.0947943754	0.0019694938507	0.0041693951961	0.00092720069905
ISCW009244	ABC transporter, putative	88	423	-2.2650822345	-0.41239654365	-3.0926754068	0.0019836096855	0.004198625074	0.00093370091357
ISCW001916	hypothetical protein	6	55	-3.1963972128	-1.343711522	-3.0919634483	0.0019883733101	0.004207726305	0.00093565211733
ISCW020282	cytochrome P450, putative	6	55	-3.1963972128	-1.343711522	-3.0919634483	0.0019883733101	0.004207726305	0.00093565211733
ISCW014867	n6-DNA-methyltransferase, putative	22	38	-0.78849589481	1.064189796	3.0893799934	0.0020057471923	0.0042435024554	0.00094368085969
ISCW000154	hypothetical protein	2	30	-3.9068905956	-2.0542049048	-3.0866016248	0.0020245872809	0.0042800347552	0.0009512139139
ISCW001053	activated met oncogene, putative	2	30	-3.9068905956	-2.0542049048	-3.0866016248	0.0020245872809	0.0042800347552	0.0009512139139
ISCW004457	hypothetical protein	2	30	-3.9068905956	-2.0542049048	-3.0866016248	0.0020245872809	0.0042800347552	0.0009512139139
ISCW005382	hypothetical protein	2	30	-3.9068905956	-2.0542049048	-3.0866016248	0.0020245872809	0.0042800347552	0.0009512139139
ISCW012030	conserved hypothetical protein	2	30	-3.9068905956	-2.0542049048	-3.0866016248	0.0020245872809	0.0042800347552	0.0009512139139
ISCW012987	hypothetical protein	2	30	-3.9068905956	-2.0542049048	-3.0866016248	0.0020245872809	0.0042800347552	0.0009512139139
ISCW014269	hypothetical protein	2	30	-3.9068905956	-2.0542049048	-3.0866016248	0.0020245872809	0.0042800347552	0.0009512139139
ISCW019004	hypothetical protein	2	30	-3.9068905956	-2.0542049048	-3.0866016248	0.0020245872809	0.0042800347552	0.0009512139139
ISCW021732	hypothetical protein	2	30	-3.9068905956	-2.0542049048	-3.0866016248	0.0020245872809	0.0042800347552	0.0009512139139
ISCW016771	ubiquitin fold modifier 1 precursor, putative	220	648	-1.5584902894	0.29419540147	3.0864793916	0.0020254198601	0.0042784715083	0.00095145736654
ISCW016118	retinoblastoma-binding protein, putative	216	635	-1.5557252795	0.29696041133	3.0855524798	0.0020317436598	0.0042911637005	0.0009542798885
ISCW018304	activating signal cointegrator 1 complex subunit, putative	46	244	-2.4071753815	-0.55448969068	-3.0813222212	0.002060834997	0.0043519308876	0.00096779344999
ISCW005930	glutathione S-transferase, putative	13	92	-2.8231222379	-0.97043654709	-3.0810663761	0.0020626066302	0.0043543206676	0.00096817469758
ISCW012580	glyoxalase, putative	13	92	-2.8231222379	-0.97043654709	-3.0810663761	0.0020626066302	0.0043543206676	0.00096817469758
ISCW024940	tubulin alpha-1 chain, putative	13	92	-2.8231222379	-0.97043654709	-3.0810663761	0.0020626066302	0.0043543206676	0.00096817469758
ISCW020964	UDP-galactose transporter, putative	14	19	-0.44057259139	1.4121130994	3.0788573681	0.0020779614071	0.0043853751284	0.00097523086524
ISCW008524	endoplasmic reticulum mannosyl-oligosaccharide 1,2-alpha-mannosidase, putative	4	43	-3.4262647547	-1.5735790639	-3.076593432	0.0020938067218	0.0044171028401	0.00098205818648
ISCW014095	conserved hypothetical protein	4	43	-3.4262647547	-1.5735790639	-3.076593432	0.0020938067218	0.0044171028401	0.00098205818648
ISCW016216	potassium channel protein, putative	4	43	-3.4262647547	-1.5735790639	-3.076593432	0.0020938067218	0.0044171028401	0.00098205818648
ISCW021122	centaurin alpha, putative	4	43	-3.4262647547	-1.5735790639	-3.076593432	0.0020938067218	0.0044171028401	0.00098205818648
ISCW024204	immature colon carcinoma transcript 1 protein, putative	33	67	-1.0216950711	0.83099061973	3.0764184027	0.0020950363568	0.0044179846185	0.00098248264652
ISCW006078	hypothetical protein	5	49	-3.2927817492	-1.4400960584	-3.0759736468	0.0020981638864	0.0044225238794	0.00098318751788
ISCW008622	secreted protein, putative	5	49	-3.2927817492	-1.4400960584	-3.0759736468	0.0020981638864	0.0044225238794	0.00098318751788
ISCW011342	SLC12A8 protein, putative	5	49	-3.2927817492	-1.4400960584	-3.0759736468	0.0020981638864	0.0044225238794	0.00098318751788
ISCW013680	CUE domain-containing protein, putative	5	49	-3.2927817492	-1.4400960584	-3.0759736468	0.0020981638864	0.0044225238794	0.00098318751788
ISCW021825	hypothetical protein	5	49	-3.2927817492	-1.4400960584	-3.0759736468	0.0020981638864	0.0044225238794	0.00098318751788
ISCW015053	hypothetical protein	37	204	-2.4629719763	-0.61028628551	-3.0711201688	0.0021325730349	0.0044929639045	0.00099915673068
ISCW003880	hypothetical protein	7	5	0.48542682717	2.338112518	3.0703033067	0.0021384148637	0.0045028316387	0.0010009639224
ISCW009917	secreted protein, putative	7	5	0.48542682717	2.338112518	3.0703033067	0.0021384148637	0.0045028316387	0.0010009639224
ISCW014244	conserved hypothetical protein	7	5	0.48542682717	2.338112518	3.0703033067	0.0021384148637	0.0045028316387	0.0010009639224
ISCW014759	hypothetical protein	7	5	0.48542682717	2.338112518	3.0703033067	0.0021384148637	0.0045028316387	0.0010009639224
ISCW020271	zinc finger protein, putative	7	5	0.48542682717	2.338112518	3.0703033067	0.0021384148637	0.0045028316387	0.0010009639224
ISCW023943	conserved hypothetical protein	7	5	0.48542682717	2.338112518	3.0703033067	0.0021384148637	0.0045028316387	0.0010009639224
ISCW002009	Rho, putative	31	177	-2.5134092397	-0.66072354887	-3.0701369319	0.0021396064986	0.0045029021394	0.0010013668206
ISCW018574	phenylalanyl-tRNA synthetase beta subunit, putative	87	418	-2.2644156362	-0.4117299454	-3.069726806	0.0021425465643	0.0045083923993	0.0010025877586
ISCW009878	thiol-disulfide isomerase, putative	47	248	-2.3996074587	-0.54692176788	-3.0680997681	0.0021542468308	0.0045323115141	0.0010079069521
ISCW023133	ubiquitin, putative	122	334	-1.4529669549	0.39971873592	3.0661637553	0.0021682452893	0.0045610576436	0.0010142995894
ISCW022765	copine, putative	26	154	-2.5663468226	-0.71366113172	-3.0649185164	0.0021772930805	0.0045793824172	0.0010183746991
ISCW013228	conserved hypothetical protein	9	71	-2.9798221181	-1.1271364272	-3.0595114616	0.0022169830438	0.0046617793804	0.0010366182542
ISCW023258	GTP-binding ADP-ribosylation factor ARF1, putative	9	71	-2.9798221181	-1.1271364272	-3.0595114616	0.0022169830438	0.0046617793804	0.0010366182542
ISCW024909	ubiquinone biosynthesis protein, putative	25	46	-0.87970576628	0.97297992455	3.058999476	0.0022207753844	0.0046686716253	0.0010382310601
ISCW013703	hypothetical protein	204	891	-2.1268562796	-0.27417058872	-3.0565376263	0.0022390937611	0.0047064547267	0.0010466333622
ISCW007311	zinc finger protein, putative	13	17	-0.38702312311	1.4656625677	3.0509256944	0.0022813702596	0.0047938367036	0.0010659009958
ISCW009905	hypothetical protein	13	17	-0.38702312311	1.4656625677	3.0509256944	0.0022813702596	0.0047938367036	0.0010659009958
ISCW014061	ribonucleotide reductase, alpha subunit, putative	13	17	-0.38702312311	1.4656625677	3.0509256944	0.0022813702596	0.0047938367036	0.0010659009958
ISCW007781	hypothetical protein	519	1648	-1.6669097988	0.185775892	3.0506445368	0.0022835074227	0.0047968460957	0.0010667348246
ISCW016765	protocadherin fat, putative	18	116	-2.6880559937	-0.83537030286	-3.0486926585	0.002298394866	0.0048273741838	0.001072172163
ISCW005120	tnf receptor associated factor, putative	31	62	-1	0.85268569083	3.0480996726	0.002302935287	0.0048361641028	0.001072172163
ISCW001175	hypothetical protein	1	22	-4.4594316186	-2.6067459278	-3.047917025	0.0023043354515	0.0048320204676	0.001072172163
ISCW001556	phosphatidylinositol N-acetylglucosaminyltransferase subunit P, putative	1	22	-4.4594316186	-2.6067459278	-3.047917025	0.0023043354515	0.0048320204676	0.001072172163
ISCW003026	hypothetical protein	1	22	-4.4594316186	-2.6067459278	-3.047917025	0.0023043354515	0.0048320204676	0.001072172163
ISCW004206	hypothetical protein	1	22	-4.4594316186	-2.6067459278	-3.047917025	0.0023043354515	0.0048320204676	0.001072172163
ISCW005178	hypothetical protein	1	22	-4.4594316186	-2.6067459278	-3.047917025	0.0023043354515	0.0048320204676	0.001072172163
ISCW008303	sugar transporter, putative	1	22	-4.4594316186	-2.6067459278	-3.047917025	0.0023043354515	0.0048320204676	0.001072172163
ISCW008751	fibropellin-1, putative	1	22	-4.4594316186	-2.6067459278	-3.047917025	0.0023043354515	0.0048320204676	0.001072172163
ISCW009271	hypothetical protein	1	22	-4.4594316186	-2.6067459278	-3.047917025	0.0023043354515	0.0048320204676	0.001072172163
ISCW009294	hypothetical protein	1	22	-4.4594316186	-2.6067459278	-3.047917025	0.0023043354515	0.0048320204676	0.001072172163
ISCW010037	integrin beta-3, putative	1	22	-4.4594316186	-2.6067459278	-3.047917025	0.0023043354515	0.0048320204676	0.001072172163
ISCW010850	UDP-galactose transporter, putative	1	22	-4.4594316186	-2.6067459278	-3.047917025	0.0023043354515	0.0048320204676	0.001072172163
ISCW013493	aldo-keto reductase, putative	1	22	-4.4594316186	-2.6067459278	-3.047917025	0.0023043354515	0.0048320204676	0.001072172163
ISCW014891	conserved hypothetical protein	1	22	-4.4594316186	-2.6067459278	-3.047917025	0.0023043354515	0.0048320204676	0.001072172163
ISCW015241	hypothetical protein	1	22	-4.4594316186	-2.6067459278	-3.047917025	0.0023043354515	0.0048320204676	0.001072172163
ISCW016883	hypothetical protein	1	22	-4.4594316186	-2.6067459278	-3.047917025	0.0023043354515	0.0048320204676	0.001072172163
ISCW021264	aquaporin-1, putative	1	22	-4.4594316186	-2.6067459278	-3.047917025	0.0023043354515	0.0048320204676	0.001072172163
ISCW021293	conserved hypothetical protein	1	22	-4.4594316186	-2.6067459278	-3.047917025	0.0023043354515	0.0048320204676	0.001072172163
ISCW023478	hypothetical protein	1	22	-4.4594316186	-2.6067459278	-3.047917025	0.0023043354515	0.0048320204676	0.001072172163
ISCW000292	hypothetical protein	5	2	1.3219280949	3.1746137857	3.0478216067	0.002305067232	0.0048238915636	0.001072172163
ISCW003265	hypothetical protein	5	2	1.3219280949	3.1746137857	3.0478216067	0.002305067232	0.0048238915636	0.001072172163
ISCW005156	GGY protein, putative	5	2	1.3219280949	3.1746137857	3.0478216067	0.002305067232	0.0048238915636	0.001072172163
ISCW011729	hypothetical protein	5	2	1.3219280949	3.1746137857	3.0478216067	0.002305067232	0.0048238915636	0.001072172163
ISCW017756	hypothetical protein	5	2	1.3219280949	3.1746137857	3.0478216067	0.002305067232	0.0048238915636	0.001072172163
ISCW019097	conserved hypothetical protein	5	2	1.3219280949	3.1746137857	3.0478216067	0.002305067232	0.0048238915636	0.001072172163
ISCW019816	hypothetical protein	5	2	1.3219280949	3.1746137857	3.0478216067	0.002305067232	0.0048238915636	0.001072172163
ISCW020934	conserved hypothetical protein	5	2	1.3219280949	3.1746137857	3.0478216067	0.002305067232	0.0048238915636	0.001072172163
ISCW014204	beta transducin Trp-Asp domain-containing protein, putative	22	135	-2.6173839784	-0.76469828758	-3.0477680443	0.0023054781052	0.0048214147925	0.0010721984738
ISCW008458	telomerase-binding protein EST1A, putative	7	60	-3.0995356736	-1.2468499827	-3.0473794485	0.0023084610039	0.0048257988082	0.0010729261654
ISCW019618	histone-lysine N-methyltransferase, bat/ehmt, putative	7	60	-3.0995356736	-1.2468499827	-3.0473794485	0.0023084610039	0.0048257988082	0.0010729261654
ISCW020674	RAS-related protein, putative	7	60	-3.0995356736	-1.2468499827	-3.0473794485	0.0023084610039	0.0048257988082	0.0010729261654
ISCW023596	conserved hypothetical protein	7	60	-3.0995356736	-1.2468499827	-3.0473794485	0.0023084610039	0.0048257988082	0.0010729261654
ISCW015389	hypothetical protein	100	471	-2.2357270598	-0.38304136901	-3.0466065099	0.0023144046654	0.0048363665059	0.0010755234738
ISCW010934	scavenger receptor class B member, putative	49	256	-2.3852901559	-0.53260446506	-3.0431335767	0.0023412838141	0.0048917841458	0.0010878473894
ISCW000546	reverse transcriptase, putative	10	76	-2.9259994186	-1.0733137277	-3.0425004165	0.0023462149262	0.0049013344667	0.0010899712141
ISCW012893	Lethal(2)neighbour of Tid protein, putative	45	101	-1.1663583864	0.68632730441	3.0424149438	0.0023468813239	0.0049019740683	0.0010901134503
ISCW018414	hypothetical protein	35	73	-1.0605415419	0.79214414889	3.0405651638	0.0023613458754	0.0049314295077	0.0010966638258
ISCW010532	alkyl hydroperoxide reductase, thiol specific antioxidant, putative	102	479	-2.2314565038	-0.37877081294	-3.0403683358	0.0023628897887	0.0049338966157	0.0010972124675
ISCW022115	protein LCHN, putative	56	133	-1.2479275134	0.60475817739	3.0331706702	0.0024199869217	0.0050523445889	0.0011235532288
ISCW023024	multidrug resistance protein, putative	53	273	-2.3648366864	-0.51215099553	-3.0326026032	0.0024245465792	0.005061087567	0.0011254975145
ISCW017452	methionyl-tRNA synthetase, putative	160	456	-1.5109619193	0.34172377155	3.0322571497	0.0024273232465	0.0050661065551	0.0011266136498
ISCW013207	hypothetical protein	50	260	-2.3785116233	-0.52582593242	-3.0313438291	0.0024346783082	0.0050806781809	0.001129854125
ISCW012103	monocarboxylate transporter, putative	16	24	-0.58496250072	1.2677231901	3.0297526812	0.0024475407189	0.0051067362931	0.0011356489942
ISCW014717	hyaluronoglucosaminidase, putative	117	540	-2.2064508775	-0.35376518664	-3.0281553742	0.0024605154362	0.0051330207045	0.0011414941884
ISCW020277	mbip protein, putative	32	65	-1.022367813	0.8303178778	3.0273470107	0.0024671056247	0.0051459799725	0.0011443761033
ISCW008189	abhydrolase domain-containing protein, putative	12	15	-0.32192809489	1.5307575959	3.0270807147	0.002469280139	0.0051497263038	0.001145209222
ISCW002355	hypothetical protein	26	49	-0.91427012597	0.93841556485	3.0268351066	0.0024712872749	0.0051531224697	0.00114596447
ISCW015429	aquaporin, putative	12	86	-2.841302254	-0.98861656315	-3.0251626451	0.0024849945505	0.005180910961	0.0011521441453
ISCW017078	Contactin-5, putative	14	96	-2.7776075787	-0.92492188783	-3.0234734071	0.0024989099026	0.0052091246866	0.0011584183853
ISCW022401	tRNA pseudouridine synthase D, putative	45	238	-2.402964667	-0.55027897615	-3.022294778	0.0025086612185	0.0052286509208	0.0011627606789
ISCW009459	hypothetical protein	8	7	0.19264507794	2.0453307688	3.0207135508	0.0025217980826	0.0052548240268	0.0011684916566
ISCW018680	hypothetical protein	8	7	0.19264507794	2.0453307688	3.0207135508	0.0025217980826	0.0052548240268	0.0011684916566
ISCW003079	ferredoxin, putative	76	193	-1.3445295238	0.508156167	3.0192414403	0.0025340849342	0.0052792142965	0.0011740050909
ISCW007262	conserved hypothetical protein	6	54	-3.1699250014	-1.3172393106	-3.0171767165	0.0025514102508	0.0053136808528	0.0011814890296
ISCW015923	conserved hypothetical protein	6	54	-3.1699250014	-1.3172393106	-3.0171767165	0.0025514102508	0.0053136808528	0.0011814890296
ISCW022351	ABC transporter, putative	6	54	-3.1699250014	-1.3172393106	-3.0171767165	0.0025514102508	0.0053136808528	0.0011814890296
ISCW018078	ABC transporter, putative	8	65	-3.022367813	-1.1696821222	-3.015566275	0.002564998762	0.0053403462598	0.0011875997722
ISCW002525	dynamin, putative	3	36	-3.5849625007	-1.7322768099	-3.0148967556	0.0025706674537	0.0053488750321	0.0011889510319
ISCW004145	nucleoside diphosphate kinase, putative	3	36	-3.5849625007	-1.7322768099	-3.0148967556	0.0025706674537	0.0053488750321	0.0011889510319
ISCW009503	oxodicarboxylate carrier protein, putative	3	36	-3.5849625007	-1.7322768099	-3.0148967556	0.0025706674537	0.0053488750321	0.0011889510319
ISCW010406	hypothetical protein	3	36	-3.5849625007	-1.7322768099	-3.0148967556	0.0025706674537	0.0053488750321	0.0011889510319
ISCW012051	hypothetical protein	3	36	-3.5849625007	-1.7322768099	-3.0148967556	0.0025706674537	0.0053488750321	0.0011889510319
ISCW014013	P21-activated kinase, putative	3	36	-3.5849625007	-1.7322768099	-3.0148967556	0.0025706674537	0.0053488750321	0.0011889510319
ISCW023522	hypothetical protein	3	36	-3.5849625007	-1.7322768099	-3.0148967556	0.0025706674537	0.0053488750321	0.0011889510319
ISCW019845	hypothetical protein	24	44	-0.87446911792	0.97821657291	3.010592307	0.0026073868233	0.0054219620861	0.0012057497071
ISCW023935	sulfatase, putative	11	13	-0.2410080995	1.6116775913	3.0089260486	0.0026217292255	0.0054509535982	0.0012121969132
ISCW016555	hypothetical protein	33	68	-1.0430687219	0.80961696894	3.0084128578	0.0026261610464	0.0054593338709	0.0012140605396
ISCW000500	hypothetical protein	19	120	-2.6589630822	-0.80627739134	-3.007948141	0.0026301801624	0.0054668537728	0.0012157328344
ISCW022112	vesicle coat complex COPI, beta' subunit, putative	308	942	-1.6127967089	0.23988898191	3.0060863377	0.0026463384689	0.005499598944	0.0012230147888
ISCW008061	conserved hypothetical protein	18	29	-0.68805599369	1.1646296971	3.0054235073	0.00265211294	0.0055103371078	0.0012253092268
ISCW008770	conserved hypothetical protein	18	29	-0.68805599369	1.1646296971	3.0054235073	0.00265211294	0.0055103371078	0.0012253092268
ISCW008128	conserved hypothetical protein	56	285	-2.347463187	-0.49477749617	-3.0024548723	0.0026781167687	0.005562667021	0.0012369456264
ISCW022359	senescence marker protein-30, putative	56	285	-2.347463187	-0.49477749617	-3.0024548723	0.0026781167687	0.005562667021	0.0012369456264
ISCW015179	hypothetical protein	22	39	-0.82597060022	1.0267150906	3.0000083742	0.0026997218381	0.0056062589307	0.0012467341077
ISCW017546	hypothetical protein	22	134	-2.6066575718	-0.75397188099	-2.9994365856	0.0027047942201	0.0056155068651	0.0012486954321
ISCW022462	coenzyme q10 biosynthesis protein, putative	22	134	-2.6066575718	-0.75397188099	-2.9994365856	0.0027047942201	0.0056155068651	0.0012486954321
ISCW002012	hypothetical protein	10	11	-0.13750352375	1.7151821671	2.9988700405	0.0027098286749	0.0056242429052	0.0012506380558
ISCW016971	DNA mismatch repair protein mlh3, putative	10	11	-0.13750352375	1.7151821671	2.9988700405	0.0027098286749	0.0056242429052	0.0012506380558
ISCW016332	hypothetical protein	27	52	-0.94555221598	0.90713347485	2.9978804713	0.0027186427648	0.0056412459199	0.0012545146033
ISCW003746	hypothetical protein	5	48	-3.2630344058	-1.410348715	-2.9969461021	0.0027269892237	0.0056577022955	0.0012581742139
ISCW000801	hypothetical protein	9	70	-2.9593580155	-1.1066723247	-2.9933297149	0.0027595145238	0.0057230013929	0.0012724047135
ISCW003403	conserved hypothetical protein	9	70	-2.9593580155	-1.1066723247	-2.9933297149	0.0027595145238	0.0057230013929	0.0012724047135
ISCW015465	hypothetical protein	9	70	-2.9593580155	-1.1066723247	-2.9933297149	0.0027595145238	0.0057230013929	0.0012724047135
ISCW017179	conserved hypothetical protein	9	70	-2.9593580155	-1.1066723247	-2.9933297149	0.0027595145238	0.0057230013929	0.0012724047135
ISCW005015	4-nitrophenylphosphatase, putative	57	289	-2.3420356683	-0.48934997751	-2.9931000484	0.0027615920319	0.0057251286364	0.001273168655
ISCW002424	hypothetical protein	4	42	-3.3923174228	-1.5396317319	-2.9925649831	0.0027664376478	0.0057308088767	0.0012736562856
ISCW004099	hypothetical protein	4	42	-3.3923174228	-1.5396317319	-2.9925649831	0.0027664376478	0.0057308088767	0.0012736562856
ISCW004610	kruppel-like zinc-finger protein, putative	4	42	-3.3923174228	-1.5396317319	-2.9925649831	0.0027664376478	0.0057308088767	0.0012736562856
ISCW018256	hypothetical protein	4	42	-3.3923174228	-1.5396317319	-2.9925649831	0.0027664376478	0.0057308088767	0.0012736562856
ISCW019011	golgi vesicular membrane trafficking protein p18, putative	4	42	-3.3923174228	-1.5396317319	-2.9925649831	0.0027664376478	0.0057308088767	0.0012736562856
ISCW021690	hypothetical protein	4	42	-3.3923174228	-1.5396317319	-2.9925649831	0.0027664376478	0.0057308088767	0.0012736562856
ISCW023752	conserved hypothetical protein	4	42	-3.3923174228	-1.5396317319	-2.9925649831	0.0027664376478	0.0057308088767	0.0012736562856
ISCW023893	phosphatidylinositol-specific phospholipase C X domain-containing protein, putative	4	42	-3.3923174228	-1.5396317319	-2.9925649831	0.0027664376478	0.0057308088767	0.0012736562856
ISCW023959	conserved hypothetical protein	4	42	-3.3923174228	-1.5396317319	-2.9925649831	0.0027664376478	0.0057308088767	0.0012736562856
ISCW015013	Ser/Thr protein phosphatase, putative	37	202	-2.4487581171	-0.59607242629	-2.9922129545	0.0027696298947	0.0057330580479	0.0012749320176
ISCW012970	calcitonin receptor, putative	15	22	-0.55254102303	1.3001446678	2.991713418	0.0027741655407	0.0057411367467	0.0012765349745
ISCW017613	anaphase-promoting complex subunit, putative	15	22	-0.55254102303	1.3001446678	2.991713418	0.0027741655407	0.0057411367467	0.0012765349745
ISCW001590	U5 snRNP-associated RNA splicing factor, putative	65	323	-2.3130225417	-0.46033685084	-2.9916756029	0.0027745091674	0.0057405383534	0.0012765349745
ISCW021256	cullin, putative	101	473	-2.2274848906	-0.37479919976	-2.9916436627	0.0027747994385	0.0057402661537	0.0012765349745
ISCW009979	ubiquitin protein ligase, putative	188	548	-1.5434432313	0.30924245955	2.9912819533	0.0027780885751	0.0057461968885	0.0012778538664
ISCW002280	hypothetical protein	2	29	-3.8579809951	-2.0052953043	-2.9876817279	0.0028110212004	0.0058098992247	0.001291235685
ISCW002464	hypothetical protein	2	29	-3.8579809951	-2.0052953043	-2.9876817279	0.0028110212004	0.0058098992247	0.001291235685
ISCW006619	conserved hypothetical protein	2	29	-3.8579809951	-2.0052953043	-2.9876817279	0.0028110212004	0.0058098992247	0.001291235685
ISCW007670	conserved hypothetical protein	2	29	-3.8579809951	-2.0052953043	-2.9876817279	0.0028110212004	0.0058098992247	0.001291235685
ISCW009827	protein pellino, putative	2	29	-3.8579809951	-2.0052953043	-2.9876817279	0.0028110212004	0.0058098992247	0.001291235685
ISCW015030	AMP dependent CoA ligase, putative	2	29	-3.8579809951	-2.0052953043	-2.9876817279	0.0028110212004	0.0058098992247	0.001291235685
ISCW015292	ABC transporter, putative	2	29	-3.8579809951	-2.0052953043	-2.9876817279	0.0028110212004	0.0058098992247	0.001291235685
ISCW019142	glycosyltransferase, putative	2	29	-3.8579809951	-2.0052953043	-2.9876817279	0.0028110212004	0.0058098992247	0.001291235685
ISCW023265	hypothetical protein	2	29	-3.8579809951	-2.0052953043	-2.9876817279	0.0028110212004	0.0058098992247	0.001291235685
ISCW021011	cytochrome P450, putative	39	85	-1.1239887173	0.72869697355	2.9851817108	0.0028340991213	0.0058531523513	0.001301638894
ISCW015037	5'->3' exoribonuclease, putative	115	530	-2.2043584985	-0.35167280768	-2.9833212486	0.0028513853741	0.0058879593583	0.0013093793647
ISCW003228	hypothetical protein	0	17	-5.0874628413	-3.2347771504	-2.9819319236	0.0028643568389	0.0059048883296	0.001311059692
ISCW003819	hypothetical protein	0	17	-5.0874628413	-3.2347771504	-2.9819319236	0.0028643568389	0.0059048883296	0.001311059692
ISCW005153	secreted protein, putative	0	17	-5.0874628413	-3.2347771504	-2.9819319236	0.0028643568389	0.0059048883296	0.001311059692
ISCW006134	galactose-3-O-sulfotransferase, putative	0	17	-5.0874628413	-3.2347771504	-2.9819319236	0.0028643568389	0.0059048883296	0.001311059692
ISCW006440	hypothetical protein	0	17	-5.0874628413	-3.2347771504	-2.9819319236	0.0028643568389	0.0059048883296	0.001311059692
ISCW008045	Ninjurin-1, putative	0	17	-5.0874628413	-3.2347771504	-2.9819319236	0.0028643568389	0.0059048883296	0.001311059692
ISCW008150	hypothetical protein	0	17	-5.0874628413	-3.2347771504	-2.9819319236	0.0028643568389	0.0059048883296	0.001311059692
ISCW008948	integrin beta subunit, putative	0	17	-5.0874628413	-3.2347771504	-2.9819319236	0.0028643568389	0.0059048883296	0.001311059692
ISCW012626	heat shock protein HSP70-12A, putative	0	17	-5.0874628413	-3.2347771504	-2.9819319236	0.0028643568389	0.0059048883296	0.001311059692
ISCW013677	hypothetical protein	0	17	-5.0874628413	-3.2347771504	-2.9819319236	0.0028643568389	0.0059048883296	0.001311059692
ISCW014242	sprouty protein evh1 domain-containing protein, putative	0	17	-5.0874628413	-3.2347771504	-2.9819319236	0.0028643568389	0.0059048883296	0.001311059692
ISCW014893	hypothetical protein	0	17	-5.0874628413	-3.2347771504	-2.9819319236	0.0028643568389	0.0059048883296	0.001311059692
ISCW016333	tyrosine protein phosphatase non-receptor type, putative	0	17	-5.0874628413	-3.2347771504	-2.9819319236	0.0028643568389	0.0059048883296	0.001311059692
ISCW016947	alpha-mannosidase 2c1, putative	0	17	-5.0874628413	-3.2347771504	-2.9819319236	0.0028643568389	0.0059048883296	0.001311059692
ISCW018254	ATP diphosphohydrolase apyrase, putative	0	17	-5.0874628413	-3.2347771504	-2.9819319236	0.0028643568389	0.0059048883296	0.001311059692
ISCW018535	Spryd3 protein, putative	0	17	-5.0874628413	-3.2347771504	-2.9819319236	0.0028643568389	0.0059048883296	0.001311059692
ISCW019457	heparan sulfate 6-O-sulfotransferase, putative	0	17	-5.0874628413	-3.2347771504	-2.9819319236	0.0028643568389	0.0059048883296	0.001311059692
ISCW020016	nuclear receptor, putative	0	17	-5.0874628413	-3.2347771504	-2.9819319236	0.0028643568389	0.0059048883296	0.001311059692
ISCW022340	ABC transporter, putative	0	17	-5.0874628413	-3.2347771504	-2.9819319236	0.0028643568389	0.0059048883296	0.001311059692
ISCW022452	hypothetical protein	0	17	-5.0874628413	-3.2347771504	-2.9819319236	0.0028643568389	0.0059048883296	0.001311059692
ISCW023191	hypothetical protein	0	17	-5.0874628413	-3.2347771504	-2.9819319236	0.0028643568389	0.0059048883296	0.001311059692
ISCW024335	ribosomal protein L28, putative	57	137	-1.2651420688	0.58754362203	2.9819085192	0.0028645758151	0.0058955153799	0.001311059692
ISCW001387	RAB GTPase-activating protein, putative	77	197	-1.3552652788	0.49742041207	2.9803750553	0.0028789565676	0.0059242160852	0.0013174422278
ISCW011227	phosphatase and actin regulator, putative	46	105	-1.1906835616	0.66200212922	2.9795455518	0.0028867630508	0.005939381856	0.0013208148304
ISCW005475	bridging integrator, putative	10	75	-2.9068905956	-1.0542049048	-2.9784540078	0.0028970650468	0.005959226235	0.0013251277206
ISCW019571	topbp1, putative	10	75	-2.9068905956	-1.0542049048	-2.9784540078	0.0028970650468	0.005959226235	0.0013251277206
ISCW004656	G2/mitotic-specific cyclin A, putative	16	105	-2.7142455177	-0.86155982684	-2.9779292801	0.0029020293623	0.0059671827685	0.0013267967849
ISCW005273	F-box/leucine rich repeat protein, putative	16	105	-2.7142455177	-0.86155982684	-2.9779292801	0.0029020293623	0.0059671827685	0.0013267967849
ISCW017527	PP2C, putative	16	105	-2.7142455177	-0.86155982684	-2.9779292801	0.0029020293623	0.0059671827685	0.0013267967849
ISCW006671	conserved hypothetical protein	31	63	-1.0230836131	0.82960207772	2.9774690994	0.0029063894048	0.0059743424503	0.0013284097347
ISCW012050	bromodomain-containing protein, putative	25	47	-0.9107326619	0.94195302893	2.9774179711	0.0029068741951	0.0059739853578	0.0013284097347
ISCW019851	secreted protein, putative	25	47	-0.9107326619	0.94195302893	2.9774179711	0.0029068741951	0.0059739853578	0.0013284097347
ISCW007937	conserved hypothetical protein	7	59	-3.0752881273	-1.2226024365	-2.9755877664	0.0029242765958	0.0060079347649	0.0013359589506
ISCW013975	hypothetical protein	7	59	-3.0752881273	-1.2226024365	-2.9755877664	0.0029242765958	0.0060079347649	0.0013359589506
ISCW007299	transcription elongation factor B polypeptide, putative	35	74	-1.0801703487	0.77251534214	2.9753252784	0.0029267802302	0.0060117170374	0.0013365659329
ISCW004966	chitinase, putative	38	206	-2.4385730137	-0.58588732291	-2.9753095595	0.00292693022	0.006010664217	0.0013365659329
ISCW018221	carrier protein, putative	38	206	-2.4385730137	-0.58588732291	-2.9753095595	0.00292693022	0.006010664217	0.0013365659329
ISCW014003	conserved hypothetical protein	15	100	-2.7369655942	-0.88427990334	-2.9710777127	0.0029675667767	0.0060927351686	0.0013549179298
ISCW007364	hypothetical protein	11	80	-2.8624964763	-1.0098107854	-2.9693500734	0.0029843040063	0.0061261742221	0.0013623541914
ISCW017000	rabGAP domain-containing protein, putative	34	188	-2.4671260104	-0.6144403196	-2.9661532115	0.0030155022568	0.00618928427	0.0013763887643
ISCW020518	28S ribosomal protein S15, putative	98	262	-1.4187131574	0.43397253341	2.965890267	0.0030180815332	0.006193644021	0.0013773582968
ISCW013123	RNA-binding protein, putative	12	85	-2.8244284354	-0.97174274459	-2.9648468001	0.0030283369679	0.006213284502	0.0013816218414
ISCW021217	conserved hypothetical protein	12	85	-2.8244284354	-0.97174274459	-2.9648468001	0.0030283369679	0.006213284502	0.0013816218414
ISCW003812	uridine cytidine kinase I, putative	41	91	-1.1502426356	0.70244305525	2.9639483698	0.0030371924036	0.0062300443516	0.0013854530948
ISCW004184	conserved hypothetical protein	113	309	-1.4512840655	0.40140162534	2.9624528307	0.0030519856765	0.0062594455292	0.0013919914034
ISCW002520	protein spitz, putative	17	27	-0.66742466091	1.1852610299	2.9618786291	0.0030576828849	0.0062678238606	0.0013933298824
ISCW004432	COMM domain-containing protein, putative	17	27	-0.66742466091	1.1852610299	2.9618786291	0.0030576828849	0.0062678238606	0.0013933298824
ISCW009546	polyprotein of retroviral origin, putative	17	27	-0.66742466091	1.1852610299	2.9618786291	0.0030576828849	0.0062678238606	0.0013933298824
ISCW014694	MAGE-D2, putative	17	27	-0.66742466091	1.1852610299	2.9618786291	0.0030576828849	0.0062678238606	0.0013933298824
ISCW017244	monocarboxylate transporter, putative	17	27	-0.66742466091	1.1852610299	2.9618786291	0.0030576828849	0.0062678238606	0.0013933298824
ISCW024722	conserved hypothetical protein	17	27	-0.66742466091	1.1852610299	2.9618786291	0.0030576828849	0.0062678238606	0.0013933298824
ISCW010706	mannose-6-phosphate isomerase, putative	142	401	-1.497711307	0.35497438388	2.9605496542	0.0030709061501	0.0062916126002	0.0013991447984
ISCW020286	hypothetical protein	39	210	-2.4288432988	-0.57615760798	-2.959155502	0.0030848339576	0.0063191962209	0.0014052789141
ISCW023433	transcription initiation factor iib, putative	32	66	-1.0443941194	0.80829157147	2.9583090248	0.0030933184822	0.0063356228033	0.0014089318992
ISCW003415	hypothetical protein	19	119	-2.6468902499	-0.79420455904	-2.9567162717	0.00310934089	0.0063674809376	0.0014160165921
ISCW000759	monocarboxylate transporter, putative	14	20	-0.51457317283	1.338112518	2.9551658124	0.0031250104849	0.0063981257322	0.0014227244313
ISCW015487	immature colon carcinoma transcript, putative	14	20	-0.51457317283	1.338112518	2.9551658124	0.0031250104849	0.0063981257322	0.0014227244313
ISCW012450	transcription initiation factor TFII-D component, putative	42	223	-2.4085824771	-0.55589678631	-2.9524918444	0.0031522039687	0.0064523453078	0.0014348889464
ISCW020324	death associated protein kinase, putative	51	120	-1.2344652536	0.61822043719	2.9521319179	0.0031558807428	0.0064588998567	0.0014363465636
ISCW013028	hypothetical protein	21	37	-0.81713594285	1.035549748	2.9517312307	0.0031599784995	0.0064653416661	0.0014375629672
ISCW018047	tetratricopeptide repeat protein, putative	21	37	-0.81713594285	1.035549748	2.9517312307	0.0031599784995	0.0064653416661	0.0014375629672
ISCW021100	hypothetical protein	21	37	-0.81713594285	1.035549748	2.9517312307	0.0031599784995	0.0064653416661	0.0014375629672
ISCW008472	ATP-dependent RNA helicase, putative	19	32	-0.75207248656	1.1006132043	2.9506041513	0.003171530963	0.0064870274079	0.0014426016399
ISCW009663	conserved hypothetical protein	45	236	-2.390789953	-0.5381042622	-2.9491988742	0.0031859888433	0.0065156201052	0.0014489601566
ISCW006257	secreted protein, putative	98	459	-2.2276404993	-0.37495480847	-2.9481779096	0.0031965304554	0.0065361963092	0.0014535359451
ISCW001571	centromere protein B, putative	8	64	-3	-1.1473143092	-2.9464567878	0.0032143732789	0.0065716934465	0.0014614298887
ISCW009186	hypothetical protein	79	204	-1.3686445938	0.48404109703	2.9444550445	0.0032352394318	0.0066133601004	0.0014706958251
ISCW006818	selenophosphate synthase, putative	6	53	-3.1429579538	-1.290272263	-2.9416292839	0.0032649052498	0.0066719973929	0.0014823056796
ISCW008791	hypothetical protein	6	53	-3.1429579538	-1.290272263	-2.9416292839	0.0032649052498	0.0066719973929	0.0014823056796
ISCW011859	highwire, putative	6	53	-3.1429579538	-1.290272263	-2.9416292839	0.0032649052498	0.0066719973929	0.0014823056796
ISCW001241	cytochrome P450, putative	4	1	2	3.8526856908	2.9415560771	0.0032656770822	0.0066685674872	0.0014823056796
ISCW003792	kuzbanian, putative	4	1	2	3.8526856908	2.9415560771	0.0032656770822	0.0066685674872	0.0014823056796
ISCW008314	carbonic anhydrase, putative	4	1	2	3.8526856908	2.9415560771	0.0032656770822	0.0066685674872	0.0014823056796
ISCW012815	zinc metalloprotease, putative	4	1	2	3.8526856908	2.9415560771	0.0032656770822	0.0066685674872	0.0014823056796
ISCW015567	ADP ribosylation factor 79F, putative	4	1	2	3.8526856908	2.9415560771	0.0032656770822	0.0066685674872	0.0014823056796
ISCW021141	hypothetical protein	4	1	2	3.8526856908	2.9415560771	0.0032656770822	0.0066685674872	0.0014823056796
ISCW024509	hypothetical protein	4	1	2	3.8526856908	2.9415560771	0.0032656770822	0.0066685674872	0.0014823056796
ISCW009113	signal recognition particle 54 kD protein, putative	43	227	-2.4002837326	-0.54759804176	-2.9386078087	0.003296899733	0.0067282860777	0.001496253356
ISCW004107	membrane protein involved in ER to golgi transport, putative	55	132	-1.2630344058	0.589651285	2.938559574	0.0032974127989	0.0067283240917	0.0014962618096
ISCW016212	chitinase, putative	102	475	-2.2193583612	-0.36667267042	-2.9370929284	0.0033130480961	0.0067592141667	0.001503131223
ISCW005648	60S ribosomal protein L32, putative	1179	3926	-1.7354964545	0.11718923634	2.9357653272	0.0033272592923	0.0067871899939	0.001508250149
ISCW001705	conserved hypothetical protein	1	21	-4.3923174228	-2.5396317319	-2.9351096201	0.0033342987174	0.0067913690984	0.001508250149
ISCW001903	hypothetical protein	1	21	-4.3923174228	-2.5396317319	-2.9351096201	0.0033342987174	0.0067913690984	0.001508250149
ISCW003060	acireductone dioxygenase, putative	1	21	-4.3923174228	-2.5396317319	-2.9351096201	0.0033342987174	0.0067913690984	0.001508250149
ISCW005879	hypothetical protein	1	21	-4.3923174228	-2.5396317319	-2.9351096201	0.0033342987174	0.0067913690984	0.001508250149
ISCW009297	protein-tyrosine sulphotransferase, putative	1	21	-4.3923174228	-2.5396317319	-2.9351096201	0.0033342987174	0.0067913690984	0.001508250149
ISCW010790	secreted protein, putative	1	21	-4.3923174228	-2.5396317319	-2.9351096201	0.0033342987174	0.0067913690984	0.001508250149
ISCW013172	caspase, apoptotic cysteine protease, putative	1	21	-4.3923174228	-2.5396317319	-2.9351096201	0.0033342987174	0.0067913690984	0.001508250149
ISCW014027	nephrin, putative	1	21	-4.3923174228	-2.5396317319	-2.9351096201	0.0033342987174	0.0067913690984	0.001508250149
ISCW014084	acid methyltransferase, putative	1	21	-4.3923174228	-2.5396317319	-2.9351096201	0.0033342987174	0.0067913690984	0.001508250149
ISCW015157	dehydrogenase, putative	1	21	-4.3923174228	-2.5396317319	-2.9351096201	0.0033342987174	0.0067913690984	0.001508250149
ISCW015169	hypothetical protein	1	21	-4.3923174228	-2.5396317319	-2.9351096201	0.0033342987174	0.0067913690984	0.001508250149
ISCW016158	tyrosine protein kinase, putative	1	21	-4.3923174228	-2.5396317319	-2.9351096201	0.0033342987174	0.0067913690984	0.001508250149
ISCW016358	hypothetical protein	1	21	-4.3923174228	-2.5396317319	-2.9351096201	0.0033342987174	0.0067913690984	0.001508250149
ISCW016434	cell adhesion molecule, putative	1	21	-4.3923174228	-2.5396317319	-2.9351096201	0.0033342987174	0.0067913690984	0.001508250149
ISCW016505	Nkrf protein, putative	1	21	-4.3923174228	-2.5396317319	-2.9351096201	0.0033342987174	0.0067913690984	0.001508250149
ISCW016948	conserved hypothetical protein	1	21	-4.3923174228	-2.5396317319	-2.9351096201	0.0033342987174	0.0067913690984	0.001508250149
ISCW018649	hypothetical protein	1	21	-4.3923174228	-2.5396317319	-2.9351096201	0.0033342987174	0.0067913690984	0.001508250149
ISCW021092	hypothetical protein	1	21	-4.3923174228	-2.5396317319	-2.9351096201	0.0033342987174	0.0067913690984	0.001508250149
ISCW022056	hypothetical protein	1	21	-4.3923174228	-2.5396317319	-2.9351096201	0.0033342987174	0.0067913690984	0.001508250149
ISCW019003	kinesin heavy chain, putative	103	479	-2.2173813186	-0.36469562772	-2.9345370677	0.003340456513	0.0067937426735	0.0015108097601
ISCW007031	selenoprotein, putative	69	174	-1.3344190391	0.51826665176	2.9289358526	0.0034012460745	0.0069163413901	0.0015380735742
ISCW016553	conserved hypothetical protein	97	260	-1.4224549708	0.43023071999	2.9271742036	0.0034205722822	0.0069546014666	0.0015465819473
ISCW012887	phosphatidylinositol synthase, putative	9	69	-2.9385994553	-1.0859137645	-2.9266352163	0.0034265051934	0.0069656233451	0.0015490330206
ISCW003729	hypothetical protein	34	72	-1.0824621602	0.77022353064	2.9249734091	0.003444856579	0.0070018832453	0.0015570965894
ISCW003914	conserved hypothetical protein	3	35	-3.5443205162	-1.6916348254	-2.9235003133	0.0034611987701	0.0070298496811	0.0015623830704
ISCW004687	conserved hypothetical protein	3	35	-3.5443205162	-1.6916348254	-2.9235003133	0.0034611987701	0.0070298496811	0.0015623830704
ISCW006495	hypothetical protein	3	35	-3.5443205162	-1.6916348254	-2.9235003133	0.0034611987701	0.0070298496811	0.0015623830704
ISCW006999	conserved hypothetical protein	3	35	-3.5443205162	-1.6916348254	-2.9235003133	0.0034611987701	0.0070298496811	0.0015623830704
ISCW007690	chain A, solution structure Of The Ibr Domain Of The RING finger protein 31 protein, putative	3	35	-3.5443205162	-1.6916348254	-2.9235003133	0.0034611987701	0.0070298496811	0.0015623830704
ISCW012320	tuberin, putative	3	35	-3.5443205162	-1.6916348254	-2.9235003133	0.0034611987701	0.0070298496811	0.0015623830704
ISCW013679	E3 ubiquitin protein ligase FANCL, putative	3	35	-3.5443205162	-1.6916348254	-2.9235003133	0.0034611987701	0.0070298496811	0.0015623830704
ISCW018264	conserved hypothetical protein	3	35	-3.5443205162	-1.6916348254	-2.9235003133	0.0034611987701	0.0070298496811	0.0015623830704
ISCW021459	discs large protein, putative	3	35	-3.5443205162	-1.6916348254	-2.9235003133	0.0034611987701	0.0070298496811	0.0015623830704
ISCW004411	coiled-coil domain-containing protein, putative	16	104	-2.7004397181	-0.84775402731	-2.9232085205	0.0034644442134	0.007030145669	0.001563148562
ISCW016560	hypothetical protein	16	104	-2.7004397181	-0.84775402731	-2.9232085205	0.0034644442134	0.007030145669	0.001563148562
ISCW020264	helicase, putative	16	104	-2.7004397181	-0.84775402731	-2.9232085205	0.0034644442134	0.007030145669	0.001563148562
ISCW011864	mRNA cleavage factor I subunit, putative	30	169	-2.4939888407	-0.64130314984	-2.9215905919	0.0034824898126	0.0070641307848	0.0015708222784
ISCW014002	hypothetical protein	30	169	-2.4939888407	-0.64130314984	-2.9215905919	0.0034824898126	0.0070641307848	0.0015708222784
ISCW023297	pre-mRNA splicing factor Syf1, putative	85	223	-1.3915089638	0.46117672705	2.9215111633	0.00348337792	0.0070643527176	0.0015709887094
ISCW020371	conserved hypothetical protein	23	137	-2.5744701269	-0.72178443607	-2.9195937393	0.003504879672	0.0071068995048	0.001580450372
ISCW018728	triacylglycerol lipase, putative	95	254	-1.4188290784	0.43385661239	2.9194171834	0.0035068656075	0.0071098669825	0.0015811102873
ISCW014512	hypothetical protein	16	25	-0.64385618977	1.2088295011	2.9186365539	0.0035156585594	0.0071261013891	0.0015846025198
ISCW015370	tyrosine kinase receptor, putative	16	25	-0.64385618977	1.2088295011	2.9186365539	0.0035156585594	0.0071261013891	0.0015846025198
ISCW008151	autophagy protein, putative	5	47	-3.2326607568	-1.379975066	-2.917009256	0.0035340528521	0.0071612525071	0.0015924189679
ISCW015395	amine oxidase, putative	5	47	-3.2326607568	-1.379975066	-2.917009256	0.0035340528521	0.0071612525071	0.0015924189679
ISCW002106	dolichol-phosphate mannosyltransferase subunit, putative	15	99	-2.7224660245	-0.86978033364	-2.9150272809	0.0035565745171	0.0072052800399	0.0016023284855
ISCW014800	hypothetical protein	10	74	-2.8875252707	-1.0348395799	-2.9139459807	0.0035689165706	0.0072286695977	0.0016074102891
ISCW016228	integrator complex subunit, putative	10	74	-2.8875252707	-1.0348395799	-2.9139459807	0.0035689165706	0.0072286695977	0.0016074102891
ISCW023585	GTP-binding protein DRG2, putative	82	214	-1.3839149818	0.46877070905	2.9129040828	0.0035808457266	0.0072512125963	0.0016119469214
ISCW002781	AMP dependent CoA ligase, putative	6	4	0.58496250072	2.4376481915	2.9128801755	0.0035811198766	0.007249610128	0.0016119469214
ISCW008905	RNA-dependent RNA polymerase, putative	6	4	0.58496250072	2.4376481915	2.9128801755	0.0035811198766	0.007249610128	0.0016119469214
ISCW022543	hypothetical protein	6	4	0.58496250072	2.4376481915	2.9128801755	0.0035811198766	0.007249610128	0.0016119469214
ISCW010982	ER protein with KEEL retention signal, putative	22	40	-0.86249647625	0.99018921458	2.911652816	0.0035952199711	0.0072759894954	0.0016180530338
ISCW017540	conserved hypothetical protein	35	75	-1.0995356736	0.75315001728	2.910490875	0.0036086150382	0.0073020124074	0.0016238400752
ISCW008805	hypothetical protein	25	146	-2.5459683691	-0.69328267828	-2.9092879754	0.0036225300901	0.0073290796114	0.0016298593488
ISCW012875	P53 induced protein, putative	101	273	-1.4345456582	0.41814003266	2.9090702216	0.0036250542602	0.0073330962351	0.0016305814639
ISCW018635	cGMP-phosphodiesterase, putative	49	115	-1.2307802068	0.621905484	2.9090565567	0.0036252127148	0.0073323267869	0.0016305814639
ISCW000137	myosin, putative	4	41	-3.3575520046	-1.5048663138	-2.9074234337	0.0036441954321	0.0073679832761	0.0016381457575
ISCW003067	fatty acyl-CoA elongase, putative	4	41	-3.3575520046	-1.5048663138	-2.9074234337	0.0036441954321	0.0073679832761	0.0016381457575
ISCW008987	conserved hypothetical protein	4	41	-3.3575520046	-1.5048663138	-2.9074234337	0.0036441954321	0.0073679832761	0.0016381457575
ISCW012862	ubiquitin-conjugating enzyme, putative	4	41	-3.3575520046	-1.5048663138	-2.9074234337	0.0036441954321	0.0073679832761	0.0016381457575
ISCW002333	hypothetical protein	783	2561	-1.7096230403	0.14306265052	2.9072263382	0.0036464924879	0.0073698900603	0.0016389348801
ISCW016978	esterase, putative	11	79	-2.8443491295	-0.99166343871	-2.9068321857	0.0036510901002	0.0073769909552	0.0016402704509
ISCW019217	hypothetical protein	11	79	-2.8443491295	-0.99166343871	-2.9068321857	0.0036510901002	0.0073769909552	0.0016402704509
ISCW020933	phospholipase A2 precursor, putative	11	79	-2.8443491295	-0.99166343871	-2.9068321857	0.0036510901002	0.0073769909552	0.0016402704509
ISCW018867	high mobility group protein, putative	19	118	-2.6347155359	-0.78202984509	-2.9052556134	0.0036695328653	0.0074120533221	0.0016483112534
ISCW012741	vacuolar protein-sorting protein, putative	13	89	-2.7752937128	-0.922608022	-2.9050367929	0.003672099314	0.0074161364596	0.0016492192719
ISCW008603	conserved hypothetical protein	12	84	-2.8073549221	-0.95466923123	-2.9041493815	0.0036825241096	0.0074344318794	0.0016529200206
ISCW014758	conserved hypothetical protein	12	84	-2.8073549221	-0.95466923123	-2.9041493815	0.0036825241096	0.0074344318794	0.0016529200206
ISCW017463	natriuretic peptides receptor, putative	12	84	-2.8073549221	-0.95466923123	-2.9041493815	0.0036825241096	0.0074344318794	0.0016529200206
ISCW022193	hypothetical protein	12	84	-2.8073549221	-0.95466923123	-2.9041493815	0.0036825241096	0.0074344318794	0.0016529200206
ISCW021547	cyclin-dependent kinase regulatory subunit, putative	18	30	-0.73696559417	1.1157200967	2.9037145422	0.0036876421659	0.0074420042405	0.0016549718148
ISCW001711	histone-lysine N-methyltransferase, setb1, putative	7	58	-3.0506260731	-1.1979403822	-2.9031314099	0.0036945157818	0.0074536650495	0.0016573192643
ISCW008129	zinc finger protein, putative	7	58	-3.0506260731	-1.1979403822	-2.9031314099	0.0036945157818	0.0074536650495	0.0016573192643
ISCW014201	dehydrogenase, putative	7	58	-3.0506260731	-1.1979403822	-2.9031314099	0.0036945157818	0.0074536650495	0.0016573192643
ISCW008158	hypothetical protein	20	35	-0.80735492206	1.0453307688	2.9028775773	0.0036975114471	0.0074574975206	0.0016584172498
ISCW018847	Kruppel-like zinc finger protein, putative	31	173	-2.4804319172	-0.62774622642	-2.900281911	0.0037282718031	0.007518423636	0.0016719661541
ISCW011101	hypothetical protein	123	559	-2.1841899675	-0.33150427668	-2.8982602208	0.0037523911131	0.0075659413643	0.0016825332673
ISCW019773	cuticular protein, putative	106	289	-1.4470052279	0.40568046289	2.897658336	0.0037595991081	0.0075793518019	0.0016855155145
ISCW009404	hypothetical protein	36	78	-1.1154772174	0.73720847341	2.8972912639	0.0037640012304	0.0075871024654	0.0016872391267
ISCW000575	hypothetical protein	28	56	-1	0.85268569083	2.8968566147	0.0037692198307	0.0075959338698	0.0016890780063
ISCW003913	nucleolar protein, putative	28	56	-1	0.85268569083	2.8968566147	0.0037692198307	0.0075959338698	0.0016890780063
ISCW007759	protein YIPF6, putative	38	204	-2.4244978285	-0.5718121377	-2.8967574276	0.0037704116385	0.0075966481458	0.0016893619194
ISCW007052	sulfotransferase, putative	12	16	-0.41503749928	1.4376481915	2.8891987342	0.0038622489561	0.0077805305396	0.0017302541534
ISCW014737	zinc finger protein, putative	56	136	-1.2801079192	0.57257777164	2.8878290132	0.0038791067882	0.0078133340991	0.0017375490923
ISCW003394	protein MICAL-3, putative	2	28	-3.8073549221	-1.9546692312	-2.8868170979	0.0038916038297	0.0078350266185	0.0017418577112
ISCW005976	ABC transporter, putative	2	28	-3.8073549221	-1.9546692312	-2.8868170979	0.0038916038297	0.0078350266185	0.0017418577112
ISCW006483	hypothetical protein	2	28	-3.8073549221	-1.9546692312	-2.8868170979	0.0038916038297	0.0078350266185	0.0017418577112
ISCW010503	propionyl-CoA carboxylase, putative	2	28	-3.8073549221	-1.9546692312	-2.8868170979	0.0038916038297	0.0078350266185	0.0017418577112
ISCW013617	gamma-tubulin complex component, putative	2	28	-3.8073549221	-1.9546692312	-2.8868170979	0.0038916038297	0.0078350266185	0.0017418577112
ISCW007638	mRNA splicing factor, putative	69	175	-1.3426866551	0.50999903577	2.8863445674	0.0038974520455	0.0078433196444	0.0017442173541
ISCW000124	ribosomal protein L43, putative	21	127	-2.596367264	-0.74368157316	-2.8853282735	0.0039100571375	0.0078675229228	0.0017495997407
ISCW013324	hypothetical protein	44	101	-1.1987798641	0.65390582671	2.8824538146	0.0039459097748	0.0079379023158	0.0017651204195
ISCW023539	fidipidine, putative	44	101	-1.1987798641	0.65390582671	2.8824538146	0.0039459097748	0.0079379023158	0.0017651204195
ISCW014040	ankyrin repeat containing protein	17	108	-2.6674246609	-0.81473897008	-2.8793099921	0.0039854637451	0.0080151024374	0.0017822871488
ISCW019882	alpha-macroglobulin, putative	17	108	-2.6674246609	-0.81473897008	-2.8793099921	0.0039854637451	0.0080151024374	0.0017822871488
ISCW019414	hypoxia-associated factor, putative	30	168	-2.4854268272	-0.63274113634	-2.8783107662	0.0039981106842	0.0080387544608	0.0017876786452
ISCW001329	hypothetical protein	8	63	-2.9772799235	-1.1245942327	-2.8767601096	0.0040178090959	0.0080765708216	0.0017959556931
ISCW010187	hypothetical protein	8	63	-2.9772799235	-1.1245942327	-2.8767601096	0.0040178090959	0.0080765708216	0.0017959556931
ISCW005627	hypothetical protein	23	43	-0.90270279865	0.94998289218	2.8761777781	0.0040252293386	0.0080890970745	0.0017987411465
ISCW007226	cytochrome P-450 IIC5, putative	23	43	-0.90270279865	0.94998289218	2.8761777781	0.0040252293386	0.0080890970745	0.0017987411465
ISCW003203	microcephalin, putative	15	23	-0.61667136045	1.2360143304	2.8759288469	0.004028405089	0.0080924913567	0.0017993631648
ISCW013213	EP300-interacting inhibitor of differentiation, putative	15	23	-0.61667136045	1.2360143304	2.8759288469	0.004028405089	0.0080924913567	0.0017993631648
ISCW023189	sulfotransferase, putative	15	23	-0.61667136045	1.2360143304	2.8759288469	0.004028405089	0.0080924913567	0.0017993631648
ISCW012431	gastric triacylglycerol lipase, putative	29	59	-1.0246620542	0.82802363659	2.8751260222	0.0040386626611	0.0081107026995	0.0018036786774
ISCW002345	hypothetical protein	26	51	-0.97198562383	0.880700067	2.8692287248	0.0041147412742	0.0082616597947	0.0018371133695
ISCW013141	cation efflux protein/ zinc transporter, putative	26	51	-0.97198562383	0.880700067	2.8692287248	0.0041147412742	0.0082616597947	0.0018371133695
ISCW012293	serine/threonine protein phosphatase PP1, putative	20	122	-2.6088092427	-0.75612355185	-2.8690789723	0.0041166899897	0.008263134063	0.0018374412368
ISCW022327	conserved hypothetical protein	20	122	-2.6088092427	-0.75612355185	-2.8690789723	0.0041166899897	0.008263134063	0.0018374412368
ISCW001725	E3 ubiquitin ligase, putative	217	648	-1.5782987704	0.27438692039	2.868797984	0.0041203487259	0.0082686484977	0.0018388030653
ISCW010698	sodium/chloride dependent transporter, putative	16	103	-2.6865005272	-0.83381483635	-2.8682071136	0.0041280520501	0.0082828859183	0.0018419692191
ISCW006760	serine protease, putative	49	251	-2.3568337098	-0.50414801901	-2.8663725132	0.0041520535477	0.0083298164052	0.0018524057401
ISCW007686	NADH-ubiquinone oxidoreductase, putative	65	319	-2.2950448007	-0.44235910991	-2.8658978216	0.0041582843713	0.0083410869288	0.0018549121077
ISCW008866	transcription factor IIH (TFIIH), putative	6	52	-3.1154772174	-1.2627915266	-2.8652999568	0.0041661440436	0.0083543896472	0.0018575966605
ISCW013423	alanyl-tRNA synthetase, putative	6	52	-3.1154772174	-1.2627915266	-2.8652999568	0.0041661440436	0.0083543896472	0.0018575966605
ISCW023823	zinc finger protein, putative	6	52	-3.1154772174	-1.2627915266	-2.8652999568	0.0041661440436	0.0083543896472	0.0018575966605
ISCW022794	hyaluronan mediated motility receptor, putative	171	498	-1.5421494172	0.31053627365	2.864112275	0.0041817975837	0.008383309004	0.0018643015601
ISCW011194	conserved hypothetical protein	25	145	-2.5360529002	-0.68336720941	-2.8627555721	0.0041997440818	0.0084180464672	0.0018720265655
ISCW001317	hypothetical protein	11	14	-0.34792330342	1.5047623874	2.8618540393	0.0042117081873	0.0084382987357	0.0018759779083
ISCW004286	hypothetical protein	11	14	-0.34792330342	1.5047623874	2.8618540393	0.0042117081873	0.0084382987357	0.0018759779083
ISCW006606	hypothetical protein	11	14	-0.34792330342	1.5047623874	2.8618540393	0.0042117081873	0.0084382987357	0.0018759779083
ISCW021580	DNA repair protein RAD51/RHP55, putative	11	14	-0.34792330342	1.5047623874	2.8618540393	0.0042117081873	0.0084382987357	0.0018759779083
ISCW024480	dynein light chain, putative	11	14	-0.34792330342	1.5047623874	2.8618540393	0.0042117081873	0.0084382987357	0.0018759779083
ISCW019877	hypothetical protein	89	237	-1.4130098179	0.4396758729	2.8607310966	0.0042266538235	0.0084645040809	0.0018823579277
ISCW012331	hypothetical protein	9	68	-2.9175378398	-1.064852149	-2.8594170935	0.0042442034178	0.0084971487582	0.0018893395673
ISCW018204	beta-tubulin cofactor D, putative	9	68	-2.9175378398	-1.064852149	-2.8594170935	0.0042442034178	0.0084971487582	0.0018893395673
ISCW021824	adenylate cyclase, putative	9	68	-2.9175378398	-1.064852149	-2.8594170935	0.0042442034178	0.0084971487582	0.0018893395673
ISCW018169	cell division protein, putative	150	666	-2.1505596766	-0.29787398575	-2.8592174998	0.00424687493	0.008499996183	0.001889521348
ISCW016804	intermediate peptidase, putative	15	98	-2.7078192485	-0.85513355768	-2.8586744125	0.0042541517421	0.0085133083685	0.001889521348
ISCW000572	zinc finger protein, putative	0	16	-5	-3.1473143092	-2.8576644523	0.0042677142457	0.0085179019441	0.001889521348
ISCW001268	RAB GTPase-activating protein, putative	0	16	-5	-3.1473143092	-2.8576644523	0.0042677142457	0.0085179019441	0.001889521348
ISCW003330	hypothetical protein	0	16	-5	-3.1473143092	-2.8576644523	0.0042677142457	0.0085179019441	0.001889521348
ISCW005048	urease subunit gamma, putative	0	16	-5	-3.1473143092	-2.8576644523	0.0042677142457	0.0085179019441	0.001889521348
ISCW006005	amino acid transporter, putative	0	16	-5	-3.1473143092	-2.8576644523	0.0042677142457	0.0085179019441	0.001889521348
ISCW007347	hypothetical protein	0	16	-5	-3.1473143092	-2.8576644523	0.0042677142457	0.0085179019441	0.001889521348
ISCW007669	heparan sulfate sulfotransferase, putative	0	16	-5	-3.1473143092	-2.8576644523	0.0042677142457	0.0085179019441	0.001889521348
ISCW007785	conserved hypothetical protein	0	16	-5	-3.1473143092	-2.8576644523	0.0042677142457	0.0085179019441	0.001889521348
ISCW008820	hypothetical protein	0	16	-5	-3.1473143092	-2.8576644523	0.0042677142457	0.0085179019441	0.001889521348
ISCW009211	centaurin gamma, putative	0	16	-5	-3.1473143092	-2.8576644523	0.0042677142457	0.0085179019441	0.001889521348
ISCW009395	acetylcholine receptor, beta-type subunit invertebrate, putative	0	16	-5	-3.1473143092	-2.8576644523	0.0042677142457	0.0085179019441	0.001889521348
ISCW009529	ABC transporter, putative	0	16	-5	-3.1473143092	-2.8576644523	0.0042677142457	0.0085179019441	0.001889521348
ISCW010206	hypothetical protein	0	16	-5	-3.1473143092	-2.8576644523	0.0042677142457	0.0085179019441	0.001889521348
ISCW012296	60 kD ribonucleoprotein ssa/ro, putative	0	16	-5	-3.1473143092	-2.8576644523	0.0042677142457	0.0085179019441	0.001889521348
ISCW012745	conserved hypothetical protein	0	16	-5	-3.1473143092	-2.8576644523	0.0042677142457	0.0085179019441	0.001889521348
ISCW013068	conserved hypothetical protein	0	16	-5	-3.1473143092	-2.8576644523	0.0042677142457	0.0085179019441	0.001889521348
ISCW013206	hypothetical protein	0	16	-5	-3.1473143092	-2.8576644523	0.0042677142457	0.0085179019441	0.001889521348
ISCW013362	hypothetical protein	0	16	-5	-3.1473143092	-2.8576644523	0.0042677142457	0.0085179019441	0.001889521348
ISCW014535	fatty acid synthase, putative	0	16	-5	-3.1473143092	-2.8576644523	0.0042677142457	0.0085179019441	0.001889521348
ISCW014962	hypothetical protein	0	16	-5	-3.1473143092	-2.8576644523	0.0042677142457	0.0085179019441	0.001889521348
ISCW015423	hypothetical protein	0	16	-5	-3.1473143092	-2.8576644523	0.0042677142457	0.0085179019441	0.001889521348
ISCW015444	conserved hypothetical protein	0	16	-5	-3.1473143092	-2.8576644523	0.0042677142457	0.0085179019441	0.001889521348
ISCW016364	hypothetical protein	0	16	-5	-3.1473143092	-2.8576644523	0.0042677142457	0.0085179019441	0.001889521348
ISCW016665	zinc finger protein, putative	0	16	-5	-3.1473143092	-2.8576644523	0.0042677142457	0.0085179019441	0.001889521348
ISCW017553	synaptogyrin, putative	0	16	-5	-3.1473143092	-2.8576644523	0.0042677142457	0.0085179019441	0.001889521348
ISCW018206	hypothetical protein	0	16	-5	-3.1473143092	-2.8576644523	0.0042677142457	0.0085179019441	0.001889521348
ISCW018685	hypothetical protein	0	16	-5	-3.1473143092	-2.8576644523	0.0042677142457	0.0085179019441	0.001889521348
ISCW020223	hypothetical protein	0	16	-5	-3.1473143092	-2.8576644523	0.0042677142457	0.0085179019441	0.001889521348
ISCW020645	hypothetical protein	0	16	-5	-3.1473143092	-2.8576644523	0.0042677142457	0.0085179019441	0.001889521348
ISCW022858	hypothetical protein	0	16	-5	-3.1473143092	-2.8576644523	0.0042677142457	0.0085179019441	0.001889521348
ISCW023368	neurexin IV, putative	0	16	-5	-3.1473143092	-2.8576644523	0.0042677142457	0.0085179019441	0.001889521348
ISCW023379	VCT2 protein, putative	0	16	-5	-3.1473143092	-2.8576644523	0.0042677142457	0.0085179019441	0.001889521348
ISCW024049	hypothetical protein	0	16	-5	-3.1473143092	-2.8576644523	0.0042677142457	0.0085179019441	0.001889521348
ISCW024321	conserved hypothetical protein	0	16	-5	-3.1473143092	-2.8576644523	0.0042677142457	0.0085179019441	0.001889521348
ISCW024757	myosin VII, putative	0	16	-5	-3.1473143092	-2.8576644523	0.0042677142457	0.0085179019441	0.001889521348
ISCW017333	conserved hypothetical protein	123	344	-1.4837502494	0.36893544147	2.8568065535	0.0042792655411	0.0085184677418	0.0018943585037
ISCW000411	RNA helicase, putative	17	28	-0.71989208081	1.13279361	2.8566211078	0.0042817662242	0.0085221990315	0.0018951882774
ISCW008897	sugar transporter, putative	29	163	-2.4907471591	-0.63806146827	-2.8563585444	0.004285309084	0.0085280032194	0.0018964790274
ISCW006357	conserved hypothetical protein	75	194	-1.3710941517	0.48159153914	2.8556335531	0.0042951054513	0.0085462487178	0.0019005365077
ISCW006980	cytochrome P450, putative	30	62	-1.0473057148	0.80537997605	2.8554913644	0.0042970291419	0.0085488263981	0.0019011097388
ISCW008423	prolyl 4-hydroxylase alpha subunit, putative	19	117	-2.6224372061	-0.76975151531	-2.8535633711	0.0043231904494	0.008599616377	0.0019124045434
ISCW014614	hypothetical protein	19	33	-0.79646660591	1.0562190849	2.8534565328	0.0043246443734	0.0086012511887	0.001912768097
ISCW015413	hypothetical protein	22	131	-2.5739913829	-0.72130569207	-2.8532870858	0.0043269512244	0.0086045816544	0.0019135087344
ISCW004803	lupus La ribonucleoprotein, putative	50	119	-1.2509615735	0.6017241173	2.853192809	0.0043282351915	0.0086058773358	0.0019137968713
ISCW000613	nhl repeat-containing protein, putative	47	242	-2.3642743856	-0.51158869477	-2.8523710873	0.004339440954	0.0086268973706	0.0019184713601
ISCW017309	C1A receptor, putative	7	6	0.22239242134	2.0750781122	2.8519747665	0.0043448549508	0.0086357680816	0.0019203038115
ISCW021006	transmembrane protein, putative	7	6	0.22239242134	2.0750781122	2.8519747665	0.0043448549508	0.0086357680816	0.0019203038115
ISCW022670	conserved hypothetical protein	14	93	-2.7318038891	-0.87911819822	-2.8510264731	0.0043578341095	0.0086596680143	0.0019257589791
ISCW022177	methionine aminopeptidase, putative	103	281	-1.447925793	0.40475989779	2.8503299408	0.0043673898296	0.0086773895168	0.0019296999319
ISCW018619	zinc finger protein, putative	36	194	-2.4299878407	-0.57730214992	-2.8492738954	0.0043819139386	0.0087049758944	0.0019358346606
ISCW016774	conserved hypothetical protein	10	73	-2.867896464	-1.0152107732	-2.8489672298	0.0043861397967	0.0087120990152	0.0019374187183
ISCW016641	zinc finger protein, putative	35	76	-1.1186444965	0.73404119433	2.8460550342	0.0044264544065	0.0087902505019	0.001954655621
ISCW017194	conserved hypothetical protein	35	76	-1.1186444965	0.73404119433	2.8460550342	0.0044264544065	0.0087902505019	0.001954655621
ISCW019118	ocrl type II inositol 5-phosphatase, putative	13	88	-2.7589919005	-0.90630620967	-2.8456567791	0.0044319936261	0.0087986825099	0.0019565306572
ISCW022400	protein phosphatase 2C zeta, putative	13	88	-2.7589919005	-0.90630620967	-2.8456567791	0.0044319936261	0.0087986825099	0.0019565306572
ISCW022686	conserved hypothetical protein	131	589	-2.1687008223	-0.31601513146	-2.8436409496	0.0044601277239	0.0088525989012	0.00196866344
ISCW006456	arginyl-tRNA synthetase, putative	10	12	-0.26303440583	1.589651285	2.8405107368	0.0045041356718	0.0089379917203	0.0019875083972
ISCW020552	conserved hypothetical protein	10	12	-0.26303440583	1.589651285	2.8405107368	0.0045041356718	0.0089379917203	0.0019875083972
ISCW009131	molecular chaperone, putative	249	755	-1.6003309021	0.25235478868	2.8371389666	0.0045519794896	0.0090309574128	0.0020083272591
ISCW009711	THO complex subunit, putative	26	149	-2.5187288023	-0.66604311149	-2.8369098489	0.0045552472034	0.009036123024	0.0020094760008
ISCW004289	innexin, putative	5	46	-3.2016338612	-1.3489481703	-2.8361344272	0.0045663221651	0.0090554520581	0.0020134810157
ISCW017929	hypothetical protein	5	46	-3.2016338612	-1.3489481703	-2.8361344272	0.0045663221651	0.0090554520581	0.0020134810157
ISCW021128	Exportin-6, putative	5	46	-3.2016338612	-1.3489481703	-2.8361344272	0.0045663221651	0.0090554520581	0.0020134810157
ISCW001318	hypothetical protein	14	21	-0.58496250072	1.2677231901	2.8340728683	0.0045958850969	0.0091100953238	0.0020256310824
ISCW011455	secreted salivary gland peptide, putative	14	21	-0.58496250072	1.2677231901	2.8340728683	0.0045958850969	0.0091100953238	0.0020256310824
ISCW024063	zinc finger protein, putative	14	21	-0.58496250072	1.2677231901	2.8340728683	0.0045958850969	0.0091100953238	0.0020256310824
ISCW014363	conserved hypothetical protein	49	250	-2.3510744405	-0.49838874972	-2.8308010645	0.0046431590252	0.009201122472	0.002044530379
ISCW006623	thrombospondin, putative	3	34	-3.5025003405	-1.6498146497	-2.8306383719	0.0046455212036	0.0091991054334	0.002044530379
ISCW008311	hypothetical protein	3	34	-3.5025003405	-1.6498146497	-2.8306383719	0.0046455212036	0.0091991054334	0.002044530379
ISCW010634	short chain alcohol dehydrogenase, putative	3	34	-3.5025003405	-1.6498146497	-2.8306383719	0.0046455212036	0.0091991054334	0.002044530379
ISCW012980	conserved hypothetical protein	3	34	-3.5025003405	-1.6498146497	-2.8306383719	0.0046455212036	0.0091991054334	0.002044530379
ISCW013976	hypothetical protein	3	34	-3.5025003405	-1.6498146497	-2.8306383719	0.0046455212036	0.0091991054334	0.002044530379
ISCW017080	cement precursor protein 3B variant, putative	3	34	-3.5025003405	-1.6498146497	-2.8306383719	0.0046455212036	0.0091991054334	0.002044530379
ISCW019634	dentin matrix protein, putative	3	34	-3.5025003405	-1.6498146497	-2.8306383719	0.0046455212036	0.0091991054334	0.002044530379
ISCW023476	hypothetical protein	3	34	-3.5025003405	-1.6498146497	-2.8306383719	0.0046455212036	0.0091991054334	0.002044530379
ISCW024597	glutathione S-transferase, putative	3	34	-3.5025003405	-1.6498146497	-2.8306383719	0.0046455212036	0.0091991054334	0.002044530379
ISCW008432	thiopurine S-methyltransferase, putative	7	57	-3.0255350921	-1.1728494013	-2.8299935243	0.0046548946284	0.0092109649706	0.0020483577972
ISCW004971	hypothetical protein	8	8	0	1.8526856908	2.8290835063	0.0046681516737	0.0092351832486	0.0020535942431
ISCW019583	conserved hypothetical protein	8	8	0	1.8526856908	2.8290835063	0.0046681516737	0.0092351832486	0.0020535942431
ISCW023485	conserved hypothetical protein	121	548	-2.1791688457	-0.32648315486	-2.8285958568	0.0046752697581	0.0092472486727	0.0020564266591
ISCW007191	conserved hypothetical protein	9	10	-0.15200309345	1.7006825974	2.828023656	0.0046836345435	0.0092617741579	0.0020595072326
ISCW015609	conserved hypothetical protein	9	10	-0.15200309345	1.7006825974	2.828023656	0.0046836345435	0.0092617741579	0.0020595072326
ISCW016526	acyl-CoA synthetase, putative	17	107	-2.6540041452	-0.80131845432	-2.8253032511	0.004723588739	0.009338746994	0.0020767742883
ISCW007769	ZadH2 protein, putative	22	41	-0.89812038598	0.95456530485	2.8242818666	0.0047386691526	0.0093665204195	0.002082799346
ISCW011527	hypothetical protein	22	41	-0.89812038598	0.95456530485	2.8242818666	0.0047386691526	0.0093665204195	0.002082799346
ISCW024882	hypothetical protein	23	135	-2.553253641	-0.70056795016	-2.8233742129	0.0047521069235	0.0093910355816	0.0020884023573
ISCW003868	secreted protein, putative	160	464	-1.5360529002	0.31663279059	2.8218582638	0.0047746274019	0.0094341701299	0.0020979947278
ISCW001042	conserved hypothetical protein	4	40	-3.3219280949	-1.4692424041	-2.8211283238	0.0047855055815	0.009450861324	0.0021009442967
ISCW001447	hypothetical protein	4	40	-3.3219280949	-1.4692424041	-2.8211283238	0.0047855055815	0.009450861324	0.0021009442967
ISCW003147	AamEcRA1, putative	4	40	-3.3219280949	-1.4692424041	-2.8211283238	0.0047855055815	0.009450861324	0.0021009442967
ISCW006479	glutathione S-transferase, putative	4	40	-3.3219280949	-1.4692424041	-2.8211283238	0.0047855055815	0.009450861324	0.0021009442967
ISCW013710	transcription factor hes-1, putative	4	40	-3.3219280949	-1.4692424041	-2.8211283238	0.0047855055815	0.009450861324	0.0021009442967
ISCW017552	zinc finger protein, putative	4	40	-3.3219280949	-1.4692424041	-2.8211283238	0.0047855055815	0.009450861324	0.0021009442967
ISCW000917	hypothetical protein	1	20	-4.3219280949	-2.4692424041	-2.8191616184	0.0048149267963	0.0094883098754	0.0021065263809
ISCW002690	serine/threonine protein kinase, putative	1	20	-4.3219280949	-2.4692424041	-2.8191616184	0.0048149267963	0.0094883098754	0.0021065263809
ISCW003223	c4b-binding protein beta chain, putative	1	20	-4.3219280949	-2.4692424041	-2.8191616184	0.0048149267963	0.0094883098754	0.0021065263809
ISCW003289	glycoprotein 6-alpha-L-fucosyltransferase, putative	1	20	-4.3219280949	-2.4692424041	-2.8191616184	0.0048149267963	0.0094883098754	0.0021065263809
ISCW003507	hypothetical protein	1	20	-4.3219280949	-2.4692424041	-2.8191616184	0.0048149267963	0.0094883098754	0.0021065263809
ISCW003567	hypothetical protein	1	20	-4.3219280949	-2.4692424041	-2.8191616184	0.0048149267963	0.0094883098754	0.0021065263809
ISCW004899	quinone oxidoreductase, putative	1	20	-4.3219280949	-2.4692424041	-2.8191616184	0.0048149267963	0.0094883098754	0.0021065263809
ISCW006871	hypothetical protein	1	20	-4.3219280949	-2.4692424041	-2.8191616184	0.0048149267963	0.0094883098754	0.0021065263809
ISCW009747	conserved hypothetical protein	1	20	-4.3219280949	-2.4692424041	-2.8191616184	0.0048149267963	0.0094883098754	0.0021065263809
ISCW009819	zinc finger protein, putative	1	20	-4.3219280949	-2.4692424041	-2.8191616184	0.0048149267963	0.0094883098754	0.0021065263809
ISCW010744	protein kinase C alpha binding protein, putative	1	20	-4.3219280949	-2.4692424041	-2.8191616184	0.0048149267963	0.0094883098754	0.0021065263809
ISCW011540	hypothetical protein	1	20	-4.3219280949	-2.4692424041	-2.8191616184	0.0048149267963	0.0094883098754	0.0021065263809
ISCW012322	hypothetical protein	1	20	-4.3219280949	-2.4692424041	-2.8191616184	0.0048149267963	0.0094883098754	0.0021065263809
ISCW014128	conserved hypothetical protein	1	20	-4.3219280949	-2.4692424041	-2.8191616184	0.0048149267963	0.0094883098754	0.0021065263809
ISCW014156	glycosyltransferase domain-containing protein, putative	1	20	-4.3219280949	-2.4692424041	-2.8191616184	0.0048149267963	0.0094883098754	0.0021065263809
ISCW015472	eyes absent 1 protein, putative	1	20	-4.3219280949	-2.4692424041	-2.8191616184	0.0048149267963	0.0094883098754	0.0021065263809
ISCW015703	ligand-gated ionic channel, putative	1	20	-4.3219280949	-2.4692424041	-2.8191616184	0.0048149267963	0.0094883098754	0.0021065263809
ISCW016191	hypothetical protein	1	20	-4.3219280949	-2.4692424041	-2.8191616184	0.0048149267963	0.0094883098754	0.0021065263809
ISCW016193	zinc finger protein, putative	1	20	-4.3219280949	-2.4692424041	-2.8191616184	0.0048149267963	0.0094883098754	0.0021065263809
ISCW018612	glucose-6-phosphatase, putative	1	20	-4.3219280949	-2.4692424041	-2.8191616184	0.0048149267963	0.0094883098754	0.0021065263809
ISCW019135	c4b-binding protein beta chain, putative	1	20	-4.3219280949	-2.4692424041	-2.8191616184	0.0048149267963	0.0094883098754	0.0021065263809
ISCW021384	ABC transporter, putative	1	20	-4.3219280949	-2.4692424041	-2.8191616184	0.0048149267963	0.0094883098754	0.0021065263809
ISCW021842	hypothetical protein	1	20	-4.3219280949	-2.4692424041	-2.8191616184	0.0048149267963	0.0094883098754	0.0021065263809
ISCW022182	hypothetical protein	1	20	-4.3219280949	-2.4692424041	-2.8191616184	0.0048149267963	0.0094883098754	0.0021065263809
ISCW002675	trypsin, putative	25	49	-0.97085365434	0.88183203649	2.8165732032	0.0048538980099	0.0095471336443	0.0021229624147
ISCW009787	conserved hypothetical protein	25	49	-0.97085365434	0.88183203649	2.8165732032	0.0048538980099	0.0095471336443	0.0021229624147
ISCW000097	hypothetical protein	46	108	-1.2313255461	0.62136014472	2.8163895744	0.0048566735392	0.0095498321684	0.0021235625203
ISCW004059	protein releasing factor, putative	46	108	-1.2313255461	0.62136014472	2.8163895744	0.0048566735392	0.0095498321684	0.0021235625203
ISCW017227	conserved hypothetical protein	25	144	-2.5260688117	-0.67338312084	-2.8160539126	0.004861750741	0.0095577440166	0.0021254754027
ISCW006355	glucosidase II beta subunit, putative	31	171	-2.4636562045	-0.61097051367	-2.8145814608	0.0048840797489	0.0096002538239	0.0021349288417
ISCW015499	apoptosis inhibitor IAP, putative	115	320	-1.4764380439	0.37624764689	2.8135149338	0.004900310995	0.0096307671896	0.0021417144815
ISCW012499	hypothetical protein	69	334	-2.2751798357	-0.42249414487	-2.8104762209	0.0049468244246	0.0097207778729	0.002161731286
ISCW005066	hypothetical protein	75	359	-2.2590213433	-0.4063356525	-2.8101865707	0.0049512788646	0.0097281263051	0.002163365449
ISCW024197	cytochrome P450, putative	20	36	-0.84799690655	1.0046887843	2.8097338566	0.0049582482795	0.0097404132506	0.0021660978512
ISCW000247	serine protease, putative	8	62	-2.9541963104	-1.1015106196	-2.806462577	0.0050088730205	0.0098363148948	0.0021869513023
ISCW001177	phospholipase C, putative	8	62	-2.9541963104	-1.1015106196	-2.806462577	0.0050088730205	0.0098363148948	0.0021869513023
ISCW012135	phenylalanyl-tRNA synthetase, putative	8	62	-2.9541963104	-1.1015106196	-2.806462577	0.0050088730205	0.0098363148948	0.0021869513023
ISCW023625	FERM, RhoGEF and pleckstrin domain-containing protein, putative	8	62	-2.9541963104	-1.1015106196	-2.806462577	0.0050088730205	0.0098363148948	0.0021869513023
ISCW016231	RING1B protein, putative	18	31	-0.78427130894	1.0684143819	2.8034868877	0.0050553287845	0.0099239633727	0.0022069161938
ISCW002357	conserved hypothetical protein	29	60	-1.0489096005	0.80377609035	2.8026835953	0.0050679361876	0.0099472776057	0.0022121008722
ISCW023859	organic anion transporter, putative	93	433	-2.2190644036	-0.36637871279	-2.8021224918	0.0050767593706	0.0099631585687	0.0022156325211
ISCW009614	acetyltransferase, putative	15	97	-2.6930222466	-0.84033655575	-2.8020146417	0.0050784568716	0.0099650527914	0.0022160537631
ISCW015569	vacuolar protein-sorting protein, putative	19	116	-2.6100534817	-0.75736779086	-2.8016366933	0.0050844096189	0.0099752949962	0.0022183314506
ISCW002973	hypothetical protein	61	300	-2.2980813529	-0.4453956621	-2.7968410602	0.0051604912653	0.010123102946	0.0022512013582
ISCW006484	arginine-rich protein, putative	66	321	-2.2820353678	-0.42934967694	-2.7966184713	0.0051640474437	0.010128618855	0.0022524279999
ISCW005695	secreted protein, putative	24	139	-2.533978572	-0.68129288117	-2.7953957401	0.0051836218621	0.010165546375	0.0022606400358
ISCW005176	conserved hypothetical protein	49	249	-2.345292088	-0.49260639712	-2.7951555707	0.0051874745467	0.01017163597	0.0022619942553
ISCW012174	protein tyrosine kinase, putative	105	289	-1.4606801648	0.39200552599	2.793354571	0.0052164478861	0.010226973467	0.0022743003485
ISCW008654	LIM domain-containing protein, putative	14	92	-2.716207034	-0.86352134317	-2.7928863299	0.0052240045591	0.010240313172	0.002277266866
ISCW006144	dice1/dead/H box polypeptide, putative	9	67	-2.896164189	-1.0434784982	-2.7916640889	0.0052437762273	0.010276849845	0.0022852274255
ISCW019931	CDK5 regulatory subunit-associated protein, putative	9	67	-2.896164189	-1.0434784982	-2.7916640889	0.0052437762273	0.010276849845	0.0022852274255
ISCW014328	hypothetical protein	26	52	-1	0.85268569083	2.7914794528	0.005246768876	0.010280494005	0.0022862023818
ISCW018216	hypothetical protein	40	210	-2.3923174228	-0.53963173195	-2.7891566266	0.0052845501174	0.010353031673	0.0023023334927
ISCW017142	transforming acidic coiled-coil containing protein, putative	41	94	-1.1970368471	0.65564884377	2.7890256254	0.0052866881812	0.01035572949	0.0023029334402
ISCW008715	golgi reassembly stacking protein, putative	6	51	-3.0874628413	-1.2347771504	-2.7881665532	0.0053007284241	0.010380990486	0.002308384938
ISCW020117	hypothetical protein	6	51	-3.0874628413	-1.2347771504	-2.7881665532	0.0053007284241	0.010380990486	0.002308384938
ISCW003183	ATP-dependent RNA helicase, putative	18	111	-2.6244908649	-0.77180517408	-2.7858547393	0.0053386789645	0.010451552776	0.0023239085389
ISCW007710	hypothetical protein	18	111	-2.6244908649	-0.77180517408	-2.7858547393	0.0053386789645	0.010451552776	0.0023239085389
ISCW022259	conserved hypothetical protein	18	111	-2.6244908649	-0.77180517408	-2.7858547393	0.0053386789645	0.010451552776	0.0023239085389
ISCW002384	acetylcholinesterase, putative	2	27	-3.7548875022	-1.9022018113	-2.7839024014	0.0053709192967	0.010507867125	0.0023359265971
ISCW005309	dehydrogenase, putative	2	27	-3.7548875022	-1.9022018113	-2.7839024014	0.0053709192967	0.010507867125	0.0023359265971
ISCW009686	hypothetical protein	2	27	-3.7548875022	-1.9022018113	-2.7839024014	0.0053709192967	0.010507867125	0.0023359265971
ISCW012205	neprilysin, putative	2	27	-3.7548875022	-1.9022018113	-2.7839024014	0.0053709192967	0.010507867125	0.0023359265971
ISCW019740	P2X purinoceptor,putative	2	27	-3.7548875022	-1.9022018113	-2.7839024014	0.0053709192967	0.010507867125	0.0023359265971
ISCW022963	sodium-dependent multivitamin transporter, putative	2	27	-3.7548875022	-1.9022018113	-2.7839024014	0.0053709192967	0.010507867125	0.0023359265971
ISCW010461	malonyl CoA-acyl carrier protein transacylase, putative	10	72	-2.8479969066	-0.99531121573	-2.7835083505	0.0053774478214	0.010513837637	0.0023377580469
ISCW013253	hypothetical protein	10	72	-2.8479969066	-0.99531121573	-2.7835083505	0.0053774478214	0.010513837637	0.0023377580469
ISCW023774	plexin, putative	10	72	-2.8479969066	-0.99531121573	-2.7835083505	0.0053774478214	0.010513837637	0.0023377580469
ISCW022081	secreted protein, putative	131	372	-1.5057358096	0.34694988126	2.7831464086	0.0053834506851	0.010522550549	0.0023400315312
ISCW015449	E3 ubiquitin ligase, putative	12	82	-2.7725895039	-0.91990381307	-2.7815832129	0.0054094460941	0.010571083858	0.0023506557078
ISCW018745	cisplatin resistance-associated overexpressed protein, putative	12	82	-2.7725895039	-0.91990381307	-2.7815832129	0.0054094460941	0.010571083858	0.0023506557078
ISCW014267	conserved hypothetical protein	11	77	-2.8073549221	-0.95466923123	-2.7805100112	0.0054273586248	0.010603804188	0.0023581009218
ISCW008405	hypothetical protein	43	100	-1.2175914351	0.63509425576	2.7765714296	0.005493556255	0.010731598266	0.0023865200936
ISCW018506	conserved hypothetical protein	55	274	-2.3166723694	-0.46398667861	-2.7755040944	0.0055116205347	0.010765341214	0.0023940239362
ISCW023264	glutaminyl cyclase, putative	261	798	-1.6123389397	0.24034675118	2.7722563134	0.0055669183374	0.010871788854	0.0024176960329
ISCW019372	transposable element tc1 transposase, putative	21	39	-0.89308479608	0.95960089475	2.7714833028	0.0055801534107	0.010895290568	0.002422748593
ISCW022979	pentatricopeptide repeat-containing protein, putative	21	39	-0.89308479608	0.95960089475	2.7714833028	0.0055801534107	0.010895290568	0.002422748593
ISCW020033	hypothetical protein	36	80	-1.1520030934	0.70068259738	2.771226791	0.0055845515382	0.010901531679	0.0024243103179
ISCW009860	adiponectin receptor, putative	176	518	-1.557376669	0.29530902178	2.7705083006	0.0055968873635	0.010924045215	0.0024293169354
ISCW022358	calcium-binding protein, putative	438	1393	-1.669192483	0.18349320783	2.7690838601	0.0056214164212	0.010970347721	0.002439429441
ISCW001090	hypothetical protein	27	55	-1.0264722114	0.82621347947	2.7690150483	0.005622603823	0.010970305086	0.002439429441
ISCW004802	nucleolar protein, putative	27	55	-1.0264722114	0.82621347947	2.7690150483	0.005622603823	0.010970305086	0.002439429441
ISCW006828	hypothetical protein	123	347	-1.4962773472	0.35640834359	2.7658023858	0.0056782933051	0.011076579027	0.0024632377921
ISCW009699	hypothetical protein	24	47	-0.96962635096	0.88305933987	2.7629193024	0.0057286927989	0.011173291043	0.0024847448559
ISCW018128	skp2, putative	15	24	-0.67807190511	1.1746137857	2.7622984989	0.0057395977779	0.011192955942	0.002489117986
ISCW023186	sulfotransferase, putative	117	529	-2.1767591925	-0.3240735017	-2.7597634587	0.0057843226224	0.011278558854	0.0025081545793
ISCW020839	erythrocyte membrane protein band 4.9, putative	53	265	-2.3219280949	-0.46924240406	-2.7579437262	0.0058166210251	0.011339911019	0.0025217982295
ISCW010390	variable lymphocyte receptor A diversity region, putative	19	34	-0.83953532781	1.013150363	2.7576073566	0.0058226090182	0.011349146103	0.0025236712112
ISCW012390	secreted protein, putative	19	34	-0.83953532781	1.013150363	2.7576073566	0.0058226090182	0.011349146103	0.0025236712112
ISCW005076	regulator of nonsense transcripts, putative	68	175	-1.3637482706	0.48893742025	2.7570649023	0.0058322774038	0.011365549321	0.0025274997404
ISCW004316	hypothetical protein	7	56	-3	-1.1473143092	-2.7561565402	0.0058484999277	0.011393899358	0.0025334415962
ISCW005482	adenylate cyclase, putative	7	56	-3	-1.1473143092	-2.7561565402	0.0058484999277	0.011393899358	0.0025334415962
ISCW021769	reductase, putative	7	56	-3	-1.1473143092	-2.7561565402	0.0058484999277	0.011393899358	0.0025334415962
ISCW018634	NADH-ubiquinone oxidoreductase sgdh subunit, putative	165	721	-2.127533235	-0.27484754417	-2.7559553379	0.0058520987155	0.011397646962	0.0025346376952
ISCW019098	protein phosphatase PP2A, putative	12	17	-0.50250034053	1.3501853503	2.7548658362	0.0058716206944	0.011434031827	0.0025427290541
ISCW013853	ABC transporter, putative	5	45	-3.1699250014	-1.3172393106	-2.754291417	0.0058819369041	0.011449205749	0.002545375283
ISCW020118	kekkon1 (kek1), putative	5	45	-3.1699250014	-1.3172393106	-2.754291417	0.0058819369041	0.011449205749	0.002545375283
ISCW020983	bone morphogenic protein receptor, type II, putative	5	45	-3.1699250014	-1.3172393106	-2.754291417	0.0058819369041	0.011449205749	0.002545375283
ISCW022006	hypothetical protein	5	45	-3.1699250014	-1.3172393106	-2.754291417	0.0058819369041	0.011449205749	0.002545375283
ISCW022352	ABC transporter, putative	5	45	-3.1699250014	-1.3172393106	-2.754291417	0.0058819369041	0.011449205749	0.002545375283
ISCW006016	translation initiation inhibitor UK114/IBM1, putative	46	235	-2.3529549905	-0.50026929968	-2.7540184537	0.0058868448799	0.011453844027	0.0025471349415
ISCW009949	conserved hypothetical protein	37	196	-2.4052564785	-0.55257078766	-2.7530079278	0.0059050466273	0.011487616084	0.0025543339059
ISCW014208	ribonuclease Oy, putative	17	29	-0.77051815388	1.082167537	2.7530010315	0.005905171019	0.011486216013	0.0025543339059
ISCW016639	hypothetical protein	32	174	-2.4429434958	-0.59025780502	-2.7527755871	0.0059092387485	0.011492485478	0.0025557281255
ISCW002222	membrane glycoprotein LIG-1, putative	5	3	0.73696559417	2.589651285	2.7514574657	0.0059330724191	0.011529775006	0.0025623740131
ISCW005829	conserved hypothetical protein	5	3	0.73696559417	2.589651285	2.7514574657	0.0059330724191	0.011529775006	0.0025623740131
ISCW008623	monocarboxylate transporter, putative	5	3	0.73696559417	2.589651285	2.7514574657	0.0059330724191	0.011529775006	0.0025623740131
ISCW009194	leucine-rich transmembrane protein, putative	5	3	0.73696559417	2.589651285	2.7514574657	0.0059330724191	0.011529775006	0.0025623740131
ISCW011692	conserved hypothetical protein	5	3	0.73696559417	2.589651285	2.7514574657	0.0059330724191	0.011529775006	0.0025623740131
ISCW011908	hypothetical protein	5	3	0.73696559417	2.589651285	2.7514574657	0.0059330724191	0.011529775006	0.0025623740131
ISCW012563	conserved hypothetical protein	5	3	0.73696559417	2.589651285	2.7514574657	0.0059330724191	0.011529775006	0.0025623740131
ISCW012775	neurotransmitter gated ion channel, putative	5	3	0.73696559417	2.589651285	2.7514574657	0.0059330724191	0.011529775006	0.0025623740131
ISCW015860	hypothetical protein	5	3	0.73696559417	2.589651285	2.7514574657	0.0059330724191	0.011529775006	0.0025623740131
ISCW023388	transportin, putative	5	3	0.73696559417	2.589651285	2.7514574657	0.0059330724191	0.011529775006	0.0025623740131
ISCW001689	conserved hypothetical protein	137	609	-2.1522663349	-0.29958064412	-2.7489656912	0.0059783643474	0.011608673236	0.0025815662544
ISCW003360	hypothetical protein	28	58	-1.0506260731	0.80205961776	2.7488732951	0.0059800497671	0.011610289233	0.0025819256238
ISCW007359	secreted protein, putative	54	133	-1.3003949333	0.55229075749	2.7449483988	0.0060520412953	0.011748384871	0.0026126356828
ISCW013805	RAS-related protein, putative	28	156	-2.4780472968	-0.62536160598	-2.7447668775	0.0060553896203	0.011753208095	0.0026137082836
ISCW004729	hypothetical protein	57	142	-1.3168571053	0.53582858549	2.7439244416	0.0060709509636	0.011781731419	0.002620051373
ISCW015901	CDGSH iron sulfur domain-containing protein 3, putative	143	412	-1.5266291904	0.32605650042	2.7426390475	0.0060947639816	0.011826258129	0.0026299533359
ISCW000412	synaptobrevin 1-2, putative	138	396	-1.5208321633	0.33185352753	2.7394083859	0.0061549866103	0.011940559953	0.0026551828021
ISCW016178	Ufm1-conjugating enzyme, putative	138	396	-1.5208321633	0.33185352753	2.7394083859	0.0061549866103	0.011940559953	0.0026551828021
ISCW001885	serine/threonine protein kinase, putative	22	42	-0.93288580414	0.91979988669	2.7378656385	0.0061839335106	0.011993296831	0.0026669097812
ISCW012356	conserved hypothetical protein	22	42	-0.93288580414	0.91979988669	2.7378656385	0.0061839335106	0.011993296831	0.0026669097812
ISCW001393	hypothetical protein	115	520	-2.1768777621	-0.32419207126	-2.7371292536	0.0061977936295	0.012017608394	0.002672506294
ISCW013321	isoleucyl-tRNA synthetase, putative	133	380	-1.5145731728	0.338112518	2.737071418	0.0061988833862	0.012018008993	0.0026725953801
ISCW009046	beta-hexosaminidase, putative	3	33	-3.4594316186	-1.6067459278	-2.7362462906	0.006214449491	0.012043897839	0.0026777805544
ISCW010600	hypothetical protein	3	33	-3.4594316186	-1.6067459278	-2.7362462906	0.006214449491	0.012043897839	0.0026777805544
ISCW012004	hypothetical protein	3	33	-3.4594316186	-1.6067459278	-2.7362462906	0.006214449491	0.012043897839	0.0026777805544
ISCW022495	conserved hypothetical protein	3	33	-3.4594316186	-1.6067459278	-2.7362462906	0.006214449491	0.012043897839	0.0026777805544
ISCW006465	hypothetical protein	8	61	-2.9307373376	-1.0780516467	-2.7355499957	0.0062276125291	0.012063395202	0.0026823066578
ISCW009355	tRNA synthetase, putative	8	61	-2.9307373376	-1.0780516467	-2.7355499957	0.0062276125291	0.012063395202	0.0026823066578
ISCW013446	secreted protein, putative	8	61	-2.9307373376	-1.0780516467	-2.7355499957	0.0062276125291	0.012063395202	0.0026823066578
ISCW015668	hypothetical protein	14	91	-2.7004397181	-0.84775402731	-2.7344086647	0.0062492430082	0.012101849844	0.0026912401218
ISCW011192	conserved hypothetical protein	100	275	-1.4594316186	0.39325407219	2.7341216596	0.0062546929545	0.012110680382	0.0026932038792
ISCW000800	hypothetical protein	85	228	-1.423499078	0.4291866128	2.7339712982	0.0062575498773	0.012114488367	0.0026940507086
ISCW005963	Y+LAT1B, putative	4	39	-3.2854022189	-1.432716528	-2.73363672	0.0062639112065	0.012123354245	0.0026956389317
ISCW009613	cdp-diacylglycerol--glycerol-3-phosphate 3-phosphatidyltransferase, putative	4	39	-3.2854022189	-1.432716528	-2.73363672	0.0062639112065	0.012123354245	0.0026956389317
ISCW012441	sumo-1-activating enzyme E1a, putative	4	39	-3.2854022189	-1.432716528	-2.73363672	0.0062639112065	0.012123354245	0.0026956389317
ISCW003174	leucine rich repeat-containing protein, putative	41	95	-1.2123036037	0.64038208712	2.7312996178	0.0063085090722	0.012206198131	0.002714445359
ISCW000076	cysteine proteinase cathepsin L, putative	0	15	-4.9068905956	-3.0542049048	-2.7287396314	0.0063576879417	0.012265601122	0.0027201355013
ISCW000907	(S)-2-hydroxy-acid oxidase, putative	0	15	-4.9068905956	-3.0542049048	-2.7287396314	0.0063576879417	0.012265601122	0.0027201355013
ISCW000929	plekhH1, putative	0	15	-4.9068905956	-3.0542049048	-2.7287396314	0.0063576879417	0.012265601122	0.0027201355013
ISCW001018	hypothetical protein	0	15	-4.9068905956	-3.0542049048	-2.7287396314	0.0063576879417	0.012265601122	0.0027201355013
ISCW002349	DNA-3-methyladenine glycosylase, putative	0	15	-4.9068905956	-3.0542049048	-2.7287396314	0.0063576879417	0.012265601122	0.0027201355013
ISCW003335	hypothetical protein	0	15	-4.9068905956	-3.0542049048	-2.7287396314	0.0063576879417	0.012265601122	0.0027201355013
ISCW004706	solute carrier, putative	0	15	-4.9068905956	-3.0542049048	-2.7287396314	0.0063576879417	0.012265601122	0.0027201355013
ISCW005581	heparan N-sulfatase, putative	0	15	-4.9068905956	-3.0542049048	-2.7287396314	0.0063576879417	0.012265601122	0.0027201355013
ISCW005785	heparanase, putative	0	15	-4.9068905956	-3.0542049048	-2.7287396314	0.0063576879417	0.012265601122	0.0027201355013
ISCW005797	conserved hypothetical protein	0	15	-4.9068905956	-3.0542049048	-2.7287396314	0.0063576879417	0.012265601122	0.0027201355013
ISCW006266	hypothetical protein	0	15	-4.9068905956	-3.0542049048	-2.7287396314	0.0063576879417	0.012265601122	0.0027201355013
ISCW006705	voltage-gated channel, putative	0	15	-4.9068905956	-3.0542049048	-2.7287396314	0.0063576879417	0.012265601122	0.0027201355013
ISCW007617	lipocalin-1 interacting membrane receptor, putative	0	15	-4.9068905956	-3.0542049048	-2.7287396314	0.0063576879417	0.012265601122	0.0027201355013
ISCW008752	GABA transporter, putative	0	15	-4.9068905956	-3.0542049048	-2.7287396314	0.0063576879417	0.012265601122	0.0027201355013
ISCW009195	hypothetical protein	0	15	-4.9068905956	-3.0542049048	-2.7287396314	0.0063576879417	0.012265601122	0.0027201355013
ISCW009250	hypothetical protein	0	15	-4.9068905956	-3.0542049048	-2.7287396314	0.0063576879417	0.012265601122	0.0027201355013
ISCW009673	immunoglobulin-binding protein, putative	0	15	-4.9068905956	-3.0542049048	-2.7287396314	0.0063576879417	0.012265601122	0.0027201355013
ISCW010611	myocilin, putative	0	15	-4.9068905956	-3.0542049048	-2.7287396314	0.0063576879417	0.012265601122	0.0027201355013
ISCW011007	tuftelin interacting protein, putative	0	15	-4.9068905956	-3.0542049048	-2.7287396314	0.0063576879417	0.012265601122	0.0027201355013
ISCW011525	hypothetical protein	0	15	-4.9068905956	-3.0542049048	-2.7287396314	0.0063576879417	0.012265601122	0.0027201355013
ISCW012451	hypothetical protein	0	15	-4.9068905956	-3.0542049048	-2.7287396314	0.0063576879417	0.012265601122	0.0027201355013
ISCW013225	succinyl-CoA:3-ketoacid-coenzyme A transferase, putative	0	15	-4.9068905956	-3.0542049048	-2.7287396314	0.0063576879417	0.012265601122	0.0027201355013
ISCW013815	vesicle coat complex COPI, beta' subunit, putative	0	15	-4.9068905956	-3.0542049048	-2.7287396314	0.0063576879417	0.012265601122	0.0027201355013
ISCW014922	hypothetical protein	0	15	-4.9068905956	-3.0542049048	-2.7287396314	0.0063576879417	0.012265601122	0.0027201355013
ISCW014938	allatostatin receptor, putative	0	15	-4.9068905956	-3.0542049048	-2.7287396314	0.0063576879417	0.012265601122	0.0027201355013
ISCW016515	ecto-NOX disulfide-thiol exchanger, putative	0	15	-4.9068905956	-3.0542049048	-2.7287396314	0.0063576879417	0.012265601122	0.0027201355013
ISCW016885	oviductin, putative	0	15	-4.9068905956	-3.0542049048	-2.7287396314	0.0063576879417	0.012265601122	0.0027201355013
ISCW018143	tuftelin interacting protein, putative	0	15	-4.9068905956	-3.0542049048	-2.7287396314	0.0063576879417	0.012265601122	0.0027201355013
ISCW018333	hypothetical protein	0	15	-4.9068905956	-3.0542049048	-2.7287396314	0.0063576879417	0.012265601122	0.0027201355013
ISCW018447	conserved hypothetical protein	0	15	-4.9068905956	-3.0542049048	-2.7287396314	0.0063576879417	0.012265601122	0.0027201355013
ISCW018732	WD-repeat protein, putative	0	15	-4.9068905956	-3.0542049048	-2.7287396314	0.0063576879417	0.012265601122	0.0027201355013
ISCW021848	secreted protein, putative	0	15	-4.9068905956	-3.0542049048	-2.7287396314	0.0063576879417	0.012265601122	0.0027201355013
ISCW022010	hypothetical protein	0	15	-4.9068905956	-3.0542049048	-2.7287396314	0.0063576879417	0.012265601122	0.0027201355013
ISCW022080	hypothetical protein	0	15	-4.9068905956	-3.0542049048	-2.7287396314	0.0063576879417	0.012265601122	0.0027201355013
ISCW022710	lysosomal alpha-glucosidase, putative	0	15	-4.9068905956	-3.0542049048	-2.7287396314	0.0063576879417	0.012265601122	0.0027201355013
ISCW023384	hypothetical protein	0	15	-4.9068905956	-3.0542049048	-2.7287396314	0.0063576879417	0.012265601122	0.0027201355013
ISCW023431	conserved hypothetical protein	0	15	-4.9068905956	-3.0542049048	-2.7287396314	0.0063576879417	0.012265601122	0.0027201355013
ISCW024019	secreted salivary gland peptide, putative	0	15	-4.9068905956	-3.0542049048	-2.7287396314	0.0063576879417	0.012265601122	0.0027201355013
ISCW024165	(S)-2-hydroxy-acid oxidase, putative	0	15	-4.9068905956	-3.0542049048	-2.7287396314	0.0063576879417	0.012265601122	0.0027201355013
ISCW024833	conserved hypothetical protein	0	15	-4.9068905956	-3.0542049048	-2.7287396314	0.0063576879417	0.012265601122	0.0027201355013
ISCW017568	glycine/serine hydroxymethyltransferase, putative	290	897	-1.6290550849	0.22363060592	2.7268882759	0.0063934682768	0.01229888554	0.0027350574206
ISCW018604	secreted cystatin, putative	184	546	-1.5691951849	0.28349050597	2.7249870965	0.0064304000115	0.012368181393	0.0027504676084
ISCW010601	spliceosome associated protein, putative	12	81	-2.7548875022	-0.90220181133	-2.7197006738	0.0065341034285	0.012565867645	0.0027944295795
ISCW015387	secreted protein, putative	11	15	-0.44745897697	1.4052267139	2.7190474733	0.0065470210868	0.012588041392	0.0027991628828
ISCW023401	hypothetical protein	11	15	-0.44745897697	1.4052267139	2.7190474733	0.0065470210868	0.012588041392	0.0027991628828
ISCW005363	glycosyl transferase, putative	58	285	-2.2968371139	-0.4441514231	-2.7189910338	0.0065481383073	0.012587521696	0.0027992450624
ISCW020966	nuclear inhibitor of phosphatase-1, putative	35	78	-1.1561192019	0.69656648891	2.7183523159	0.0065607937061	0.012610067903	0.0028042589452
ISCW021353	involucrin, putative	20	37	-0.88752527074	0.96516042009	2.7177403932	0.0065729388165	0.012631627089	0.0028090533317
ISCW024410	Kunitz-type proteinase inhibitor 5 II, putative	11	76	-2.7884958948	-0.93581020398	-2.7166895723	0.0065938421212	0.012670008978	0.0028175887939
ISCW010869	conserved hypothetical protein	17	105	-2.6267826764	-0.77409698559	-2.7164808621	0.0065980009679	0.012676210246	0.0028189678475
ISCW000016	hypothetical protein	26	53	-1.0274807364	0.82520495441	2.7144099986	0.0066393938431	0.012753034289	0.0028358520285
ISCW005212	hypothetical protein	26	53	-1.0274807364	0.82520495441	2.7144099986	0.0066393938431	0.012753034289	0.0028358520285
ISCW000080	cathepsin B endopeptidase, putative	186	553	-1.5719768591	0.2807088317	2.714183496	0.0066439353633	0.012759056227	0.0028373913473
ISCW013308	dihydrolipoamide succinyltransferase, putative	70	335	-2.2587342684	-0.40604857757	-2.7128397507	0.006670935784	0.012809100346	0.0028485202856
ISCW003119	hypothetical protein	6	50	-3.0588936891	-1.2062079982	-2.7102058368	0.0067241464432	0.012905808857	0.0028692172
ISCW005490	zinc finger protein, putative	6	50	-3.0588936891	-1.2062079982	-2.7102058368	0.0067241464432	0.012905808857	0.0028692172
ISCW014192	translation elongation factor G, putative	6	50	-3.0588936891	-1.2062079982	-2.7102058368	0.0067241464432	0.012905808857	0.0028692172
ISCW014655	clathrin coat assembly protein, putative	6	50	-3.0588936891	-1.2062079982	-2.7102058368	0.0067241464432	0.012905808857	0.0028692172
ISCW024070	hypothetical protein	6	50	-3.0588936891	-1.2062079982	-2.7102058368	0.0067241464432	0.012905808857	0.0028692172
ISCW004503	dolichyl glycosyltransferase, putative	36	81	-1.1699250014	0.68276068939	2.7087444233	0.0067538343819	0.01295730696	0.0028814788491
ISCW000465	signal recognition particle receptor, putative	47	238	-2.3402289116	-0.4875432208	-2.7070017536	0.0067893898756	0.013023684441	0.0028962400421
ISCW023230	hypothetical protein	51	255	-2.3219280949	-0.46924240406	-2.7054044632	0.0068221268668	0.013084637407	0.0029097949175
ISCW020928	peroxisome assembly protein, putative	18	32	-0.83007499856	1.0226106923	2.7046821445	0.0068369775458	0.01311127261	0.0029157181217
ISCW013650	hypothetical protein	63	161	-1.3536369546	0.49904873621	2.7039015872	0.0068530582446	0.013140258784	0.0029221641407
ISCW018159	hypothetical protein	48	116	-1.2730184944	0.57966719642	2.7033843405	0.0068637330451	0.01315887282	0.0029263035773
ISCW002399	secreted protein, putative	35	186	-2.4098757942	-0.55719010333	-2.7021122163	0.0068900503934	0.013207466651	0.0029368269688
ISCW019462	chaperone bcs1, putative	16	27	-0.75488750216	1.0977981887	2.7020505999	0.0068913273947	0.013207123891	0.0029368269688
ISCW021055	hypothetical protein	16	27	-0.75488750216	1.0977981887	2.7020505999	0.0068913273947	0.013207123891	0.0029368269688
ISCW017915	conserved hypothetical protein	44	225	-2.3543495726	-0.50166388175	-2.7016423265	0.0068997942458	0.013220557603	0.0029400211961
ISCW001193	sodium/phosphate transporter, putative	16	100	-2.6438561898	-0.79117049895	-2.7014791634	0.0069031805644	0.013224252991	0.0029406360008
ISCW008422	hypothetical protein	16	100	-2.6438561898	-0.79117049895	-2.7014791634	0.0069031805644	0.013224252991	0.0029406360008
ISCW009496	protein tyrosine phosphatase, non-receptor type nt6, putative	31	67	-1.1118928801	0.74079281076	2.6999633116	0.0069347122987	0.013281852915	0.0029465368598
ISCW000194	hypothetical protein	1	19	-4.2479275134	-2.3952418226	-2.6998305429	0.0069374802165	0.013267547015	0.0029465368598
ISCW001706	hypothetical protein	1	19	-4.2479275134	-2.3952418226	-2.6998305429	0.0069374802165	0.013267547015	0.0029465368598
ISCW002834	hypothetical protein	1	19	-4.2479275134	-2.3952418226	-2.6998305429	0.0069374802165	0.013267547015	0.0029465368598
ISCW003217	tyrosyl-tRNA synthetase, putative	1	19	-4.2479275134	-2.3952418226	-2.6998305429	0.0069374802165	0.013267547015	0.0029465368598
ISCW005673	L-serine dehydratase, putative	1	19	-4.2479275134	-2.3952418226	-2.6998305429	0.0069374802165	0.013267547015	0.0029465368598
ISCW005848	zinc finger protein, putative	1	19	-4.2479275134	-2.3952418226	-2.6998305429	0.0069374802165	0.013267547015	0.0029465368598
ISCW010076	hypothetical protein	1	19	-4.2479275134	-2.3952418226	-2.6998305429	0.0069374802165	0.013267547015	0.0029465368598
ISCW011865	hypothetical protein	1	19	-4.2479275134	-2.3952418226	-2.6998305429	0.0069374802165	0.013267547015	0.0029465368598
ISCW012065	coiled-coil domain-containing protein 109A, putative	1	19	-4.2479275134	-2.3952418226	-2.6998305429	0.0069374802165	0.013267547015	0.0029465368598
ISCW012362	hypothetical protein	1	19	-4.2479275134	-2.3952418226	-2.6998305429	0.0069374802165	0.013267547015	0.0029465368598
ISCW014270	hypothetical protein	1	19	-4.2479275134	-2.3952418226	-2.6998305429	0.0069374802165	0.013267547015	0.0029465368598
ISCW014910	hypothetical protein	1	19	-4.2479275134	-2.3952418226	-2.6998305429	0.0069374802165	0.013267547015	0.0029465368598
ISCW015832	hypothetical protein	1	19	-4.2479275134	-2.3952418226	-2.6998305429	0.0069374802165	0.013267547015	0.0029465368598
ISCW017595	hypothetical protein	1	19	-4.2479275134	-2.3952418226	-2.6998305429	0.0069374802165	0.013267547015	0.0029465368598
ISCW018187	alpha-D-galactosidase, putative	1	19	-4.2479275134	-2.3952418226	-2.6998305429	0.0069374802165	0.013267547015	0.0029465368598
ISCW018512	ankyrin repeat containing protein	1	19	-4.2479275134	-2.3952418226	-2.6998305429	0.0069374802165	0.013267547015	0.0029465368598
ISCW018702	conserved hypothetical protein	1	19	-4.2479275134	-2.3952418226	-2.6998305429	0.0069374802165	0.013267547015	0.0029465368598
ISCW019949	PQ-loop repeat-containing protein, putative	1	19	-4.2479275134	-2.3952418226	-2.6998305429	0.0069374802165	0.013267547015	0.0029465368598
ISCW021780	immunoglobulin-binding protein, putative	1	19	-4.2479275134	-2.3952418226	-2.6998305429	0.0069374802165	0.013267547015	0.0029465368598
ISCW023709	hypothetical protein	1	19	-4.2479275134	-2.3952418226	-2.6998305429	0.0069374802165	0.013267547015	0.0029465368598
ISCW008840	WD-repeat protein, putative	28	155	-2.4687694832	-0.61608379239	-2.6997017745	0.0069401656855	0.013253125828	0.0029472638006
ISCW019436	conserved hypothetical protein	76	201	-1.4031241777	0.44956151309	2.6983585058	0.0069682353241	0.013304861273	0.0029587688604
ISCW021405	hypothetical protein	54	134	-1.3112016883	0.54148400253	2.6962822589	0.0070118222988	0.013386206207	0.0029768585535
ISCW006717	latrophilin, putative	27	56	-1.0524674199	0.80021827093	2.6940016959	0.0070599805491	0.013475308971	0.0029964633073
ISCW012702	secreted protein, putative	27	56	-1.0524674199	0.80021827093	2.6940016959	0.0070599805491	0.013475308971	0.0029964633073
ISCW019645	hypothetical protein	92	251	-1.4479815979	0.40470409294	2.6934773436	0.0070710951109	0.013493684233	0.0030007597902
ISCW018632	conserved hypothetical protein	10	13	-0.37851162325	1.4741740676	2.6874098132	0.0072008544955	0.013739375768	0.003055397298
ISCW018835	RAS-related protein, putative	69	330	-2.2577977575	-0.40511206664	-2.6867434346	0.0072152350416	0.013764884123	0.0030610699107
ISCW014808	hypothetical protein	119	534	-2.1658781684	-0.31319247755	-2.6847360295	0.0072587110353	0.013845884464	0.0030790829726
ISCW001859	conserved hypothetical protein	82	220	-1.4238077089	0.42887798192	2.6835014829	0.0072855652111	0.013895160672	0.0030900411408
ISCW008740	cytochrome C, putative	209	630	-1.5918488863	0.26083680452	2.6826715496	0.007303668209	0.013927735004	0.0030972851036
ISCW006140	10.4 kDa basic protein, putative	24	48	-1	0.85268569083	2.6819653339	0.0073191043772	0.013955215408	0.0031033962656
ISCW000780	exocyst complex component sec6, putative	7	55	-2.9740047915	-1.1213191006	-2.6816021303	0.0073270545238	0.013967438252	0.0031058968672
ISCW019978	zinc finger protein, putative	7	55	-2.9740047915	-1.1213191006	-2.6816021303	0.0073270545238	0.013967438252	0.0031058968672
ISCW016106	eukaryotic translation initiation factor 3 subunit C, putative	181	538	-1.5716164755	0.28106921536	2.6807198047	0.0073463999857	0.01400137409	0.0031136611508
ISCW008625	conserved hypothetical protein	40	93	-1.2172307162	0.63545497461	2.6793145996	0.0073773044802	0.014058305471	0.0031261031857
ISCW002196	secreted protein, putative	29	159	-2.4549019602	-0.60221626933	-2.6791991688	0.007379848311	0.014061183956	0.0031261031857
ISCW002189	cytochrome C oxidase assembly protein, putative	18	109	-2.5982593233	-0.74557363251	-2.6789658069	0.0073849934774	0.014069017393	0.0031261031857
ISCW000540	conserved hypothetical protein	2	26	-3.7004397181	-1.8477540273	-2.6788226197	0.0073881520626	0.014065189321	0.0031261031857
ISCW001947	conserved hypothetical protein	2	26	-3.7004397181	-1.8477540273	-2.6788226197	0.0073881520626	0.014065189321	0.0031261031857
ISCW002082	dimethylaniline monooxygenase, putative	2	26	-3.7004397181	-1.8477540273	-2.6788226197	0.0073881520626	0.014065189321	0.0031261031857
ISCW003381	vasodilator-stimulated phosphoprotein, putative	2	26	-3.7004397181	-1.8477540273	-2.6788226197	0.0073881520626	0.014065189321	0.0031261031857
ISCW005780	hypothetical protein	2	26	-3.7004397181	-1.8477540273	-2.6788226197	0.0073881520626	0.014065189321	0.0031261031857
ISCW016496	VPS10 domain-containing receptor SorCS2, putative	2	26	-3.7004397181	-1.8477540273	-2.6788226197	0.0073881520626	0.014065189321	0.0031261031857
ISCW017833	conserved hypothetical protein	2	26	-3.7004397181	-1.8477540273	-2.6788226197	0.0073881520626	0.014065189321	0.0031261031857
ISCW023660	hypoxia-inducible factor 1 alpha, hif-1 alpha, putative	2	26	-3.7004397181	-1.8477540273	-2.6788226197	0.0073881520626	0.014065189321	0.0031261031857
ISCW023950	hypothetical protein	2	26	-3.7004397181	-1.8477540273	-2.6788226197	0.0073881520626	0.014065189321	0.0031261031857
ISCW007964	carboxypeptidase, putative	14	90	-2.6844981743	-0.83181248344	-2.6755881113	0.007459826151	0.014191711766	0.0031559889267
ISCW000795	28S ribosomal protein, putative	25	141	-2.4956951626	-0.6430094718	-2.6749164096	0.0074747884811	0.014218188657	0.003161876925
ISCW003559	Rho GTPase activating protein, putative	6	5	0.26303440583	2.1157200967	2.6732363178	0.0075123308789	0.014280617252	0.0031742079916
ISCW006329	hypothetical protein	6	5	0.26303440583	2.1157200967	2.6732363178	0.0075123308789	0.014280617252	0.0031742079916
ISCW012517	fatty acyl-CoA elongase, putative	6	5	0.26303440583	2.1157200967	2.6732363178	0.0075123308789	0.014280617252	0.0031742079916
ISCW013564	hypothetical protein	6	5	0.26303440583	2.1157200967	2.6732363178	0.0075123308789	0.014280617252	0.0031742079916
ISCW013978	conserved hypothetical protein	6	5	0.26303440583	2.1157200967	2.6732363178	0.0075123308789	0.014280617252	0.0031742079916
ISCW017898	glucose dehydrogenase, putative	6	5	0.26303440583	2.1157200967	2.6732363178	0.0075123308789	0.014280617252	0.0031742079916
ISCW017904	centromere protein B, putative	6	5	0.26303440583	2.1157200967	2.6732363178	0.0075123308789	0.014280617252	0.0031742079916
ISCW020960	hypothetical protein	6	5	0.26303440583	2.1157200967	2.6732363178	0.0075123308789	0.014280617252	0.0031742079916
[truncated: 14,086 more rows]

## Sheet: Midguts
ID	Description	Infected	Uninfected	log2(Fold_change)	log2(Fold_change) normalized	z-score	p-value	q-value(Benjamini 1995)	q-value(Storey 2003)
ISCW000083	peritrophic membrane chitin binding protein, putative	6588	816	3.0131994978	2.8179769429	66.606733558	0	0	0
ISCW000188	conserved hypothetical protein	75	1683	-4.4880007708	-4.6832233257	-43.317485187	0	0	0
ISCW000386	copper transporter, putative	375	2011	-2.4229505809	-2.6181731358	-37.864062704	0	0	0
ISCW000747	membrane glycoprotein LIG-1, putative	47695	4959	3.2657169019	3.0704943471	187.31102579	0	0	0
ISCW000955	peritrophic membrane chitin binding protein, putative	4416	289	3.9335987743	3.7383762194	61.666752193	0	0	0
ISCW001119	serine protease, putative	2143	276	2.9568916779	2.761669123	37.585082111	0	0	0
ISCW001223	Mid1-interacting protein, putative	5822	483	3.5914197453	3.3961971904	68.260971818	0	0	0
ISCW001396	salivary protein 14 kDa precursor, putative	10	4646	-8.8598453439	-9.0550678988	-65.235460861	0	0	0
ISCW001399	hypothetical protein	18	2002	-6.7973012574	-6.9925238123	-47.275759803	0	0	0
ISCW001565	salivary secreted cytotoxin, putative	19174	2605	2.8797960598	2.6845735049	110.86863628	0	0	0
ISCW001657	IMP dehydrogenase, putative	13669	4507	1.6006683466	1.4054457917	61.175624131	0	0	0
ISCW001818	homocysteine S-methyltransferase, putative	54	2237	-5.3724620389	-5.5676845938	-50.935554891	0	0	0
ISCW002193	secreted salivary protease inhibitor, putative	8	1511	-7.5612879452	-7.7565105	-39.90890518	0	0	0
ISCW002210	sulfotransferase, putative	84	1609	-4.2596311879	-4.4548537428	-41.915550256	0	0	0
ISCW002219	hypothetical protein	3205	111	4.8516927752	4.6564702203	55.807622451	0	0	0
ISCW002487	secreted protein, putative	66	3307	-5.6469132108	-5.8421357657	-61.966369032	0	0	0
ISCW002951	conserved hypothetical protein	1107	3320	-1.5845280195	-1.7797505743	-38.249182437	0	0	0
ISCW003585	conserved hypothetical protein	1205	4931	-2.0328471064	-2.2280696613	-53.999208404	0	0	0
ISCW004000	secreted protein, putative	3722	11742	-1.6575282013	-1.8527507562	-73.997631209	0	0	0
ISCW004264	carboxypeptidase, putative	2371	231	3.3595309061	3.1643083512	42.244842217	0	0	0
ISCW004396	hypothetical protein	1666	4187	-1.3295285174	-1.5247510722	-38.466780376	0	0	0
ISCW004526	conserved hypothetical protein	2021	230	3.1353635554	2.9401410006	37.674423815	0	0	0
ISCW004528	hypothetical protein	10786	2809	1.9410314094	1.7458088545	63.612605965	0	0	0
ISCW004734	chymotrypsin-C precursor, putative	17724	30539	-0.7849485899	-0.98017114477	-73.637808819	0	0	0
ISCW004822	carbon-nitrogen hydrolase, putative	8708	2578	1.7560891438	1.560866589	52.760116688	0	0	0
ISCW005342	stearoyl-CoA desaturase, putative	13025	2587	2.3319314134	2.1367088585	79.956441169	0	0	0
ISCW005502	ML domain-containing protein, putative	55975	11673	2.2616072369	2.0663846821	162.78427239	0	0	0
ISCW005531	sulfotransferase, putative	132	1507	-3.5130695822	-3.7082921371	-38.431215633	0	0	0
ISCW005582	antigen B membrane protein, putative	3436	628	2.4518935722	2.2566710174	42.450381279	0	0	0
ISCW005928	secreted salivary gland peptide, putative	4070	14068	-1.7893165405	-1.9845390953	-84.81150108	0	0	0
ISCW006008	secreted protein, putative	15	3448	-7.8446534635	-8.0398760184	-59.495899619	0	0	0
ISCW006560	cytochrome P450, putative	39	2004	-5.6832645743	-5.8784871292	-48.231732788	0	0	0
ISCW006596	secreted protein, putative	117	2054	-4.1338557467	-4.3290783016	-47.036338083	0	0	0
ISCW006918	DNA double-strand break repair rad50 ATPase, putative	52384	15882	1.7217336263	1.5265110714	127.81012279	0	0	0
ISCW007492	serine carboxypeptidase, putative	1354	3785	-1.4830655613	-1.6782881162	-39.19706752	0	0	0
ISCW007826	mucin-7, putative	1704	15861	-3.2184864919	-3.4137090467	-120.8783523	0	0	0
ISCW008184	calreticulin, putative	4182	246	4.0874628413	3.8922402864	60.835583009	0	0	0
ISCW009032	hypothetical protein	30350	6035	2.3302708404	2.1350482855	122.14479633	0	0	0
ISCW009033	hypothetical protein	9513	3137	1.600514849	1.4052922941	51.011160873	0	0	0
ISCW009199	secreted salivary gland peptide, putative	1500	25	5.9068905956	5.7116680407	39.00241168	0	0	0
ISCW009548	hypothetical protein	13871	3421	2.0195817902	1.8243592353	74.381733555	0	0	0
ISCW009571	conserved hypothetical protein	10	1618	-7.3380677975	-7.5332903524	-41.691292808	0	0	0
ISCW009572	hypothetical protein	3126	30668	-3.2943444015	-3.4895669564	-169.70122319	0	0	0
ISCW010007	secreted salivary gland peptide, putative	36676	6977	2.3941575639	2.198935009	136.82229696	0	0	0
ISCW010436	secreted salivary gland peptide, putative	90	2808	-4.963474124	-5.1586966788	-56.759983318	0	0	0
ISCW011152	hypothetical protein	335	2363	-2.8183866286	-3.0136091835	-44.114724556	0	0	0
ISCW011265	hypothetical protein	13161	3784	1.7982851184	1.6030625635	66.155055459	0	0	0
ISCW011266	hypothetical protein	5030	1390	1.8554735171	1.6602509622	41.90945879	0	0	0
ISCW012637	dtdp-glucose 4-6-dehydratase, putative	426	2170	-2.3487697071	-2.543992262	-38.713074311	0	0	0
ISCW012986	chitinase, putative	3640	7793	-1.0982403659	-1.2934629208	-46.359252797	0	0	0
ISCW013343	lipase, putative	5685	96	5.8879821331	5.6927595782	75.93328483	0	0	0
ISCW013355	hypothetical protein	59	1448	-4.6172028377	-4.8124253926	-40.373533209	0	0	0
ISCW013413	low-density lipoprotein receptor, putative	7653	2376	1.6874905635	1.4922680087	47.84898366	0	0	0
ISCW014049	peritrophic membrane chitin binding protein, putative	10777	412	4.7091674825	4.5139449276	101.7091342	0	0	0
ISCW014211	apoptosis-promoting RNA-binding protein TIA-1/TIAR, putative	13702	5024	1.4474781209	1.252255566	56.04554536	0	0	0
ISCW014516	granulin, putative	6468	869	2.8958915967	2.7006690418	64.549404691	0	0	0
ISCW015098	phospholipid-hydroperoxide glutathione peroxidase, putative	44	6257	-7.1518237701	-7.3470463249	-82.586943053	0	0	0
ISCW015172	serin proteinase, putative	598	3060	-2.3553142634	-2.5505368183	-46.040416138	0	0	0
ISCW015316	fatty acid-binding protein FABP, putative	8187	2472	1.7276561521	1.5324335972	50.471684256	0	0	0
ISCW015844	hypothetical protein	598	2987	-2.3204798481	-2.515702403	-45.138198073	0	0	0
ISCW015997	conserved hypothetical protein	944	3191	-1.7571498439	-1.9523723988	-39.922360549	0	0	0
ISCW016161	protein disulfide isomerase, putative	4387	705	2.6375395437	2.4423169889	50.271482077	0	0	0
ISCW016235	deoxyribonuclease II, putative	2982	426	2.8073549221	2.6121323672	43.038849238	0	0	0
ISCW016236	hypothetical protein	5643	1726	1.7090298851	1.5138073302	41.517805481	0	0	0
ISCW017725	platelet endothelial tetraspan antigen, putative	2921	6825	-1.2243666879	-1.4195892427	-46.579165301	0	0	0
ISCW017754	heat shock protein, putative	4887	1458	1.7449583849	1.54973583	39.305381819	0	0	0
ISCW018771	glutamine synthetase, putative	22839	4965	2.2016338612	2.0064113063	101.77104052	0	0	0
ISCW018900	hypothetical protein	1	13657	-13.737352985	-13.93257554	-73.906993418	0	0	0
ISCW018908	secreted protein, putative	34	1411	-5.3750394313	-5.5702619862	-40.45289164	0	0	0
ISCW018909	secreted protein, putative	28425	2346	3.5988854306	3.4036628758	151.12426071	0	0	0
ISCW018911	hypothetical protein	6615	205	5.0120453417	4.8168227868	80.671546314	0	0	0
ISCW018912	secreted salivary gland peptide, putative	1769	7702	-2.1222990751	-2.31752163	-69.130985414	0	0	0
ISCW019102	hypothetical protein	23854	4099	2.5408873123	2.3456647574	114.63767823	0	0	0
ISCW019293	dihydrodipicolinate synthase, putative	339	1921	-2.5025003405	-2.6977228954	-37.609088565	0	0	0
ISCW019656	secreted salivary gland peptide, putative	3160	402	2.9746571519	2.779434597	45.795299459	0	0	0
ISCW019880	cytochrome P450, putative	185	2427	-3.7135769326	-3.9087994875	-49.654415096	0	0	0
ISCW020189	aldehyde dehydrogenase, putative	4678	968	2.2728129091	2.0775903542	47.043562415	0	0	0
ISCW020728	phospholipase A2 precursor, putative	1642	88	4.2218067931	4.0265842383	38.524278204	0	0	0
ISCW021704	hemelipoglycoprotein precursor, putative	10196	1957	2.3812876174	2.1860650625	71.744536616	0	0	0
ISCW021710	heme lipoprotein precursor, putative	5104	407	3.6485276295	3.4533050746	64.345683683	0	0	0
ISCW023547	secreted salivary gland peptide, putative	3277	283	3.5335017147	3.3382791598	50.840875509	0	0	0
ISCW023856	conserved hypothetical protein	2544	285	3.1580648462	2.9628422914	42.429298776	0	0	0
ISCW023993	purine nucleoside phosphorylase, putative	4241	427	3.312096508	3.1168739531	56.117042401	0	0	0
ISCW024071	secreted salivary gland peptide, putative	14900	6244	1.2547698883	1.0595473334	51.140766297	0	0	0
ISCW024541	secreted protein, putative	45	3241	-6.170370209	-6.3655927639	-61.044371511	0	0	0
ISCW024586	secreted salivary gland peptide, putative	1971	27576	-3.8064135223	-4.0016360772	-168.7978051	0	0	0
ISCW024935	triacylglycerol lipase, putative	7251	68	6.7365014172	6.5412788624	85.063984725	0	0	0
ISCW003446	conserved hypothetical protein	2	17	-3.0874628413	-3.2826853961	-3.8896140235	0.00010040378535	0.00035401169039	0.0001418565076
ISCW014198	serine/threonine protein phosphatase, putative	1049	1084	-0.047350078777	-0.24257263365	-3.8875402272	0.00010126520917	0.00035692580453	0.00014302422625
ISCW003174	leucine rich repeat-containing protein, putative	151	200	-0.40545145045	-0.60067400532	-3.8856158936	0.00010207078439	0.00035964112927	0.00014411228773
ISCW005880	U3 snoRNP-associated protein, putative	50	86	-0.78240856493	-0.9776311198	-3.8846673557	0.00010247008856	0.00036092360046	0.00014462618851
ISCW011519	POGO family transposase, putative	71	111	-0.64466874685	-0.83989130172	-3.8831283634	0.00010312109347	0.00036309143111	0.00014549486289
ISCW009785	cAMP-dependent protein kinase catalytic subunit, putative	35	8	2.1292830169	1.9340604621	3.8821099739	0.00010355402363	0.00036449018721	0.00014605536036
ISCW011654	dentin phosphoryn, putative	23	3	2.9385994553	2.7433769005	3.8797651597	0.00010455736433	0.00036783169178	0.00014736897014
ISCW015140	tuberin, putative	23	3	2.9385994553	2.7433769005	3.8797651597	0.00010455736433	0.00036783169178	0.00014736897014
ISCW006165	conserved hypothetical protein	17	1	4.0874628413	3.8922402864	3.8781023706	0.00010527442011	0.00037009944081	0.0001482775441
ISCW008511	hypothetical protein	17	1	4.0874628413	3.8922402864	3.8781023706	0.00010527442011	0.00037009944081	0.0001482775441
ISCW023393	helicase, putative	139	70	0.98965805578	0.79443550091	3.8716926755	0.00010808217225	0.00037977429027	0.00015217987415
ISCW021534	molecular chaperone, putative	294	179	0.71585656757	0.5206340127	3.8695086462	0.00010905491407	0.00038306054039	0.00015349671192
ISCW007258	conserved hypothetical protein	37	9	2.0395283642	1.8443058093	3.865915689	0.00011067316894	0.00038861114785	0.00015572090341
ISCW023537	insilun induced protein	28	5	2.4854268272	2.2902042723	3.8655755459	0.00011082753639	0.00038901950082	0.00015588453509
ISCW013134	conserved hypothetical protein	35	67	-0.93680617351	-1.1320287284	-3.8654820616	0.00011086999803	0.0003890349038	0.00015589070724
ISCW023189	sulfotransferase, putative	18	44	-1.2895066172	-1.4847291721	-3.8648942614	0.0001111373354	0.00038983909822	0.00015621295708
ISCW021349	hypothetical protein	49	15	1.7078192485	1.5125966936	3.8645950101	0.00011127367139	0.0003901833817	0.00015635091539
ISCW007481	hypothetical protein	56	93	-0.73180388905	-0.92702644392	-3.8643106659	0.00011140336195	0.00039043716426	0.00015640964962
ISCW024915	hypothetical protein	56	93	-0.73180388905	-0.92702644392	-3.8643106659	0.00011140336195	0.00039043716426	0.00015640964962
ISCW002286	hypothetical protein	12	35	-1.5443205162	-1.7395430711	-3.8641684669	0.00011146827299	0.00039039685121	0.00015640964962
ISCW020371	conserved hypothetical protein	12	35	-1.5443205162	-1.7395430711	-3.8641684669	0.00011146827299	0.00039039685121	0.00015640964962
ISCW021579	tfiia large subunit, putative	111	156	-0.49098635251	-0.68620890738	-3.8626430793	0.00011216683018	0.00039264154532	0.00015733592949
ISCW008324	membralin, putative	74	29	1.3514723705	1.1562498156	3.8616193378	0.00011263797012	0.00039415574611	0.00015794268695
ISCW024828	hypothetical protein	23	51	-1.1488633859	-1.3440859408	-3.8597666495	0.00011349535222	0.00039702003047	0.00015909043824
ISCW001177	phospholipase C, putative	20	2	3.3219280949	3.12670554	3.8584202707	0.00011412228402	0.00039887172844	0.00015975046931
ISCW007544	acid sphingomyelinase, putative	20	2	3.3219280949	3.12670554	3.8584202707	0.00011412228402	0.00039887172844	0.00015975046931
ISCW008885	RNA binding protein NAPOR-3, putative	20	2	3.3219280949	3.12670554	3.8584202707	0.00011412228402	0.00039887172844	0.00015975046931
ISCW022166	conserved hypothetical protein	20	2	3.3219280949	3.12670554	3.8584202707	0.00011412228402	0.00039887172844	0.00015975046931
ISCW002671	DNA2/nam7 helicase, putative	47	14	1.7472339296	1.5520113747	3.85709449	0.00011474281507	0.00040062944966	0.0001605093501
ISCW010935	Lim domain-binding protein, putative	47	14	1.7472339296	1.5520113747	3.85709449	0.00011474281507	0.00040062944966	0.0001605093501
ISCW015293	lipase precursor, putative	16	41	-1.3575520046	-1.5527745595	-3.8560554377	0.000115231366	0.00040212913175	0.00016113771319
ISCW002695	secreted salivary gland peptide, putative	14	38	-1.4405725914	-1.6357951463	-3.8549215723	0.00011576673519	0.00040385950843	0.00016183109479
ISCW006136	matrix metalloproteinase, putative	3	19	-2.6629650127	-2.8581875676	-3.8536039213	0.00011639182804	0.00040583234906	0.00016259389279
ISCW022625	ligand-gated ion channel, putative	3	19	-2.6629650127	-2.8581875676	-3.8536039213	0.00011639182804	0.00040583234906	0.00016259389279
ISCW000108	conserved hypothetical protein	62	100	-0.68965987939	-0.88488243426	-3.852974408	0.00011669159111	0.00040666939904	0.00016295704989
ISCW017273	conserved hypothetical protein	684	733	-0.099816873248	-0.29503942812	-3.852803361	0.00011677316634	0.00040681493818	0.00016301536908
ISCW006831	RNA-binding protein, putative	45	13	1.7914133782	1.5961908233	3.8519671823	0.00011717272901	0.00040799827739	0.00016346169484
ISCW007971	vacuole membrane protein, putative	45	13	1.7914133782	1.5961908233	3.8519671823	0.00011717272901	0.00040799827739	0.00016346169484
ISCW003083	hypothetical protein	5	23	-2.2016338612	-2.396856416	-3.8514506416	0.00011742019852	0.00040858150468	0.00016369537982
ISCW008281	RAB GTPase-activating protein, putative	5	23	-2.2016338612	-2.396856416	-3.8514506416	0.00011742019852	0.00040858150468	0.00016369537982
ISCW001255	IFN-response element binding factor, putative	41	11	1.898120386	1.7028978311	3.850714525	0.00011777371644	0.00040960239434	0.00016413233444
ISCW022859	glutathione S-transferase kappa, putative	74	114	-0.62343664854	-0.81865920341	-3.8499123178	0.00011816011701	0.00041080642245	0.00016461480219
ISCW012580	glyoxalase, putative	43	12	1.841302254	1.6460796991	3.849656532	0.00011828357294	0.00041109576474	0.00016473074494
ISCW008109	guanine nucleotide-binding protein G, putative	155	81	0.93627440239	0.74105184752	3.8491757188	0.00011851596842	0.00041176340201	0.00016499827478
ISCW020576	hypothetical protein	92	40	1.2016338612	1.0064113063	3.8463501907	0.00011989037758	0.00041639696742	0.0001668549971
ISCW012629	secreted protein, putative	4	21	-2.3923174228	-2.5875399777	-3.8438341304	0.00012112689016	0.00042047717466	0.00016846136668
ISCW016542	glutamate receptor, putative	4	21	-2.3923174228	-2.5875399777	-3.8438341304	0.00012112689016	0.00042047717466	0.00016846136668
ISCW016109	hypothetical protein	9	30	-1.7369655942	-1.932188149	-3.8432498018	0.00012141577272	0.00042126531942	0.00016880580107
ISCW014209	serine palmitoyltransferase, putative	114	54	1.078002512	0.88277995713	3.8369816779	0.00012455576103	0.00043201315892	0.0001731125825
ISCW002587	hypothetical protein	0	13	-4.7004397181	-4.895662273	-3.8357215665	0.00012519618048	0.00043327843255	0.00017329676993
ISCW003944	hypothetical protein	0	13	-4.7004397181	-4.895662273	-3.8357215665	0.00012519618048	0.00043327843255	0.00017329676993
ISCW004019	microplusin preprotein, putative	0	13	-4.7004397181	-4.895662273	-3.8357215665	0.00012519618048	0.00043327843255	0.00017329676993
ISCW007130	hypothetical protein	0	13	-4.7004397181	-4.895662273	-3.8357215665	0.00012519618048	0.00043327843255	0.00017329676993
ISCW010826	hypothetical protein	0	13	-4.7004397181	-4.895662273	-3.8357215665	0.00012519618048	0.00043327843255	0.00017329676993
ISCW011963	secreted protein, putative	0	13	-4.7004397181	-4.895662273	-3.8357215665	0.00012519618048	0.00043327843255	0.00017329676993
ISCW017016	hypothetical protein	0	13	-4.7004397181	-4.895662273	-3.8357215665	0.00012519618048	0.00043327843255	0.00017329676993
ISCW017084	cytochrome P450, putative	0	13	-4.7004397181	-4.895662273	-3.8357215665	0.00012519618048	0.00043327843255	0.00017329676993
ISCW018069	conserved hypothetical protein	0	13	-4.7004397181	-4.895662273	-3.8357215665	0.00012519618048	0.00043327843255	0.00017329676993
ISCW018960	amino acid transporter, putative	0	13	-4.7004397181	-4.895662273	-3.8357215665	0.00012519618048	0.00043327843255	0.00017329676993
ISCW023305	endothelin-converting enzyme, putative	0	13	-4.7004397181	-4.895662273	-3.8357215665	0.00012519618048	0.00043327843255	0.00017329676993
ISCW024509	hypothetical protein	0	13	-4.7004397181	-4.895662273	-3.8357215665	0.00012519618048	0.00043327843255	0.00017329676993
ISCW002492	solute carrier, putative	58	95	-0.7118746132	-0.90709716808	-3.8348998128	0.00012561548649	0.00043377459986	0.00017381841191
ISCW023992	hypothetical protein	15	0	4.9068905956	4.7116680407	3.8260205531	0.00013023142135	0.00044956238627	0.00018014475735
ISCW008101	bcl2/adenovirus E1b 19-kD protein-interacting protein, putative	56	19	1.5594274086	1.3642048537	3.8231768775	0.00013174320214	0.00045455074775	0.00018211290375
ISCW013869	protein-glutamine gamma-glutamyltransferase, putative	56	19	1.5594274086	1.3642048537	3.8231768775	0.00013174320214	0.00045455074775	0.00018211290375
ISCW022042	hypothetical protein	24	52	-1.1154772174	-1.3106997723	-3.8226668798	0.0001320160746	0.00045526164368	0.00018242851456
ISCW021035	ubiquitin associated and SH3 domain-containing protein B, putative	30	6	2.3219280949	2.12670554	3.8223771443	0.00013217133366	0.00045564328182	0.0001825814413
ISCW017854	serine/threonine protein kinase, putative	198	111	0.83494075373	0.63971819886	3.8221106064	0.00013231431387	0.0004559823471	0.00018271730861
ISCW000437	secreted protein, putative	59	96	-0.70231945136	-0.89754200623	-3.8207443395	0.0001330495182	0.00045836142178	0.00018367063088
ISCW013327	conserved hypothetical protein	30	60	-1	-1.1952225549	-3.8201198434	0.00013338684713	0.00045936865655	0.00018407424129
ISCW011106	hypothetical protein	45	79	-0.81192765185	-1.0071502067	-3.8160621117	0.00013559838473	0.0004668275927	0.00018706312178
ISCW006481	solute carrier organic anion transporter, putative	130	176	-0.43706380561	-0.63228636048	-3.8158872365	0.00013569446704	0.00046700103207	0.00018713262091
ISCW022517	phospholipid-hydroperoxide glutathione peroxidase, putative	706	494	0.51515714169	0.31993458681	3.8154224402	0.00013595015361	0.00046772345777	0.00018742210509
ISCW016254	ATP synthase F chain	135	68	0.9893527558	0.79413020093	3.8143119468	0.00013656287997	0.00046967334484	0.000188203447
ISCW008434	hexosaminidase domain-containing protein, putative	41	74	-0.85190136101	-1.0471239159	-3.8134050886	0.00013706517724	0.00047116298772	0.00018876861133
ISCW023560	RNA-binding protein pno1 [Source:UniProtKB/Swiss-Prot;Acc:Q4PMC9]	41	74	-0.85190136101	-1.0471239159	-3.8134050886	0.00013706517724	0.00047116298772	0.00018876861133
ISCW000443	hypothetical protein	63	23	1.4537179674	1.2584954126	3.8100309947	0.00013894937083	0.00047739901517	0.0001912992109
ISCW017451	hypothetical protein	8	28	-1.8073549221	-2.0025774769	-3.8015393261	0.00014379990879	0.00049389830858	0.00019791066528
ISCW016612	Ran-binding protein, putative	222	273	-0.29834127457	-0.49356382944	-3.8001137919	0.0001446296598	0.00049658127146	0.00019896777385
ISCW016610	Kakapo, putative	176	96	0.87446911792	0.67924656304	3.8000529362	0.00014466518187	0.00049653638841	0.00019896777385
ISCW012662	dfg10 protein, putative	25	4	2.6438561898	2.4486336349	3.7995452241	0.00014496185829	0.00049738759839	0.00019913607512
ISCW004668	hypothetical protein	13	36	-1.4694852833	-1.6647078382	-3.7993395698	0.00014508219327	0.00049754987441	0.00019913607512
ISCW012139	conserved hypothetical protein	13	36	-1.4694852833	-1.6647078382	-3.7993395698	0.00014508219327	0.00049754987441	0.00019913607512
ISCW002112	hypothetical protein	1	14	-3.8073549221	-4.0025774769	-3.7990859979	0.00014523069586	0.00049739140283	0.00019913607512
ISCW004149	conserved hypothetical protein	1	14	-3.8073549221	-4.0025774769	-3.7990859979	0.00014523069586	0.00049739140283	0.00019913607512
ISCW012255	hypothetical protein	1	14	-3.8073549221	-4.0025774769	-3.7990859979	0.00014523069586	0.00049739140283	0.00019913607512
ISCW013493	aldo-keto reductase, putative	1	14	-3.8073549221	-4.0025774769	-3.7990859979	0.00014523069586	0.00049739140283	0.00019913607512
ISCW013949	zinc finger protein, putative	1	14	-3.8073549221	-4.0025774769	-3.7990859979	0.00014523069586	0.00049739140283	0.00019913607512
ISCW014692	solute carrier organic anion transporter, putative	1	14	-3.8073549221	-4.0025774769	-3.7990859979	0.00014523069586	0.00049739140283	0.00019913607512
ISCW008044	conserved hypothetical protein	94	136	-0.53287398957	-0.72809654445	-3.7990122648	0.00014527390397	0.00049695639463	0.00019913607512
ISCW023063	hypothetical protein	223	129	0.7896726445	0.59445008962	3.7989015676	0.00014533879606	0.00049701198732	0.00019915835174
ISCW017135	methyltransferase, putative	15	39	-1.3785116233	-1.5737341781	-3.7977742506	0.00014600119962	0.00049902667929	0.00019993222264
ISCW021444	hypothetical protein	15	39	-1.3785116233	-1.5737341781	-3.7977742506	0.00014600119962	0.00049902667929	0.00019993222264
ISCW020015	hypothetical protein	22	49	-1.1552782255	-1.3505007804	-3.797160358	0.00014636311311	0.00050001280164	0.00020036081214
ISCW006472	sugar transporter, putative	32	7	2.1926450779	1.9974225231	3.7917535575	0.00014958731664	0.00051077132879	0.00020463768448
ISCW020740	dock-9, putative	32	7	2.1926450779	1.9974225231	3.7917535575	0.00014958731664	0.00051077132879	0.00020463768448
ISCW000339	lamin, putative	61	22	1.4713057189	1.2760831641	3.7898915529	0.00015071306912	0.00051435742827	0.00020610886706
ISCW010932	hypothetical protein	139	71	0.96919395322	0.77397139835	3.7853607264	0.00015348577533	0.00052364529293	0.00020983061998
ISCW020160	acyl-CoA synthetase, putative	136	69	0.97893838447	0.7837158296	3.7850316734	0.0001536890032	0.00052416362973	0.00021003832342
ISCW014621	conserved hypothetical protein	83	35	1.2457564144	1.0505338595	3.7844909812	0.00015402349253	0.00052512914471	0.00021042521625
ISCW008626	deoxynucleotidyltransferase terminal-interacting protein, putative	20	46	-1.2016338612	-1.396856416	-3.7749217786	0.00016005787992	0.00054542985394	0.00021852350235
ISCW009275	GTPase, putative	20	46	-1.2016338612	-1.396856416	-3.7749217786	0.00016005787992	0.00054542985394	0.00021852350235
ISCW000133	ribokinase, putative	75	114	-0.60407132367	-0.79929387854	-3.7714782384	0.00016228331269	0.00055273696303	0.00022148798281
ISCW021150	myst histone acetyltransferase, putative	34	8	2.0874628413	1.8922402864	3.7707416076	0.00016276313503	0.00055418650909	0.00022206883239
ISCW005773	conserved hypothetical protein	98	140	-0.51457317283	-0.7097957277	-3.7695302189	0.00016355510626	0.00055669756021	0.00022306173895
ISCW023654	GTP-binding nuclear protein RAN1, putative	1118	1144	-0.033166863935	-0.22838941881	-3.7694619693	0.00016359983359	0.00055666436884	0.00022306173895
ISCW019395	hypothetical protein	129	174	-0.43171624043	-0.6269387953	-3.7655420131	0.00016618817487	0.00056528321265	0.00022651540761
ISCW016510	SCF ubiquitin ligase, Rbx1 component, putative	7	26	-1.8930847961	-2.088307351	-3.7637460812	0.00016738685053	0.00056917099458	0.00022807328602
ISCW006093	hypothetical protein	48	82	-0.7725895039	-0.96781205877	-3.7615453939	0.0001688667658	0.00057401217997	0.00023001320402
ISCW018145	SAPS domain-containing protein, putative	46	14	1.716207034	1.5209844791	3.7597168159	0.00017010579873	0.00057803161005	0.00023162383534
ISCW008687	hypothetical protein	23	50	-1.1202942337	-1.3155167886	-3.7590693607	0.0001705465566	0.00057924039067	0.00023206963848
ISCW012889	cellular tumor antigen P53, putative	23	50	-1.1202942337	-1.3155167886	-3.7590693607	0.0001705465566	0.00057924039067	0.00023206963848
ISCW020097	hypothetical protein	53	88	-0.73151116407	-0.92673371895	-3.7579975773	0.00017127853931	0.00058143658295	0.00023298824668
ISCW023370	thiamin pyrophosphokinase, putative	36	9	2	1.8047774451	3.7572342769	0.00017180164165	0.0005830186564	0.00023362220149
ISCW023075	hypothetical protein	18	43	-1.2563397533	-1.4515623081	-3.7569029804	0.00017202915194	0.00058359690388	0.00023385391182
ISCW013300	tRNA-splicing endonuclease subunit Sen2, putative	100	142	-0.50589092973	-0.7011134846	-3.7555700675	0.00017294736595	0.00058651715408	0.00023502408927
ISCW015036	general transcription factor IIIC, polypeptide 1, alpha 220kDa, putative	222	129	0.78318861093	0.58796605605	3.7532448692	0.0001745601864	0.00059179030676	0.00023710525323
ISCW012182	integral membrane protein, putative	229	134	0.77311459764	0.57789204277	3.7531954023	0.0001745946511	0.0005917108275	0.00023710525323
ISCW020669	adaptor protein Crk, putative	38	10	1.9259994186	1.7307768637	3.7496907664	0.00017705276576	0.00059974313296	0.00024028406102
ISCW020962	hypothetical protein	38	10	1.9259994186	1.7307768637	3.7496907664	0.00017705276576	0.00059974313296	0.00024028406102
ISCW005970	hypothetical protein	101	143	-0.50165985403	-0.6968824089	-3.7487751193	0.00017770033233	0.00060163750689	0.00024108298648
ISCW003426	glutathione S-transferase, putative	337	213	0.66189516096	0.46667260608	3.7483538298	0.00017799902533	0.00060244916887	0.00024140822866
ISCW001346	hypothetical protein	42	12	1.8073549221	1.6121323672	3.7481504238	0.00017814340857	0.00060273819497	0.0002415240447
ISCW020623	Cdc6 protein, putative	22	3	2.8744691179	2.679246563	3.7471954143	0.00017882277429	0.00060483651362	0.00024236486483
ISCW001316	SNAP-25 (synaptosome-associated protein) component of SNARE complex, putative	40	11	1.8624964763	1.6672739214	3.7469569502	0.00017899279032	0.0006051111105	0.00024243479391
ISCW001695	A-agglutinin anchorage subunit, putative	40	11	1.8624964763	1.6672739214	3.7469569502	0.00017899279032	0.0006051111105	0.00024243479391
ISCW024282	vitamin K epoxide reductase complex subunit 1 precursor	71	109	-0.61843720527	-0.81365976015	-3.7447887667	0.00018054561317	0.00061005789528	0.0002444571318
ISCW010492	39S ribosomal protein L28, putative	353	225	0.64974318205	0.45452062718	3.7442925498	0.00018090277348	0.00061106265767	0.00024485975151
ISCW004353	small nuclear ribonucleoprotein (snRNP) splicing factor	93	134	-0.52693037935	-0.72215293422	-3.744044929	0.00018108125101	0.00061146339153	0.0002449451268
ISCW009905	hypothetical protein	12	34	-1.5025003405	-1.6977228954	-3.7440390427	0.00018108549573	0.000611275717	0.0002449451268
ISCW008629	aminopeptidase, putative	181	229	-0.33935790101	-0.53458045589	-3.7429409462	0.00018187898448	0.00061375147404	0.00024593719079
ISCW018066	conserved hypothetical protein	65	102	-0.65005752894	-0.84528008382	-3.7427587535	0.00018201095343	0.00061399403173	0.00024603438641
ISCW022448	hypothetical protein	14	37	-1.4020984436	-1.5973209984	-3.7392400183	0.00018457743009	0.00062244626425	0.00024942129204
ISCW015982	aldehyde dehydrogenase, putative	136	181	-0.41238304583	-0.60760560071	-3.7346013356	0.00018801277702	0.00063382202428	0.00025397968836
ISCW001299	xenotropic and polytropic murine leukemia virus receptor xpr1, putative	16	1	4	3.8047774451	3.7339340295	0.00018851189145	0.0006351902743	0.00025448600193
ISCW009064	hypothetical protein	16	1	4	3.8047774451	3.7339340295	0.00018851189145	0.0006351902743	0.00025448600193
ISCW021213	translation initiation factor 4F, cap-binding subunit, putative	185	233	-0.33280468414	-0.52802723901	-3.7334462687	0.00018887750181	0.00063610755224	0.00025489552539
ISCW009565	KUN-4, putative	6	24	-2	-2.1952225549	-3.7314457057	0.00019038404565	0.00064097007529	0.00025684399364
ISCW021451	hypothetical protein	293	344	-0.23150790028	-0.42673045515	-3.731122653	0.00019062838027	0.00064158128774	0.00025708891342
ISCW014721	conserved hypothetical protein	37	68	-0.87800947562	-1.0732320305	-3.7297687726	0.00019165557053	0.00064482601898	0.0002583891141
ISCW003184	glutamyl-tRNA(Gln) amidotransferase subunit A, putative	2	16	-3	-3.1952225549	-3.7290320027	0.00019221674179	0.0006459696325	0.00025863471499
ISCW003916	hypothetical protein	2	16	-3	-3.1952225549	-3.7290320027	0.00019221674179	0.0006459696325	0.00025863471499
ISCW014173	hypothetical protein	2	16	-3	-3.1952225549	-3.7290320027	0.00019221674179	0.0006459696325	0.00025863471499
ISCW014758	conserved hypothetical protein	2	16	-3	-3.1952225549	-3.7290320027	0.00019221674179	0.0006459696325	0.00025863471499
ISCW019835	conserved hypothetical protein	2	16	-3	-3.1952225549	-3.7290320027	0.00019221674179	0.0006459696325	0.00025863471499
ISCW021006	transmembrane protein, putative	2	16	-3	-3.1952225549	-3.7290320027	0.00019221674179	0.0006459696325	0.00025863471499
ISCW005424	conserved hypothetical protein	87	127	-0.54574119092	-0.7409637458	-3.7277105269	0.00019322713332	0.00064851202109	0.00025982346608
ISCW012585	pre-mRNA-splicing factor 38A, putative	87	127	-0.54574119092	-0.7409637458	-3.7277105269	0.00019322713332	0.00064851202109	0.00025982346608
ISCW008121	cell adhesion molecule, putative	105	147	-0.48542682717	-0.68064938204	-3.7227676533	0.00019705084178	0.00066101953424	0.0002648780397
ISCW007306	tetratricopeptide repeat protein, putative	127	171	-0.42916782811	-0.62439038299	-3.7194061424	0.00019969173363	0.00066965872473	0.00026830927186
ISCW013767	thioredoxin peroxidase, putative	333	384	-0.20558413365	-0.40080668852	-3.7192982803	0.000199777021	0.00066972493457	0.00026830927186
ISCW003928	FERM domain-containing protein, putative	67	104	-0.63435052768	-0.82957308256	-3.7191581595	0.00019988786675	0.00066987675385	0.00026830927186
ISCW004402	hypothetical protein	19	2	3.2479275134	3.0527049586	3.7191035426	0.00019993108836	0.00066969213599	0.00026830927186
ISCW008476	DNA-directed RNA polymerase II largest subunit, putative	19	2	3.2479275134	3.0527049586	3.7191035426	0.00019993108836	0.00066969213599	0.00026830927186
ISCW021152	conserved hypothetical protein	424	279	0.60379914273	0.40857658786	3.7183239108	0.00020054901521	0.0006714317947	0.0002690503508
ISCW020845	26S proteasome regulatory complex, subunit RPN7/PSMD6, putative	109	52	1.0677446066	0.87252205176	3.7148925619	0.00020329004937	0.00068038575973	0.00027263830635
ISCW000305	conserved hypothetical protein	9	29	-1.6880559937	-1.8832785486	-3.714350863	0.00020372597304	0.00068162147758	0.00027313347253
ISCW002326	valacyclovir hydrolase, putative	19	44	-1.2115041052	-1.4067266601	-3.7116790985	0.00020588890939	0.00068863269268	0.0002759429461
ISCW008375	RNA polymerase II transcription initiation factor, putative	42	74	-0.81713594285	-1.0123584977	-3.709074878	0.0002080179091	0.00069552584922	0.00027870511227
ISCW010617	hypothetical protein	5	22	-2.1375035237	-2.3327260786	-3.7069758558	0.00020974893079	0.00070096960745	0.00028084056155
ISCW019167	hypothetical protein	5	22	-2.1375035237	-2.3327260786	-3.7069758558	0.00020974893079	0.00070096960745	0.00028084056155
ISCW003545	hypothetical protein	29	6	2.2730184944	2.0777959395	3.7029533122	0.00021310411161	0.00071171688591	0.0002851464445
ISCW013534	26S protease regulatory subunit, putative	29	6	2.2730184944	2.0777959395	3.7029533122	0.00021310411161	0.00071171688591	0.0002851464445
ISCW010983	hypothetical protein	261	158	0.72412524839	0.52890269352	3.6984650986	0.00021690716792	0.00072406319563	0.00029014035129
ISCW008131	tRNA-specific adenosine deaminase, putative	3	18	-2.5849625007	-2.7801850556	-3.6981094958	0.00021721119412	0.00072460462995	0.00029026254604
ISCW013627	hypothetical protein	3	18	-2.5849625007	-2.7801850556	-3.6981094958	0.00021721119412	0.00072460462995	0.00029026254604
ISCW021553	glycine proline-rich secreted protein, putative	3	18	-2.5849625007	-2.7801850556	-3.6981094958	0.00021721119412	0.00072460462995	0.00029026254604
ISCW019120	folate carrier protein, putative	52	86	-0.72582503656	-0.92104759143	-3.695892372	0.000219115789	0.00073048128286	0.00029271215179
ISCW016551	carbonyl reductase, putative	17	41	-1.2700891634	-1.4653117182	-3.6944277245	0.00022038256585	0.00073446479383	0.00029421866983
ISCW017044	glycogenin-1, putative	100	141	-0.49569516262	-0.6909177175	-3.6944223353	0.0002203872397	0.00073424089184	0.00029421866983
ISCW004189	conserved hypothetical protein	4	20	-2.3219280949	-2.5171506498	-3.6939366113	0.00022080886778	0.00073516618149	0.00029449348644
ISCW015141	hypothetical protein	4	20	-2.3219280949	-2.5171506498	-3.6939366113	0.00022080886778	0.00073516618149	0.00029449348644
ISCW015906	hypothetical protein	4	20	-2.3219280949	-2.5171506498	-3.6939366113	0.00022080886778	0.00073516618149	0.00029449348644
ISCW013088	cysteine dioxygenase, putative	93	42	1.1468413883	0.95161883346	3.6915399881	0.00022290034292	0.00074164627286	0.00029718609017
ISCW001803	conserved hypothetical protein	11	32	-1.5405683814	-1.7357909362	-3.689279035	0.00022489045679	0.00074790258341	0.00029964430261
ISCW015208	salivary sulfotransferase, putative	11	32	-1.5405683814	-1.7357909362	-3.689279035	0.00022489045679	0.00074790258341	0.00029964430261
ISCW007706	Na+/Ca2+ exchanger, putative	25	52	-1.0565835284	-1.2518060832	-3.6883534337	0.00022570998213	0.00075026174282	0.00030063840689
ISCW010629	cytochrome P450, putative	122	165	-0.43558487668	-0.63080743156	-3.6870141202	0.00022690077128	0.00075397466048	0.0003021262152
ISCW019739	P2X purinoceptor,putative	58	21	1.4656635723	1.2704410175	3.6827809035	0.00023070343059	0.0007663613959	0.00030708972085
ISCW010553	XTP3-transactivated protein A protein, putative	48	81	-0.75488750216	-0.95011005704	-3.6814334839	0.00023192629939	0.00077017319698	0.00030855890532
ISCW004063	hypothetical protein	14	0	4.8073549221	4.6121323672	3.6811504242	0.000232183966	0.00077040291107	0.00030855890532
ISCW012099	conserved hypothetical protein	14	0	4.8073549221	4.6121323672	3.6811504242	0.000232183966	0.00077040291107	0.00030855890532
ISCW013293	conserved hypothetical protein	14	0	4.8073549221	4.6121323672	3.6811504242	0.000232183966	0.00077040291107	0.00030855890532
ISCW013708	conserved hypothetical protein	14	0	4.8073549221	4.6121323672	3.6811504242	0.000232183966	0.00077040291107	0.00030855890532
ISCW002294	DNA polymerase delta small subunit, putative	31	7	2.1468413883	1.9516188335	3.6755139298	0.00023737108796	0.00078697526826	0.00031534993378
ISCW001150	MAP kinase-activated protein kinase, putative	71	108	-0.60514038266	-0.80036293753	-3.6751133854	0.0002377438065	0.00078795530808	0.00031574264687
ISCW013301	acetylcholinesterase, putative	47	15	1.6476982561	1.4524757012	3.6725280626	0.0002401627682	0.00079571438571	0.00031885179745
ISCW001444	mitotic spindle assembly checkpoint protein MAD2A, putative	59	94	-0.67194580232	-0.86716835719	-3.672068018	0.00024059562245	0.00079689013619	0.00031932293404
ISCW002060	hypothetical protein	0	12	-4.5849625007	-4.7801850556	-3.6710457782	0.0002415600656	0.00079866065372	0.00031956708687
ISCW002880	polyadenylation factor I complex, subunit PFS2, putative	0	12	-4.5849625007	-4.7801850556	-3.6710457782	0.0002415600656	0.00079866065372	0.00031956708687
ISCW011014	hypothetical protein	0	12	-4.5849625007	-4.7801850556	-3.6710457782	0.0002415600656	0.00079866065372	0.00031956708687
ISCW014485	hypothetical protein	0	12	-4.5849625007	-4.7801850556	-3.6710457782	0.0002415600656	0.00079866065372	0.00031956708687
ISCW015275	vesicular amine transporter, putative	0	12	-4.5849625007	-4.7801850556	-3.6710457782	0.0002415600656	0.00079866065372	0.00031956708687
ISCW015524	short chain type dehydrogenase, putative	0	12	-4.5849625007	-4.7801850556	-3.6710457782	0.0002415600656	0.00079866065372	0.00031956708687
ISCW016395	cytochrome P450, putative	0	12	-4.5849625007	-4.7801850556	-3.6710457782	0.0002415600656	0.00079866065372	0.00031956708687
ISCW016523	hypothetical protein	0	12	-4.5849625007	-4.7801850556	-3.6710457782	0.0002415600656	0.00079866065372	0.00031956708687
ISCW022371	asparaginase, putative	0	12	-4.5849625007	-4.7801850556	-3.6710457782	0.0002415600656	0.00079866065372	0.00031956708687
ISCW024622	hypothetical protein	0	12	-4.5849625007	-4.7801850556	-3.6710457782	0.0002415600656	0.00079866065372	0.00031956708687
ISCW023557	nuclear pore complex protein Nup93, putative	24	4	2.5849625007	2.3897399458	3.6705085878	0.00024206833622	0.00079891933447	0.00032013605685
ISCW010805	hypothetical protein	131	67	0.96733381108	0.77211125621	3.6671619056	0.00024525751414	0.00080918349354	0.00032424902204
ISCW020550	glycoprotein gC1qBP, putative	481	529	-0.13723082834	-0.33245338322	-3.6641515459	0.00024815982882	0.00081849487764	0.00032798019947
ISCW003165	2-oxoglutarate dehydrogenase, putative	506	343	0.56092880852	0.36570625365	3.6629405455	0.00024933642618	0.00082211022997	0.00032942891223
ISCW008770	conserved hypothetical protein	56	20	1.4854268272	1.2902042723	3.6624561554	0.00024980851872	0.00082340111105	0.00032994618295
ISCW004861	sulfite-dehydrogenase, putative	33	8	2.0443941194	1.8491715645	3.6575176762	0.00025466970176	0.00083901822104	0.0003361499449
ISCW013763	guanine-nucleotide exchange factor c3g, putative	33	8	2.0443941194	1.8491715645	3.6575176762	0.00025466970176	0.00083901822104	0.0003361499449
ISCW002773	P53 regulated pa26 nuclear protein sestrin, putative	68	27	1.3325753391	1.1373527842	3.6532002209	0.00025899212068	0.00085270871246	0.00034163503163
ISCW007221	procollagen-lysine, 2-oxoglutarate 5-dioxygenase, putative	68	27	1.3325753391	1.1373527842	3.6532002209	0.00025899212068	0.00085270871246	0.00034163503163
ISCW018020	RAS family protein, putative	390	439	-0.17074681579	-0.36596937066	-3.653113335	0.00025907980845	0.00085258534065	0.00034164063543
ISCW000183	tetratricopeptide repeat protein, putative	50	83	-0.73118324157	-0.92640579644	-3.6485887244	0.00026368483917	0.00086746029835	0.00034760120003
ISCW009087	heat shock protein, putative	35	9	1.9593580155	1.7641354606	3.6468501539	0.0002654746325	0.00087292672402	0.00034973538613
ISCW020590	poly(A) polymerase, putative	35	9	1.9593580155	1.7641354606	3.6468501539	0.0002654746325	0.00087292672402	0.00034973538613
ISCW018416	zinc finger protein, putative	583	403	0.53271604467	0.3374934898	3.6462790371	0.00026606505664	0.00087444604335	0.0003502935988
ISCW014696	histone acetyltransferase SAGA associated factor SGF29, putative	61	96	-0.65422516316	-0.84944771803	-3.6462747799	0.00026606946234	0.00087417934605	0.0003502935988
ISCW000242	sox14, putative	41	12	1.7725895039	1.577366949	3.64529495	0.00026708530094	0.00087723484572	0.00035151797224
ISCW018508	ubiquitin protein ligase, putative	334	383	-0.19749628945	-0.39271884432	-3.6446031042	0.00026780476073	0.00087931524587	0.00035235161223
ISCW023701	conserved hypothetical protein	41	72	-0.81237299682	-1.0075955517	-3.6444017464	0.00026801449652	0.00087972120959	0.0003525142865
ISCW017260	hypothetical protein	146	190	-0.38003104945	-0.57525360432	-3.642962905	0.00026951769129	0.00088437115274	0.00035437757157
ISCW006103	RNA-binding protein precursor, putative	37	10	1.8875252707	1.6923027159	3.6419748081	0.00027055455481	0.00088734599294	0.00035551256839
ISCW008144	protease, putative	37	10	1.8875252707	1.6923027159	3.6419748081	0.00027055455481	0.00088734599294	0.00035551256839
ISCW023080	purple acid phosphatase, putative	163	208	-0.35171156391	-0.54693411878	-3.6418140764	0.00027072357234	0.00088747303889	0.0003556205326
ISCW020842	SMC protein, putative	123	62	0.98831819495	0.79309564008	3.6367461924	0.00027610374497	0.00090481977745	0.00036257156788
ISCW004710	protein Mo25, putative	126	64	0.9772799235	0.78205736863	3.6365506909	0.00027631328738	0.00090521614955	0.00036273039869
ISCW014825	60S ribosomal protein L7A, putative	258	306	-0.24616058727	-0.44138314214	-3.63059526	0.00028276831456	0.00092606623017	0.00037108526295
ISCW000421	chitinase, putative	1	13	-3.7004397181	-3.895662273	-3.6297314671	0.00028371621962	0.00092857537863	0.00037197156197
ISCW005763	hypothetical protein	1	13	-3.7004397181	-3.895662273	-3.6297314671	0.00028371621962	0.00092857537863	0.00037197156197
ISCW021288	glutathione S-transferase, putative	1	13	-3.7004397181	-3.895662273	-3.6297314671	0.00028371621962	0.00092857537863	0.00037197156197
ISCW011072	conserved hypothetical protein	76	32	1.2479275134	1.0527049586	3.6275058851	0.00028617225434	0.00093601411486	0.0003750714934
ISCW022856	hypothetical protein	7	25	-1.8365012677	-2.0317238226	-3.6260368953	0.00028780425157	0.00094090028557	0.00037696913212
ISCW023864	cysteine-rich PDZ-binding protein, putative	7	25	-1.8365012677	-2.0317238226	-3.6260368953	0.00028780425157	0.00094090028557	0.00037696913212
ISCW006819	ing3, putative	42	73	-0.7975071361	-0.99272969097	-3.6248082524	0.00028917592369	0.00094493111234	0.00037864463563
ISCW021291	hypothetical protein	71	29	1.2917661244	1.0965435695	3.6245180531	0.00028950079873	0.00094569026898	0.00037894883832
ISCW000819	conserved hypothetical protein	52	18	1.5305147167	1.3352921618	3.6241362228	0.00028992877449	0.00094678562407	0.00037938775956
ISCW021676	hypothetical protein	12	33	-1.4594316186	-1.6546541735	-3.6219257011	0.00029241811612	0.00095460968386	0.00038252294923
ISCW012391	hypothetical protein	47	79	-0.7491918965	-0.94441445137	-3.617472519	0.00029749390536	0.00097086960237	0.00038891747983
ISCW002610	atrial natriuretic peptide receptor, putative	26	5	2.3785116233	2.1832890684	3.6174703816	0.00029749636121	0.00097056763055	0.00038891747983
ISCW005872	hypothetical protein	70	106	-0.59863743762	-0.79385999249	-3.6154140291	0.00029986797994	0.00097799266486	0.00039189277546
ISCW002868	hypothetical protein	21	3	2.8073549221	2.6121323672	3.6110872398	0.00030491606525	0.00099413923253	0.00039836288863
ISCW001798	exocyst componenet sec8, putative	95	44	1.1104239897	0.91520143482	3.6109577152	0.00030506840197	0.00099431863839	0.0003984347786
ISCW013303	conserved hypothetical protein	79	34	1.2163179069	1.0210953521	3.6070614576	0.00030968432994	0.0010090416082	0.00040433443992
ISCW002440	hypothetical protein	71	107	-0.5917198669	-0.78694242177	-3.6050949505	0.00031203882148	0.0010163891227	0.00040727867248
ISCW023957	short-chain dehydrogenase, putative	19	43	-1.1783372413	-1.3735597961	-3.6033976856	0.00031408441443	0.0010227261143	0.00040981797704
ISCW002129	molecular chaperone, putative	105	145	-0.46566357235	-0.66088612722	-3.6023152794	0.00031539551064	0.0010266681515	0.00041139759616
ISCW016150	adipophilin, putative	175	98	0.83650126772	0.64127871284	3.6010499452	0.00031693467886	0.0010313498562	0.00041327360843
ISCW000864	sun-cor steroid hormone receptor co-repressor, putative	48	80	-0.73696559417	-0.93218814904	-3.6007903434	0.00031725132976	0.0010320516038	0.00041355480665
ISCW006282	conserved hypothetical protein	39	69	-0.82312223792	-1.0183447928	-3.5990179723	0.00031942111629	0.0010387794291	0.00041625072272
ISCW020460	diphosphoinositol polyphosphate phosphohydrolase, putative	87	125	-0.52284078881	-0.71806334369	-3.5981933184	0.00032043540898	0.0010417464235	0.00041743963109
ISCW002576	vacuolar protein-sorting-associated protein, putative	181	226	-0.32033307533	-0.5155556302	-3.5978543453	0.00032085320656	0.0010427729213	0.00041785096043
ISCW019208	hypothetical protein	57	21	1.4405725914	1.2453500365	3.5943842926	0.00032515960788	0.0010564327101	0.00042332459305
ISCW023232	DNA polymerase gamma, putative	28	55	-0.97400479147	-1.1692273463	-3.5940904502	0.00032552674542	0.0010572893467	0.00042366785706
ISCW016945	sorting nexin, putative	90	41	1.1343010917	0.93907853684	3.5914503935	0.00032884277487	0.0010675505873	0.00042771170812
ISCW021603	butyrate induced transcript, putative	90	41	1.1343010917	0.93907853684	3.5914503935	0.00032884277487	0.0010675505873	0.00042771170812
ISCW000902	secreted protein, putative	6	23	-1.9385994553	-2.1338220102	-3.5886895659	0.00033234429414	0.0010780615865	0.00043185443298
ISCW004347	Cdc42 protein, putative	6	23	-1.9385994553	-2.1338220102	-3.5886895659	0.00033234429414	0.0010780615865	0.00043185443298
ISCW009520	conserved hypothetical protein	6	23	-1.9385994553	-2.1338220102	-3.5886895659	0.00033234429414	0.0010780615865	0.00043185443298
ISCW015831	sulfotransferase, putative	25	51	-1.0285691522	-1.2237917071	-3.5883488896	0.00033277877921	0.0010787860298	0.00043228182229
ISCW019604	Queuine tRNA-ribosyltransferase, putative	107	52	1.0410272683	0.84580471339	3.5845052302	0.00033771779759	0.001094449875	0.00043855602085
ISCW000327	neutral sphingomyelinase (N-smase) activation associated factor FAN, putative	15	1	3.9068905956	3.7116680407	3.584258467	0.00033803721428	0.0010947905723	0.00043855602085
ISCW019791	hypothetical protein	15	1	3.9068905956	3.7116680407	3.584258467	0.00033803721428	0.0010947905723	0.00043855602085
ISCW021430	acyl-CoA reductase, putative	15	1	3.9068905956	3.7116680407	3.584258467	0.00033803721428	0.0010947905723	0.00043855602085
ISCW003596	conserved hypothetical protein	9	28	-1.6374299206	-1.8326524755	-3.5829312285	0.00033976008035	0.0010996732661	0.00044065157524
ISCW006460	tropomyosin, putative	28	6	2.2223924213	2.0271698665	3.5811744497	0.00034205316085	0.0011062190845	0.0004430642105
ISCW014218	secreted protein, putative	28	6	2.2223924213	2.0271698665	3.5811744497	0.00034205316085	0.0011062190845	0.0004430642105
ISCW021925	hypothetical protein	28	6	2.2223924213	2.0271698665	3.5811744497	0.00034205316085	0.0011062190845	0.0004430642105
ISCW023652	voltage-gated hydrogen channel, putative	28	6	2.2223924213	2.0271698665	3.5811744497	0.00034205316085	0.0011062190845	0.0004430642105
ISCW013691	calcyclin-binding protein CacyBP, putative	131	68	0.94596016029	0.75073760541	3.5788784433	0.00034507191165	0.0011150995551	0.00044683306457
ISCW021662	hypothetical protein	77	33	1.2223924213	1.0271698665	3.5785251813	0.00034553858084	0.0011162545745	0.00044729589396
ISCW018505	guanine nucleotide-binding protein, putative	62	24	1.3692338097	1.1740112548	3.577937948	0.00034631563937	0.0011184112526	0.00044816009937
ISCW004778	hypothetical protein	224	270	-0.26946067499	-0.46468322987	-3.5758912121	0.00034903678594	0.0011268429317	0.00045153876901
ISCW009550	hypothetical protein	18	2	3.1699250014	2.9747024466	3.5754168509	0.00034967029995	0.0011281752841	0.00045192995809
ISCW016455	gonadotropin inducible transcription factor, putative	18	2	3.1699250014	2.9747024466	3.5754168509	0.00034967029995	0.0011281752841	0.00045192995809
ISCW017799	histone transcription regulator, putative	18	2	3.1699250014	2.9747024466	3.5754168509	0.00034967029995	0.0011281752841	0.00045192995809
ISCW005779	cysteine proteinase, putative	46	15	1.6166713604	1.4214488056	3.5748057164	0.00035048806153	0.0011301000356	0.00045284392757
ISCW020596	UTP-glucose-1-phosphate uridylyltransferase, putative	396	261	0.60145062351	0.40622806864	3.5742382973	0.00035124892846	0.0011321960729	0.00045368383353
ISCW015680	Ca2+/calmodulin-dependent protein kinase, putative	183	104	0.81526012014	0.62003756527	3.5735995955	0.00035210722826	0.0011346047488	0.00045464901735
ISCW012829	hypothetical protein	55	20	1.4594316186	1.2642090638	3.5725350875	0.00035354209514	0.0011386897173	0.00045621400932
ISCW015926	DNA-directed RNA polymerase I largest subunit, putative	55	20	1.4594316186	1.2642090638	3.5725350875	0.00035354209514	0.0011386897173	0.00045621400932
ISCW008497	cyclophilin A, putative	2119	1647	0.36354303265	0.16832047777	3.5709292761	0.00035571694359	0.0011451530339	0.00045887583507
ISCW017134	GTP-binding protein Era, putative	75	111	-0.56559717585	-0.76081973073	-3.5660820556	0.00036235795663	0.0011661649136	0.00046729553408
ISCW021274	isochorismatase domain-containing protein, putative	229	137	0.74117170514	0.54594915026	3.5654203132	0.00036327352939	0.0011687433638	0.00046832874834
ISCW023618	serpin-1 precursor, putative	11	31	-1.4947646917	-1.6899872466	-3.5635300305	0.00036590081281	0.001176825466	0.00047156733855
ISCW003157	hypothetical protein	2	15	-2.9068905956	-3.1021131505	-3.5624226108	0.00036744824544	0.0011810588776	0.00047311488963
ISCW011080	COMM domain-containing protein, putative	2	15	-2.9068905956	-3.1021131505	-3.5624226108	0.00036744824544	0.0011810588776	0.00047311488963
ISCW018883	disheveled associated activator of morphogenesis, putative	2	15	-2.9068905956	-3.1021131505	-3.5624226108	0.00036744824544	0.0011810588776	0.00047311488963
ISCW020200	thymidylate kinase, putative	44	14	1.6520766966	1.4568541417	3.561394614	0.00036889017179	0.0011849480589	0.00047482215384
ISCW022686	conserved hypothetical protein	13	34	-1.3870231231	-1.582245678	-3.5599021907	0.00037099294636	0.0011913280723	0.00047737869771
ISCW003782	conserved hypothetical protein	156	199	-0.35122240168	-0.54644495655	-3.5592648285	0.00037189437854	0.0011938475526	0.00047838828211
ISCW021828	GTP-binding nuclear protein RAN1, putative	41	71	-0.79219511489	-0.98741766976	-3.5589536802	0.00037233518429	0.0011948872214	0.00047880488923
ISCW004824	conserved hypothetical protein	5	21	-2.0703893279	-2.2656118828	-3.5586941403	0.00037270324969	0.0011953175786	0.00047882704726
ISCW014763	hypothetical protein	5	21	-2.0703893279	-2.2656118828	-3.5586941403	0.00037270324969	0.0011953175786	0.00047882704726
ISCW023785	alkaline phosphatase, putative	5	21	-2.0703893279	-2.2656118828	-3.5586941403	0.00037270324969	0.0011953175786	0.00047882704726
ISCW008680	conserved hypothetical protein	102	49	1.0577154979	0.86249294298	3.558497599	0.00037298220009	0.0011954617693	0.0004790351171
ISCW002948	gap1, putative	30	7	2.0995356736	1.9043131187	3.5571428418	0.00037491031864	0.0012010765436	0.00048120958444
ISCW017186	cytidine 5'-triphosphate synthase (CTPS), putative	30	7	2.0995356736	1.9043131187	3.5571428418	0.00037491031864	0.0012010765436	0.00048120958444
ISCW019086	hypothetical protein	26	52	-1	-1.1952225549	-3.5563347841	0.00037606479515	0.0012042087361	0.0004825401261
ISCW024264	conserved hypothetical protein	51	83	-0.70261408938	-0.89783664425	-3.5536206306	0.00037996689325	0.0012163225925	0.00048739428602
ISCW012177	hypothetical protein	46	77	-0.74322458464	-0.93844713951	-3.5524930241	0.00038159913658	0.0012211650415	0.00048933471038
ISCW014286	hypothetical protein	357	232	0.6217992689	0.42657671403	3.551104755	0.00038361769756	0.0012272403361	0.00049176914998
ISCW013557	zinc finger protein, putative	42	13	1.6918777046	1.4966551498	3.5500024251	0.00038522760264	0.0012320048963	0.0004936783634
ISCW006124	quinone oxidoreductase, putative	126	65	0.95491211047	0.7596895556	3.5462600835	0.00039074035764	0.0012492443599	0.00050058641239
ISCW018027	alpha-mannosidase II, putative	40	12	1.7369655942	1.5417430393	3.5410409419	0.00039855172876	0.0012736205049	0.000510274418
ISCW024204	immature colon carcinoma transcript 1 protein, putative	40	12	1.7369655942	1.5417430393	3.5410409419	0.00039855172876	0.0012736205049	0.000510274418
ISCW005371	hypothetical protein	42	72	-0.77760757866	-0.97283013354	-3.5399198066	0.00040024863322	0.0012784434305	0.00051199567869
ISCW000571	transposase, putative	4	19	-2.2479275134	-2.4431500683	-3.5396576469	0.00040064639997	0.0012785149641	0.00051199567869
ISCW004969	survival motor neuron protein, putative	4	19	-2.2479275134	-2.4431500683	-3.5396576469	0.00040064639997	0.0012785149641	0.00051199567869
ISCW012138	hypothetical protein	4	19	-2.2479275134	-2.4431500683	-3.5396576469	0.00040064639997	0.0012785149641	0.00051199567869
ISCW014358	hypothetical protein	4	19	-2.2479275134	-2.4431500683	-3.5396576469	0.00040064639997	0.0012785149641	0.00051199567869
ISCW017190	NBP2B protein, putative	4	19	-2.2479275134	-2.4431500683	-3.5396576469	0.00040064639997	0.0012785149641	0.00051199567869
ISCW014002	hypothetical protein	23	4	2.5235619561	2.3283394012	3.5383519033	0.00040263307023	0.0012836520161	0.00051437395125
ISCW018325	hypothetical protein	3	17	-2.5025003405	-2.6977228954	-3.5375084722	0.00040392122683	0.0012871564309	0.00051569779565
ISCW021461	mediator of RNA polymerase II transcription subunit, putative	3	17	-2.5025003405	-2.6977228954	-3.5375084722	0.00040392122683	0.0012871564309	0.00051569779565
ISCW020246	reductase, putative	326	209	0.64136902215	0.44614646728	3.537071524	0.00040459008266	0.0012886849952	0.00051639072317
ISCW022320	diacylglycerol O-acyltransferase, putative	34	9	1.9175378398	1.7223152849	3.5346901137	0.00040825363371	0.0012999487782	0.00052090424903
ISCW010360	importin, putative	36	10	1.8479969066	1.6527743517	3.5326257194	0.0004114545391	0.00130973286	0.00052470314984
ISCW021251	sphingomyelin phosphodiesterase, putative	8	26	-1.7004397181	-1.895662273	-3.5325223488	0.00041161543302	0.0013096330359	0.00052470314984
ISCW023606	hypothetical protein	8	26	-1.7004397181	-1.895662273	-3.5325223488	0.00041161543302	0.0013096330359	0.00052470314984
ISCW010690	zinc finger protein, putative	51	18	1.5025003405	1.3072777857	3.5309192243	0.00041411819225	0.0013169809177	0.00052765233264
ISCW008652	sodium/proton exchanger, putative	78	34	1.1979393776	1.0027168227	3.5308754527	0.00041418672628	0.0013167890383	0.00052765233264
ISCW000257	fatty acid synthase, putative	13	0	4.7004397181	4.5052171633	3.5298102016	0.00041585788095	0.0013212797971	0.00052928725137
ISCW014058	conserved hypothetical protein	13	0	4.7004397181	4.5052171633	3.5298102016	0.00041585788095	0.0013212797971	0.00052928725137
ISCW021767	conserved hypothetical protein	13	0	4.7004397181	4.5052171633	3.5298102016	0.00041585788095	0.0013212797971	0.00052928725137
ISCW002788	ATPase, nucleotide- binding protein, putative	133	174	-0.38766106035	-0.58288361522	-3.5277666015	0.00041908150155	0.0013306944633	0.00053322439446
ISCW000567	Na+/dicarboxylate, Na+/tricarboxylate and phosphate transporter, putative	100	48	1.0588936891	0.86367113418	3.5275296983	0.00041945670368	0.0013314720715	0.00053353599091
ISCW014908	phospholysine phosphohistidine inorganic pyrophosphate phosphatase, putative	27	53	-0.9730329524	-1.1682555073	-3.5257986272	0.000422207872	0.0013397888311	0.000536868611
ISCW022113	26S proteasome regulatory subunit 7, psd7, putative	466	510	-0.1301672922	-0.32538984708	-3.5256103889	0.00042250805024	0.0013403251342	0.00053708351375
ISCW009885	hydroxyacylglutathione hydrolase, putative	98	136	-0.47275299714	-0.66797555201	-3.5218188673	0.00042859687921	0.0013592187808	0.00054465441267
ISCW009552	conserved hypothetical protein	89	41	1.1181814263	0.92295887148	3.5199553674	0.00043161942337	0.0013683795433	0.00054799186286
ISCW004704	17 beta-hydroxysteroid dehydrogenase, putative	24	49	-1.0297473434	-1.2249698983	-3.5199521365	0.00043162468109	0.00136775965	0.00054799186286
ISCW010696	hypothetical protein	24	49	-1.0297473434	-1.2249698983	-3.5199521365	0.00043162468109	0.00136775965	0.00054799186286
ISCW009431	hypothetical protein	48	79	-0.71881824746	-0.91404080233	-3.5196063252	0.00043218776825	0.0013686950615	0.00054836668747
ISCW014620	conserved hypothetical protein	48	79	-0.71881824746	-0.91404080233	-3.5196063252	0.00043218776825	0.0013686950615	0.00054836668747
ISCW007750	golgi apparatus protein, putative	146	79	0.8860438107	0.69082125583	3.5129770798	0.00044311569984	0.0014026506261	0.00056205804665
ISCW002221	membrane glycoprotein LIG-1, putative	159	88	0.85345133665	0.65822878177	3.5128711379	0.00044329241453	0.0014027754387	0.00056210806051
ISCW017259	quinone oxidoreductase, putative	143	77	0.89308479608	0.69786224121	3.5078487262	0.00045174584771	0.001429083304	0.0005726499211
ISCW016345	UDP-sugar hydrolase, putative	156	86	0.85913746416	0.66391490929	3.5061735796	0.00045459865151	0.0014376629592	0.00057608788644
ISCW000754	hypothetical protein	10	29	-1.5360529002	-1.7312754551	-3.5056937283	0.00045541893905	0.0014395887762	0.00057677036893
ISCW019458	Motile sperm domain-containing protein, putative	10	29	-1.5360529002	-1.7312754551	-3.5056937283	0.00045541893905	0.0014395887762	0.00057677036893
ISCW023733	rothmund-thomson syndrome DNA helicase recq4, putative	44	74	-0.75002174699	-0.94524430186	-3.5036948494	0.00045885082934	0.0014497643087	0.0005809370347
ISCW005366	hypothetical protein	14	35	-1.3219280949	-1.5171506498	-3.5025664696	0.00046079879416	0.0014554689579	0.00058322295248
ISCW021575	glyoxalase, putative	126	166	-0.39775950785	-0.59298206272	-3.4992781353	0.00046651966865	0.0014730834284	0.00059028127099
ISCW005022	secreted protein, putative	0	11	-4.4594316186	-4.6546541735	-3.4977225959	0.00046924894091	0.0014794155132	0.00059208604644
ISCW005393	pink-eyed dilution protein, putative	0	11	-4.4594316186	-4.6546541735	-3.4977225959	0.00046924894091	0.0014794155132	0.00059208604644
ISCW006380	cytochrome P-450 IIC5, putative	0	11	-4.4594316186	-4.6546541735	-3.4977225959	0.00046924894091	0.0014794155132	0.00059208604644
ISCW007133	cytochrome P450, putative	0	11	-4.4594316186	-4.6546541735	-3.4977225959	0.00046924894091	0.0014794155132	0.00059208604644
ISCW010048	rhogtpase, putative	0	11	-4.4594316186	-4.6546541735	-3.4977225959	0.00046924894091	0.0014794155132	0.00059208604644
ISCW011908	hypothetical protein	0	11	-4.4594316186	-4.6546541735	-3.4977225959	0.00046924894091	0.0014794155132	0.00059208604644
ISCW012714	hypothetical protein	0	11	-4.4594316186	-4.6546541735	-3.4977225959	0.00046924894091	0.0014794155132	0.00059208604644
ISCW015953	hypothetical protein	0	11	-4.4594316186	-4.6546541735	-3.4977225959	0.00046924894091	0.0014794155132	0.00059208604644
ISCW023166	secreted protein, putative	0	11	-4.4594316186	-4.6546541735	-3.4977225959	0.00046924894091	0.0014794155132	0.00059208604644
ISCW009713	hypothetical protein	347	392	-0.17591799154	-0.37114054641	-3.4976412314	0.00046939210818	0.0014775873572	0.00059208604644
ISCW012217	XAP-5, putative	28	54	-0.94753258011	-1.142755135	-3.4966403285	0.00047115661301	0.0014826850236	0.00059412873932
ISCW018382	hypothetical protein	187	108	0.79200695772	0.59678440285	3.4910082648	0.00048120136745	0.0015138286862	0.00060660835884
ISCW021999	hypothetical protein	25	5	2.3219280949	2.12670554	3.4893357155	0.00048422259721	0.0015228644193	0.00061022907979
ISCW020366	reticulocalbin, putative	76	111	-0.54648835291	-0.74171090778	-3.4880472218	0.00048656213749	0.0015297513603	0.00061298875531
ISCW002622	RNA polymerase II transcription elongation factor, putative	533	574	-0.10691520392	-0.30213775879	-3.4870700938	0.00048834334968	0.0015348792209	0.00061504354733
ISCW022551	UDP-glucose 4-epimerase/UDP-sulfoquinovose synthase, putative	125	65	0.94341647163	0.74819391676	3.4856473182	0.00049094781121	0.0015425906319	0.00061813359737
ISCW002027	myosin regulatory light chain, putative	7	24	-1.7776075787	-1.9728301335	-3.4851785164	0.00049180880942	0.0015448209083	0.00061902729447
ISCW012380	hypothetical protein	968	713	0.44110497083	0.24588241596	3.4780359566	0.00050510216486	0.0015860890967	0.00063556392656
ISCW014678	flavin-containing monooxygenase, putative	95	132	-0.47453851103	-0.6697610659	-3.4778371412	0.00050547693748	0.0015867782941	0.00063584009578
ISCW017790	hypothetical protein	45	15	1.5849625007	1.3897399458	3.4759091121	0.00050912479697	0.0015977386902	0.00064023205109
ISCW004107	membrane protein involved in ER to golgi transport, putative	171	213	-0.31685710534	-0.51207966021	-3.4713783027	0.00051779397247	0.0016244454439	0.00065093375079
ISCW019428	activator of 90 kDa heat shock protein ATPase, putative	20	3	2.7369655942	2.5417430393	3.4711797593	0.00051817699066	0.0016248987235	0.00065101549012
ISCW019488	vacuolar protein-sorting protein, putative	20	3	2.7369655942	2.5417430393	3.4711797593	0.00051817699066	0.0016248987235	0.00065101549012
ISCW005359	vascular endothelial growth factor receptor, putative	46	76	-0.72436555739	-0.91958811226	-3.4697441875	0.00052095427889	0.0016328560803	0.00065430398839
ISCW013568	hypothetical protein	17	39	-1.1979393776	-1.3931619325	-3.4688769366	0.00052263879674	0.001637633617	0.00065621840165
ISCW015178	DPY-30 protein, putative	29	55	-0.9233787184	-1.1186012733	-3.4687690692	0.00052284866931	0.0016377889954	0.00065628066354
ISCW016458	cell division control protein/DNA repair exonuclease, putative	87	123	-0.49957100949	-0.69479356436	-3.4675779979	0.00052517130805	0.0016445603511	0.00065899402272
ISCW001686	conserved hypothetical protein	96	46	1.0614005447	0.86617798979	3.4647840882	0.00053065733289	0.0016612305844	0.00066567397465
ISCW017197	hypothetical protein	71	105	-0.56449839816	-0.75972095303	-3.4640103218	0.00053218608983	0.0016655061151	0.0006673872284
ISCW000763	hypothetical protein	352	396	-0.16992500144	-0.36514755632	-3.4622717393	0.00053563604954	0.0016757896982	0.00067150797701
ISCW009967	conserved hypothetical protein	64	26	1.2995602819	1.104337727	3.4609888983	0.00053819500605	0.0016830226693	0.00067430312738
ISCW020032	structure-specific recognition protein, putative	64	26	1.2995602819	1.104337727	3.4609888983	0.00053819500605	0.0016830226693	0.00067430312738
ISCW017167	GPI ethanolamine phosphate transferase, putative	271	315	-0.21705897703	-0.41228153191	-3.4581309806	0.00054393686751	0.001700197893	0.00068128861806
ISCW020884	DNA replication licensing factor MCM5, putative	27	6	2.1699250014	1.9747024466	3.4569127348	0.00054640175913	0.0017071191484	0.00068395747909
ISCW021115	cAMP-dependent protein kinase catalytic subunit, putative	27	6	2.1699250014	1.9747024466	3.4569127348	0.00054640175913	0.0017071191484	0.00068395747909
ISCW020979	syntaxin, putative	26	51	-0.97198562383	-1.1672081787	-3.4561601844	0.00054792959878	0.0017111077752	0.00068566033184
ISCW024448	esterase, putative	80	115	-0.52356195606	-0.71878451093	-3.4542955994	0.00055173227151	0.001722456569	0.00069020792249
ISCW008886	hypothetical protein	65	98	-0.59234203109	-0.78756458596	-3.4525004228	0.00055541660584	0.0017334291016	0.00069454934925
ISCW008924	conserved hypothetical protein	1	12	-3.5849625007	-3.7801850556	-3.4523571798	0.00055571157601	0.0017335554522	0.00069454934925
ISCW015089	sodium/solute symporter, putative	1	12	-3.5849625007	-3.7801850556	-3.4523571798	0.00055571157601	0.0017335554522	0.00069454934925
ISCW023133	ubiquitin, putative	216	259	-0.26192078552	-0.4571433404	-3.4499632575	0.00056066285653	0.001748200509	0.00070052381184
ISCW009295	RAD51C protein, putative	9	27	-1.5849625007	-1.7801850556	-3.4488548631	0.00056296920506	0.0017548564177	0.00070319091011
ISCW000778	hypothetical protein	30	56	-0.90046432645	-1.0956868813	-3.4421022146	0.00057721210024	0.0017987048613	0.00072076147978
ISCW017278	tRNA selenocysteine associated protein, putative	72	31	1.2157286911	1.0205061362	3.4419106108	0.00057762108969	0.0017994305776	0.00072105228253
ISCW023425	cytoplasmic polyadenylation element binding protein, putative	127	166	-0.38635474457	-0.58157729945	-3.4387665003	0.00058437103719	0.0018199034617	0.00072925599989
ISCW011137	conserved hypothetical protein	13	33	-1.3439544012	-1.5391769561	-3.4372524822	0.00058764754264	0.0018295498448	0.00073312141521
ISCW003163	hypothetical protein	43	72	-0.74366024674	-0.93888280161	-3.4365497057	0.00058917423456	0.0018337442366	0.00073462431227
ISCW021365	myosin-IX, putative	29	7	2.0506260731	1.8554035182	3.4365327767	0.00058921105605	0.0018333004174	0.00073462431227
ISCW003577	transporter, putative	11	30	-1.447458977	-1.6426815318	-3.4355022671	0.00059145651434	0.00183916697	0.00073675089755
ISCW005796	serum amyloid A-activating factor SAF-8, putative	11	30	-1.447458977	-1.6426815318	-3.4355022671	0.00059145651434	0.00183916697	0.00073675089755
ISCW011444	hypothetical protein	11	30	-1.447458977	-1.6426815318	-3.4355022671	0.00059145651434	0.00183916697	0.00073675089755
ISCW014136	protein phosphatase, putative	39	12	1.7004397181	1.5052171633	3.4353362184	0.00059181907534	0.0018391749732	0.00073697831354
ISCW011348	FK506-binding protein, putative	176	101	0.80122013589	0.60599758101	3.4335696153	0.0005956892144	0.0018506392194	0.0007415721673
ISCW015640	exocyst complex protein 70, putative	54	85	-0.65450343397	-0.84972598885	-3.4319735328	0.00059920603359	0.0018609991645	0.00074572351502
ISCW000137	myosin, putative	14	1	3.8073549221	3.6121323672	3.4284911604	0.0006069463004	0.0018824638936	0.00075352414943
ISCW006818	selenophosphate synthase, putative	14	1	3.8073549221	3.6121323672	3.4284911604	0.0006069463004	0.0018824638936	0.00075352414943
ISCW010001	conserved hypothetical protein	14	1	3.8073549221	3.6121323672	3.4284911604	0.0006069463004	0.0018824638936	0.00075352414943
ISCW013123	RNA-binding protein, putative	14	1	3.8073549221	3.6121323672	3.4284911604	0.0006069463004	0.0018824638936	0.00075352414943
ISCW020960	hypothetical protein	14	1	3.8073549221	3.6121323672	3.4284911604	0.0006069463004	0.0018824638936	0.00075352414943
ISCW020967	macoilin short form, putative	14	1	3.8073549221	3.6121323672	3.4284911604	0.0006069463004	0.0018824638936	0.00075352414943
ISCW021597	hypothetical protein	14	1	3.8073549221	3.6121323672	3.4284911604	0.0006069463004	0.0018824638936	0.00075352414943
ISCW021833	conserved hypothetical protein	14	1	3.8073549221	3.6121323672	3.4284911604	0.0006069463004	0.0018824638936	0.00075352414943
ISCW001103	cytochrome P450, putative	17	2	3.0874628413	2.8922402864	3.426980359	0.00061033321372	0.0018889549531	0.00075635298289
ISCW018867	high mobility group protein, putative	17	2	3.0874628413	2.8922402864	3.426980359	0.00061033321372	0.0018889549531	0.00075635298289
ISCW020231	hypothetical protein	17	2	3.0874628413	2.8922402864	3.426980359	0.00061033321372	0.0018889549531	0.00075635298289
ISCW020431	secreted salivary gland peptide, putative	17	2	3.0874628413	2.8922402864	3.426980359	0.00061033321372	0.0018889549531	0.00075635298289
ISCW021393	conserved hypothetical protein	17	2	3.0874628413	2.8922402864	3.426980359	0.00061033321372	0.0018889549531	0.00075635298289
ISCW022145	hepatoma-derived growth factor, putative	17	2	3.0874628413	2.8922402864	3.426980359	0.00061033321372	0.0018889549531	0.00075635298289
ISCW005774	hypothetical protein	27	52	-0.94555221598	-1.1407747709	-3.4265053838	0.00061140164132	0.0018902577824	0.00075744777575
ISCW005776	carbamoyl-phosphate synthase large chain, putative	31	8	1.9541963104	1.7589737555	3.4251570562	0.00061444411221	0.0018988023404	0.00076075663767
ISCW015868	monocarboxylate transporter, putative	31	8	1.9541963104	1.7589737555	3.4251570562	0.00061444411221	0.0018988023404	0.00076075663767
ISCW016134	protein transport protein Sec24A, putative	230	140	0.716207034	0.52098447913	3.4245888908	0.00061573037871	0.0019019144527	0.00076211873601
ISCW015847	titin, putative	252	295	-0.22729122075	-0.42251377562	-3.4235189794	0.00061815934956	0.0019088402036	0.00076489396311
ISCW021367	vesicle transport protein USE1, putative	49	79	-0.68907090406	-0.88429345893	-3.4226593324	0.00062011742324	0.0019143081059	0.0007670850137
ISCW005318	conserved hypothetical protein	171	212	-0.31006793968	-0.50529049455	-3.4213269628	0.0006231636545	0.0019231308432	0.00077062038477
ISCW013829	hypothetical protein	33	9	1.8744691179	1.679246563	3.4206756412	0.00062465784922	0.001927159995	0.00077223491169
ISCW004184	conserved hypothetical protein	356	234	0.60536871138	0.41014615651	3.419262612	0.00062791094202	0.001936611532	0.00077602225
ISCW003305	F-box containing protein, putative	24	48	-1	-1.1952225549	-3.4168143792	0.00063358463067	0.0019535207472	0.00078279796469
ISCW021008	hypothetical protein	31	57	-0.87869370378	-1.0739162587	-3.4165643801	0.00063416667014	0.0019547255009	0.0007832807232
ISCW015780	MUC5AC protein, putative	319	362	-0.18243327332	-0.37765582819	-3.4162680783	0.00063485715397	0.001956263691	0.00078389709344
ISCW017206	oligopeptidase, putative	48	17	1.4974996595	1.3022771046	3.4153487268	0.00063700400898	0.0019622872969	0.00078631082078
ISCW012356	conserved hypothetical protein	55	21	1.3890422907	1.1938197359	3.4150238389	0.00063776429568	0.0019640372433	0.0007870120442
ISCW010228	hypothetical protein	69	102	-0.56390088519	-0.75912344007	-3.4118325378	0.00064527741808	0.0019865756728	0.00079604344904
ISCW022114	CCR4-not transcription complex, putative	242	149	0.69969471681	0.50447216194	3.4112067101	0.00064676039399	0.0019905414776	0.00079763259212
ISCW005435	hypothetical protein	5	20	-2	-2.1952225549	-3.4063272085	0.00065843214478	0.0020240251671	0.00081031855257
ISCW005655	hypothetical protein	5	20	-2	-2.1952225549	-3.4063272085	0.00065843214478	0.0020240251671	0.00081031855257
ISCW016320	chitinase, putative	5	20	-2	-2.1952225549	-3.4063272085	0.00065843214478	0.0020240251671	0.00081031855257
ISCW016905	proteasome assembly chaperone, putative	5	20	-2	-2.1952225549	-3.4063272085	0.00065843214478	0.0020240251671	0.00081031855257
ISCW017013	hypothetical protein	5	20	-2	-2.1952225549	-3.4063272085	0.00065843214478	0.0020240251671	0.00081031855257
ISCW019435	SOCS box SH2 domain-containing protein	5	20	-2	-2.1952225549	-3.4063272085	0.00065843214478	0.0020240251671	0.00081031855257
ISCW020879	hypothetical protein	5	20	-2	-2.1952225549	-3.4063272085	0.00065843214478	0.0020240251671	0.00081031855257
ISCW023345	carnitine palmitoyltransferase II, putative	60	24	1.3219280949	1.12670554	3.4057347449	0.00065986257426	0.00202598431	0.00081183493785
ISCW008507	conserved hypothetical protein	65	27	1.2674803109	1.072257756	3.4054814612	0.00066047497728	0.0020272554274	0.00081234428904
ISCW006298	hypothetical protein	22	4	2.4594316186	2.2642090638	3.4028668538	0.00066682767825	0.0020461397046	0.00081991143352
ISCW002070	DNA-bridging protein BAF, putative	63	95	-0.59257568483	-0.7877982397	-3.4001147648	0.00067357575573	0.0020662254794	0.00082796003177
ISCW015889	Kunitz domain-containing protein, putative	109	146	-0.4216402341	-0.61686278898	-3.3997686463	0.00067442891253	0.0020682216771	0.00082875993087
ISCW013341	FYVE-finger containing protein, putative	28	53	-0.92056553251	-1.1157880874	-3.3982083539	0.00067828740614	0.0020794301578	0.00083325129645
ISCW019417	28S ribosomal protein S18A, putative	125	66	0.9213901653	0.72616761043	3.3959699365	0.00068385870314	0.0020958812923	0.00083984345303
ISCW005096	endoplasmic reticulum membrane protein Lec35/MPDU1, putative	95	46	1.0462936523	0.8510710974	3.3954547191	0.00068514705879	0.0020992001939	0.00084117337461
ISCW004438	hypothetical protein	8	25	-1.6438561898	-1.8390787446	-3.3936411846	0.00068969996215	0.0021115668055	0.00084574870463
ISCW007757	lipase, putative	8	25	-1.6438561898	-1.8390787446	-3.3936411846	0.00068969996215	0.0021115668055	0.00084574870463
ISCW009346	conserved hypothetical protein	8	25	-1.6438561898	-1.8390787446	-3.3936411846	0.00068969996215	0.0021115668055	0.00084574870463
ISCW009915	fatty acyl-CoA elongase, putative	8	25	-1.6438561898	-1.8390787446	-3.3936411846	0.00068969996215	0.0021115668055	0.00084574870463
ISCW019245	brain protein, putative	57	88	-0.62654160447	-0.82176415935	-3.3935062286	0.00069003989293	0.0021110262353	0.00084591220379
ISCW008595	eukaryotic translation initiation factor 4 gamma, putative	73	32	1.1898245589	0.99460200401	3.3929544946	0.00069143123466	0.0021146496126	0.00084736413226
ISCW023149	DNA helicase recq1, putative	32	58	-0.85798099513	-1.05320355	-3.3920866254	0.00069362507184	0.0021207244118	0.00084979837331
ISCW000947	abca5, putative	2	14	-2.8073549221	-3.0025774769	-3.3891532528	0.00070108815565	0.0021416199625	0.00085765865756
ISCW007553	hypothetical protein	2	14	-2.8073549221	-3.0025774769	-3.3891532528	0.00070108815565	0.0021416199625	0.00085765865756
ISCW011176	sulfiredoxin-1, putative	2	14	-2.8073549221	-3.0025774769	-3.3891532528	0.00070108815565	0.0021416199625	0.00085765865756
ISCW013569	hypothetical protein	2	14	-2.8073549221	-3.0025774769	-3.3891532528	0.00070108815565	0.0021416199625	0.00085765865756
ISCW018893	rap GTPase-activating protein, putative	2	14	-2.8073549221	-3.0025774769	-3.3891532528	0.00070108815565	0.0021416199625	0.00085765865756
ISCW017776	ribosomal protein S21, putative	126	164	-0.38027208112	-0.57549463599	-3.3858059625	0.00070969545792	0.0021659701879	0.00086792887001
ISCW002504	protein jagunal, putative	100	136	-0.44360665148	-0.63882920635	-3.3852034494	0.00071125516344	0.0021700821917	0.00086940952909
ISCW004542	set domain protein, putative	25	49	-0.97085365434	-1.1660762092	-3.3850923199	0.00071154318852	0.0021699890465	0.00086940952909
ISCW012431	gastric triacylglycerol lipase, putative	25	49	-0.97085365434	-1.1660762092	-3.3850923199	0.00071154318852	0.0021699890465	0.00086940952909
ISCW022076	cytochrome P450, putative	84	39	1.1069152039	0.91169264904	3.3845080103	0.00071305938313	0.0021736398499	0.00087100219074
ISCW019383	lysine-specific histone demethylase, putative	72	105	-0.54432051622	-0.7395430711	-3.3838190022	0.00071485111127	0.0021784517313	0.00087293036631
ISCW013256	cullin, putative	240	148	0.69743722998	0.50221467511	3.3832022541	0.00071645847832	0.0021826990851	0.00087461159363
ISCW015320	conserved hypothetical protein	165	205	-0.31315788526	-0.50838044013	-3.3831268981	0.00071665510073	0.0021826473381	0.00087461159363
ISCW003023	gar2, putative	68	29	1.2294818461	1.0342592912	3.3819437422	0.00071974883012	0.0021914164321	0.00087812546927
ISCW003260	hypothetical protein	14	34	-1.2801079192	-1.4753304741	-3.3814244409	0.00072111061926	0.0021949086409	0.00087952483703
ISCW001644	organic anion transporter, putative	4	18	-2.1699250014	-2.3651475563	-3.3806410899	0.00072316936821	0.0021998644253	0.00088124832176
ISCW018944	hypothetical protein	4	18	-2.1699250014	-2.3651475563	-3.3806410899	0.00072316936821	0.0021998644253	0.00088124832176
ISCW022595	hypothetical protein	4	18	-2.1699250014	-2.3651475563	-3.3806410899	0.00072316936821	0.0021998644253	0.00088124832176
ISCW016113	conserved hypothetical protein	101	137	-0.43982060021	-0.63504315508	-3.3797072229	0.00072563082761	0.0022060386184	0.00088398474549
ISCW008477	hypothetical protein	58	23	1.3344190391	1.1391964842	3.3782925912	0.00072937430082	0.0022167598471	0.00088828086366
ISCW004523	glutathione S-transferase, putative	76	34	1.1604646722	0.96524211732	3.3769144763	0.00073303838531	0.0022272334883	0.00089247777073
ISCW006698	conserved hypothetical protein	91	126	-0.4694852833	-0.66470783817	-3.3751913528	0.00073764382052	0.0022405602135	0.00089781794096
ISCW010822	alpha-2-macroglobulin receptor-associated protein, putative	73	106	-0.53809589568	-0.73331845056	-3.3749167812	0.00073838015253	0.0022421302819	0.00089844708522
ISCW012529	tyrosine kinase, putative	10	28	-1.4854268272	-1.680649382	-3.3734548928	0.00074231207643	0.0022534001179	0.00090296303661
ISCW014009	conserved hypothetical protein	12	31	-1.3692338097	-1.5644563645	-3.3713795487	0.00074792736953	0.0022694348513	0.00090704005244
ISCW020846	cytosolic sulfotransferase	12	31	-1.3692338097	-1.5644563645	-3.3713795487	0.00074792736953	0.0022694348513	0.00090704005244
ISCW007497	hypothetical protein	3	16	-2.4150374993	-2.6102600542	-3.3713332084	0.00074805320233	0.002267796357	0.00090704005244
ISCW008089	conserved hypothetical protein	3	16	-2.4150374993	-2.6102600542	-3.3713332084	0.00074805320233	0.002267796357	0.00090704005244
ISCW015354	protein-tyrosine-phosphatase, putative	3	16	-2.4150374993	-2.6102600542	-3.3713332084	0.00074805320233	0.002267796357	0.00090704005244
ISCW017296	copper homeostasis protein, putative	3	16	-2.4150374993	-2.6102600542	-3.3713332084	0.00074805320233	0.002267796357	0.00090704005244
ISCW009887	gpi inositol deacylase pgap1, putative	12	0	4.5849625007	4.3897399458	3.3711950705	0.00074842841976	0.0022659086202	0.00090704005244
ISCW013259	hypothetical protein	12	0	4.5849625007	4.3897399458	3.3711950705	0.00074842841976	0.0022659086202	0.00090704005244
ISCW015546	hypothetical protein	12	0	4.5849625007	4.3897399458	3.3711950705	0.00074842841976	0.0022659086202	0.00090704005244
ISCW019076	hypothetical protein	12	0	4.5849625007	4.3897399458	3.3711950705	0.00074842841976	0.0022659086202	0.00090704005244
ISCW022078	acetylcholinesterase/butyrylcholinesterase, putative	12	0	4.5849625007	4.3897399458	3.3711950705	0.00074842841976	0.0022659086202	0.00090704005244
ISCW000027	hypothetical protein	29	54	-0.89690650704	-1.0921290619	-3.3711787801	0.00074847268011	0.0022640301496	0.00090704005244
ISCW005478	hypothetical protein	171	211	-0.30324667382	-0.49846922869	-3.3711526813	0.00074854359453	0.0022635745632	0.00090704005244
ISCW021677	hypothetical protein	47	76	-0.69333866177	-0.88856121664	-3.3707497688	0.00074963916159	0.00226621685	0.00090809884681
ISCW012539	RING finger protein, putative	142	78	0.86434490064	0.66912234577	3.368338715	0.0007562262811	0.0022854540492	0.00091580741115
ISCW013788	ikappab kinase complex-associated protein, putative	71	31	1.1955508091	1.0003282542	3.3620792194	0.00077357926869	0.0023372066728	0.00093654527559
ISCW020673	transcription factor E(Y)2, putative	166	95	0.80518382302	0.60996126814	3.3541006806	0.00079623385716	0.0024049416354	0.00096368744488
ISCW016350	RAS-related protein, putative	56	22	1.3479233034	1.1527007485	3.3510338874	0.00080510449513	0.002431015878	0.00097412189096
ISCW001530	RAB geranylgeranyl transferase alpha subunit, putative	43	71	-0.7234823648	-0.91870491968	-3.3509559898	0.00080533100196	0.0024309814411	0.00097412189096
ISCW014259	transcriptional regulator DJ-1, putative	68	100	-0.55639334852	-0.7516159034	-3.3491614054	0.00081056561078	0.0024460600741	0.00098016407059
ISCW017613	anaphase-promoting complex subunit, putative	34	60	-0.81942775436	-1.0146503092	-3.3460637223	0.00081967556343	0.0024728210532	0.00099088749902
ISCW002351	helicase, putative	130	70	0.89308479608	0.69786224121	3.344597377	0.00082402097155	0.0024851966609	0.0009958465457
ISCW019308	glutathione S-transferase, putative	7	23	-1.716207034	-1.9114295889	-3.3409714887	0.00083485795775	0.0025167660753	0.001008348023
ISCW022702	cytochrome P450, putative	7	23	-1.716207034	-1.9114295889	-3.3409714887	0.00083485795775	0.0025167660753	0.001008348023
ISCW002556	transmembrane protein, putative	69	101	-0.54968702597	-0.74490958085	-3.3397129196	0.00083865034987	0.0025270802934	0.0010126297932
ISCW011013	serpin-2 precursor, putative	110	146	-0.40846484536	-0.60368740023	-3.3347592834	0.00085373267881	0.0025717690189	0.0010305370734
ISCW022664	hypothetical protein	44	72	-0.71049338281	-0.90571593768	-3.3342591867	0.00085526922082	0.0025756383432	0.0010320875556
ISCW001860	THO complex subunit, putative	164	203	-0.30778391257	-0.50300646744	-3.3340986258	0.00085576308597	0.0025763662971	0.001032379255
ISCW023857	organic cation/carnitine transporter, putative	77	35	1.1375035237	0.94228096888	3.3314312774	0.00086400630296	0.0026004172028	0.0010420167263
ISCW005082	hypothetical protein	198	238	-0.26546114323	-0.4606836981	-3.330701489	0.00086627444703	0.0026064759422	0.001044444532
ISCW007977	ankyrin repeat containing protein	26	6	2.1154772174	1.9202546625	3.330028572	0.0008683707289	0.0026120141619	0.0010466637596
ISCW005418	conserved hypothetical protein	343	226	0.60188580376	0.40666324888	3.3297543707	0.00086922627312	0.0026138181456	0.001046925202
ISCW012718	schwannomin interacting protein, putative	15	35	-1.2223924213	-1.4176149762	-3.3297132272	0.0008693547138	0.0026130508797	0.001046925202
ISCW020591	conserved hypothetical protein	15	35	-1.2223924213	-1.4176149762	-3.3297132272	0.0008693547138	0.0026130508797	0.001046925202
ISCW016229	conserved hypothetical protein	19	3	2.6629650127	2.4677424578	3.3271791257	0.00087729960228	0.0026353806662	0.0010555940163
ISCW017395	NAD dehydrogenase, putative	19	3	2.6629650127	2.4677424578	3.3271791257	0.00087729960228	0.0026353806662	0.0010555940163
ISCW013384	molecular chaperone, putative	199	119	0.74180685724	0.54658430236	3.3271705421	0.0008773266274	0.0026343001701	0.0010555940163
ISCW024717	secreted salivary gland peptide, putative	27	51	-0.91753783981	-1.1127603947	-3.3261731486	0.00088047215521	0.0026429684142	0.0010590674803
ISCW009067	conserved hypothetical protein	112	148	-0.40209844357	-0.59732099844	-3.3257825622	0.00088170681252	0.0026458972718	0.0010602411068
ISCW019792	ribosomal protein S30, putative	115	60	0.93859945534	0.74337690046	3.3245606931	0.00088557955582	0.0026567386675	0.0010645853772
ISCW019158	Mcm2/3, putative	64	27	1.2451124978	1.049889943	3.3215418698	0.00089521549693	0.0026848582177	0.0010758532006
ISCW004579	hypothetical protein	31	56	-0.85315861167	-1.0483811665	-3.3206008038	0.00089823914725	0.0026931360348	0.001079170216
ISCW003312	hypothetical protein	129	166	-0.36381217592	-0.5590347308	-3.3184143127	0.00090530093857	0.0027135127575	0.0010873354003
ISCW016151	transmembrane protein, putative	90	124	-0.46234321406	-0.65756576893	-3.3164217912	0.00091178103386	0.002732134488	0.0010947973394
ISCW000202	tick legumain, putative	130	167	-0.36133647945	-0.55655903432	-3.3150770876	0.00091617855565	0.0027445067375	0.0010966728069
ISCW000525	secreted salivary gland peptide, putative	0	10	-4.3219280949	-4.5171506498	-3.3144718793	0.00091816414646	0.0027432167393	0.0010966728069
ISCW004479	hypothetical protein	0	10	-4.3219280949	-4.5171506498	-3.3144718793	0.00091816414646	0.0027432167393	0.0010966728069
ISCW005238	hypothetical protein	0	10	-4.3219280949	-4.5171506498	-3.3144718793	0.00091816414646	0.0027432167393	0.0010966728069
ISCW010008	hypothetical protein	0	10	-4.3219280949	-4.5171506498	-3.3144718793	0.00091816414646	0.0027432167393	0.0010966728069
ISCW010100	hypothetical protein	0	10	-4.3219280949	-4.5171506498	-3.3144718793	0.00091816414646	0.0027432167393	0.0010966728069
ISCW011259	sidestep protein, putative	0	10	-4.3219280949	-4.5171506498	-3.3144718793	0.00091816414646	0.0027432167393	0.0010966728069
ISCW011709	hypothetical protein	0	10	-4.3219280949	-4.5171506498	-3.3144718793	0.00091816414646	0.0027432167393	0.0010966728069
ISCW012158	extensin, putative	0	10	-4.3219280949	-4.5171506498	-3.3144718793	0.00091816414646	0.0027432167393	0.0010966728069
ISCW012204	sterol reductase, putative	0	10	-4.3219280949	-4.5171506498	-3.3144718793	0.00091816414646	0.0027432167393	0.0010966728069
ISCW013370	hypothetical protein	0	10	-4.3219280949	-4.5171506498	-3.3144718793	0.00091816414646	0.0027432167393	0.0010966728069
ISCW015090	hypothetical protein	0	10	-4.3219280949	-4.5171506498	-3.3144718793	0.00091816414646	0.0027432167393	0.0010966728069
ISCW015198	serpin-2, putative	0	10	-4.3219280949	-4.5171506498	-3.3144718793	0.00091816414646	0.0027432167393	0.0010966728069
ISCW016389	cytochrome P450, putative	0	10	-4.3219280949	-4.5171506498	-3.3144718793	0.00091816414646	0.0027432167393	0.0010966728069
ISCW016997	conserved hypothetical protein	0	10	-4.3219280949	-4.5171506498	-3.3144718793	0.00091816414646	0.0027432167393	0.0010966728069
ISCW017139	hypothetical protein	0	10	-4.3219280949	-4.5171506498	-3.3144718793	0.00091816414646	0.0027432167393	0.0010966728069
ISCW022812	conserved hypothetical protein	0	10	-4.3219280949	-4.5171506498	-3.3144718793	0.00091816414646	0.0027432167393	0.0010966728069
ISCW024883	serine carboxypeptidase, putative	0	10	-4.3219280949	-4.5171506498	-3.3144718793	0.00091816414646	0.0027432167393	0.0010966728069
ISCW016658	chitin synthase, putative	72	32	1.1699250014	0.97470244657	3.3136233894	0.00092095461994	0.0027443319646	0.0010996850069
ISCW018182	inositol-1-phosphate synthetase, putative	13	32	-1.2995602819	-1.4947828367	-3.3125311552	0.00092455827722	0.0027542671943	0.0011036661664
ISCW011748	hypothetical protein	102	137	-0.42560674099	-0.62082929586	-3.3122093833	0.00092562240245	0.0027566335495	0.0011046143917
ISCW020124	soluble epoxide hydrolase, putative	128	69	0.89147554322	0.69625298835	3.3120397007	0.00092618401338	0.0027575024035	0.0011048836221
ISCW004887	conserved hypothetical protein	9	26	-1.5305147167	-1.7257372716	-3.311973262	0.00092640399639	0.0027573539281	0.0011048836221
ISCW019122	ubiquitin conjugating enzyme E1, putative	989	736	0.4262647547	0.23104219983	3.3118967024	0.00092665755021	0.0027573054304	0.0011048836221
ISCW004424	muscle myosin heavy chain, putative	18	39	-1.1154772174	-1.3106997723	-3.3105219069	0.00093122162673	0.0027696761991	0.0011096792278
ISCW020599	proteasome assembly chaperone, putative	18	39	-1.1154772174	-1.3106997723	-3.3105219069	0.00093122162673	0.0027696761991	0.0011096792278
ISCW004037	conserved hypothetical protein	224	264	-0.2370391973	-0.43226175217	-3.3077597338	0.00094045457413	0.00279591645	0.0011203554964
ISCW001231	karyopherin (importin) alpha, putative	30	8	1.9068905956	1.7116680407	3.3058302148	0.00094695449337	0.0028136030862	0.0011271149876
ISCW021838	dual oxidase maturation factor, putative	30	8	1.9068905956	1.7116680407	3.3058302148	0.00094695449337	0.0028136030862	0.0011271149876
ISCW023000	REF-cotransformation assay oncogene, putative	30	8	1.9068905956	1.7116680407	3.3058302148	0.00094695449337	0.0028136030862	0.0011271149876
ISCW005629	AP-3 complex subunit beta-1, putative	292	188	0.6352357072	0.44001315233	3.3050221219	0.0009496890377	0.0028200879358	0.0011300412855
ISCW014356	myosin IA, putative	32	9	1.8300749986	1.6348524437	3.3047223597	0.00095070527607	0.0028222854477	0.0011309218535
ISCW015694	hypothetical protein	36	62	-0.78427130894	-0.97949386382	-3.3035865279	0.00095456506078	0.002832920648	0.0011351834991
ISCW012533	conserved hypothetical protein	391	430	-0.13716805228	-0.33239060715	-3.30290368	0.00095689249603	0.0028390033462	0.0011376209054
ISCW008502	low-density lipoprotein receptor, putative	503	539	-0.099726872947	-0.29494942782	-3.3027855007	0.00095729583418	0.0028393755686	0.0011377700591
ISCW014288	transmembrane protein, putative	67	29	1.2081081953	1.0128856405	3.2998090678	0.00096750627962	0.002868827384	0.0011495717363
ISCW010837	hypothetical protein	52	20	1.3785116233	1.1832890684	3.2973007001	0.0009761892753	0.002893734266	0.001159552207
ISCW015996	protein-tyrosine phosphotase, putative	83	116	-0.48294156378	-0.67816411865	-3.2963461849	0.00097951234915	0.0029027428027	0.00116316203
ISCW000866	asparaginase, putative	45	16	1.4918530963	1.2966305415	3.2957810995	0.0009814845849	0.002906901301	0.001164490854
ISCW004574	N-acetyllactosaminide beta-1,3-N-acetylglucosaminyltransferase, putative	45	16	1.4918530963	1.2966305415	3.2957810995	0.0009814845849	0.002906901301	0.001164490854
ISCW012002	hypothetical protein	45	16	1.4918530963	1.2966305415	3.2957810995	0.0009814845849	0.002906901301	0.001164490854
ISCW014292	tumor susceptibility protein, putative	145	81	0.84005908713	0.64483653226	3.2940303425	0.00098761836755	0.002923373256	0.0011714288871
ISCW010282	RAS protein, putative	92	45	1.0317088597	0.83648630485	3.292460236	0.00099314940889	0.0029388939068	0.0011776481883
ISCW010670	polymerase (DNA-directed), delta 3, accessory subunit, putative	6	21	-1.8073549221	-2.0025774769	-3.2922276408	0.00099397121081	0.0029404741841	0.0011782814234
ISCW022861	N-acetylglucosamine-1-phosphottransferase, gamma subunit, putative	242	151	0.68045849795	0.48523594308	3.2920888921	0.00099446173525	0.0029410738092	0.0011785216999
ISCW008407	zinc finger protein, putative	62	26	1.2537565922	1.0585340374	3.2912131414	0.00099756299137	0.0029493919693	0.0011818548812
ISCW018341	leucine rich domain-containing protein, putative	160	198	-0.30742852519	-0.50265108007	-3.2906561321	0.000999540159	0.0029543828015	0.0011838547644
ISCW009451	conserved hypothetical protein	101	51	0.98578614078	0.79056358591	3.2864106789	0.0010147294993	0.0029984112272	0.001201490076
ISCW005906	hypothetical protein	53	82	-0.62963155005	-0.82485410493	-3.2863309711	0.0010150167096	0.0029983928124	0.001201490076
ISCW001656	Muskelin, putative	67	98	-0.54862065366	-0.74384320853	-3.2856357127	0.0010175251199	0.0030044998338	0.0012037632997
ISCW002862	tnf receptor associated factor, putative	67	98	-0.54862065366	-0.74384320853	-3.2856357127	0.0010175251199	0.0030044998338	0.0012037632997
ISCW013536	ribosome biogenesis protein, putative	25	48	-0.94110631095	-1.1363288658	-3.2817756319	0.0010315565055	0.0030446113152	0.0012197922246
ISCW012772	mitochondrial import inner membrane translocase subunit Tim9, putative	16	36	-1.1699250014	-1.3651475563	-3.2816631924	0.0010319678937	0.0030445064061	0.0012197922246
ISCW022663	RPA-interacting protein A, putative	16	36	-1.1699250014	-1.3651475563	-3.2816631924	0.0010319678937	0.0030445064061	0.0012197922246
ISCW010054	ubiquitin-specific protease, putative	180	106	0.76393264177	0.56871008689	3.2798374222	0.0010386692232	0.0030629501076	0.0012273589178
ISCW014442	secreted protein, putative	198	119	0.73453885677	0.5393163019	3.2787964534	0.0010425080101	0.0030733833949	0.0012315396546
ISCW018055	N-myristoyl transferase, putative	81	38	1.0919224894	0.89669993457	3.2773686015	0.0010477948642	0.0030876331427	0.0012370713096
ISCW023884	conserved hypothetical protein	81	38	1.0919224894	0.89669993457	3.2773686015	0.0010477948642	0.0030876331427	0.0012370713096
ISCW003072	cuticle protein, putative	16	2	3	2.8047774451	3.2733572306	0.0010627806536	0.0031281845652	0.0012525970488
ISCW005095	merozoite surface protein 3 A, putative	16	2	3	2.8047774451	3.2733572306	0.0010627806536	0.0031281845652	0.0012525970488
ISCW006028	hypothetical protein	16	2	3	2.8047774451	3.2733572306	0.0010627806536	0.0031281845652	0.0012525970488
ISCW010263	WD-repeat containing protein	16	2	3	2.8047774451	3.2733572306	0.0010627806536	0.0031281845652	0.0012525970488
ISCW020713	aminopeptidase, putative	16	2	3	2.8047774451	3.2733572306	0.0010627806536	0.0031281845652	0.0012525970488
ISCW022410	DNA-binding protein mel-18, putative	16	2	3	2.8047774451	3.2733572306	0.0010627806536	0.0031281845652	0.0012525970488
ISCW003108	secreted protein, putative	29	53	-0.86993945944	-1.0651620143	-3.2726080364	0.001065601394	0.0031333280701	0.0012555601672
ISCW010115	hypothetical protein	170	208	-0.291048782	-0.48627133688	-3.2721034704	0.0010675050028	0.0031380224738	0.0012574412681
ISCW021123	hypothetical protein	22	44	-1	-1.1952225549	-3.2713492147	0.0010703564984	0.0031454997702	0.0012604375058
ISCW017886	hypothetical protein	171	209	-0.28950661719	-0.48472917207	-3.2704319758	0.0010738336531	0.0031548108876	0.0012641685763
ISCW021836	phosphatase/kinase domain-containing protein, putative	65	28	1.215012891	1.0197903361	3.268427357	0.0010814693506	0.0031763305041	0.0012727917312
ISCW002994	hypothetical protein	13	1	3.7004397181	3.5052171633	3.2659394333	0.0010910158185	0.003202527904	0.0012801951315
ISCW022645	tetratricopeptide repeat protein 10, tpr10, putative	13	1	3.7004397181	3.5052171633	3.2659394333	0.0010910158185	0.003202527904	0.0012801951315
ISCW024140	conserved hypothetical protein	13	1	3.7004397181	3.5052171633	3.2659394333	0.0010910158185	0.003202527904	0.0012801951315
ISCW000017	hypothetical protein	1	11	-3.4594316186	-3.6546541735	-3.2658918386	0.0010911992028	0.0031980133241	0.0012801951315
ISCW007240	acyl-CoA synthetase, putative	1	11	-3.4594316186	-3.6546541735	-3.2658918386	0.0010911992028	0.0031980133241	0.0012801951315
ISCW009013	p15-2B protein, putative	1	11	-3.4594316186	-3.6546541735	-3.2658918386	0.0010911992028	0.0031980133241	0.0012801951315
ISCW012883	hypothetical protein	1	11	-3.4594316186	-3.6546541735	-3.2658918386	0.0010911992028	0.0031980133241	0.0012801951315
ISCW013094	GABA transporter, putative	1	11	-3.4594316186	-3.6546541735	-3.2658918386	0.0010911992028	0.0031980133241	0.0012801951315
ISCW017114	coagulation factor precursor, putative	1	11	-3.4594316186	-3.6546541735	-3.2658918386	0.0010911992028	0.0031980133241	0.0012801951315
ISCW019011	golgi vesicular membrane trafficking protein p18, putative	1	11	-3.4594316186	-3.6546541735	-3.2658918386	0.0010911992028	0.0031980133241	0.0012801951315
ISCW022670	conserved hypothetical protein	1	11	-3.4594316186	-3.6546541735	-3.2658918386	0.0010911992028	0.0031980133241	0.0012801951315
ISCW000101	predicted protein	21	4	2.3923174228	2.1970948679	3.263821357	0.001099204493	0.0032159403034	0.0012881105951
ISCW002510	hypothetical protein	21	4	2.3923174228	2.1970948679	3.263821357	0.001099204493	0.0032159403034	0.0012881105951
ISCW008665	amino acid transporter, putative	21	4	2.3923174228	2.1970948679	3.263821357	0.001099204493	0.0032159403034	0.0012881105951
ISCW019784	cytochrome P-450 IIC5, putative	21	4	2.3923174228	2.1970948679	3.263821357	0.001099204493	0.0032159403034	0.0012881105951
ISCW004825	DEAD box ATP-dependent RNA helicase, putative	55	22	1.3219280949	1.12670554	3.2607411015	0.0011112145077	0.0032487524578	0.0013018120311
ISCW001847	conserved hypothetical protein	49	77	-0.65207669658	-0.84729925145	-3.2585165993	0.0011199632415	0.0032729256119	0.001311310971
ISCW005362	transmembrane protein 184C, putative	49	77	-0.65207669658	-0.84729925145	-3.2585165993	0.0011199632415	0.0032729256119	0.001311310971
ISCW019378	hypothetical protein	79	111	-0.49063511817	-0.68585767305	-3.2567557778	0.001126933476	0.0032918828637	0.0013190948749
ISCW023442	hypothetical protein	93	46	1.0155968551	0.82037430018	3.2556217013	0.0011314439422	0.0033041138044	0.0013239959519
ISCW000777	tRNA synthetases class I, putative	105	54	0.9593580155	0.76413546063	3.2537074784	0.001139095095	0.003325506766	0.0013325683547
ISCW002291	hypothetical protein	34	59	-0.79518020811	-0.99040276298	-3.2524065154	0.0011443223145	0.0033393361157	0.0013379188829
ISCW022130	enoyl-CoA hydratase, putative	34	59	-0.79518020811	-0.99040276298	-3.2524065154	0.0011443223145	0.0033393361157	0.0013379188829
ISCW018715	3 hydroxysteroid dehydrogenase, putative	127	69	0.88016022999	0.68493767512	3.2518307168	0.0011466429218	0.0033446752427	0.0013402493812
ISCW008140	Grb2 associated binder (Gab), putative	5	19	-1.9259994186	-2.1212219734	-3.2495618552	0.0011558293851	0.0033690670824	0.0013493481687
ISCW011517	low-density lipoprotein receptor, putative	5	19	-1.9259994186	-2.1212219734	-3.2495618552	0.0011558293851	0.0033690670824	0.0013493481687
ISCW021395	lipoate-protein ligase, putative	5	19	-1.9259994186	-2.1212219734	-3.2495618552	0.0011558293851	0.0033690670824	0.0013493481687
ISCW024618	hypothetical protein	5	19	-1.9259994186	-2.1212219734	-3.2495618552	0.0011558293851	0.0033690670824	0.0013493481687
ISCW001576	zinc finger, C2H2 type, putative	68	30	1.1805722456	0.98534969077	3.2494375886	0.0011563344915	0.0033681373529	0.0013493481687
ISCW022927	ADP-ribosylation factor	992	1002	-0.014470482808	-0.20969303768	-3.249420329	0.0011564046625	0.0033673818299	0.0013493481687
ISCW001944	conserved hypothetical protein	44	71	-0.69031550087	-0.88553805574	-3.2485982918	0.0011597513259	0.0033761649708	0.0013528676731
ISCW003889	glyoxalase, putative	134	170	-0.34330174568	-0.53852430055	-3.2464702389	0.0011684566408	0.0034000540952	0.0013622463474
ISCW008474	hypothetical protein	134	170	-0.34330174568	-0.53852430055	-3.2464702389	0.0011684566408	0.0034000540952	0.0013622463474
ISCW015973	cytochrome P450, putative	12	30	-1.3219280949	-1.5171506498	-3.2427447825	0.0011838420538	0.0034428627025	0.0013793979125
ISCW022033	hypothetical protein	12	30	-1.3219280949	-1.5171506498	-3.2427447825	0.0011838420538	0.0034428627025	0.0013793979125
ISCW002173	hypothetical protein	64	94	-0.55458885168	-0.74981140655	-3.2403471869	0.001193842427	0.003470464273	0.0013906544752
ISCW014857	ATP binding protein, putative	92	125	-0.44222232861	-0.63744488348	-3.2391549687	0.0011988441706	0.0034840130077	0.0013960836072
ISCW002449	cyclophilin type peptidyl-prolyl cis-trans isomerase, putative	23	45	-0.96829114027	-1.1635136951	-3.2382915688	0.001202478493	0.0034935812459	0.0013999177089
ISCW019192	ring canal protein, putative	17	37	-1.1219905244	-1.3172130793	-3.2368871652	0.0012084118192	0.0035098214806	0.0014064253556
ISCW008940	protein involved in cell differentiation/sexual development, putative	82	114	-0.47533800955	-0.67056056442	-3.2354267467	0.0012146104716	0.0035268229038	0.0014132380191
ISCW011503	hypothetical protein	242	152	0.67093572383	0.47571316896	3.2328121435	0.0012257813993	0.0035582483915	0.0014258305691
ISCW023283	protective antigen 4D8	186	111	0.74474294476	0.54952038989	3.2322874424	0.0012280345928	0.0035637766172	0.001428012165
ISCW013399	DEAD box ATP-dependent RNA helicase, putative	202	240	-0.24867911286	-0.44390166773	-3.2322130312	0.0012283544418	0.0035636926991	0.001428012165
ISCW006092	hypothetical protein	20	41	-1.0356239097	-1.2308464646	-3.2319635923	0.0012294271919	0.0035657925197	0.001428853587
ISCW013151	serine/arginine regulated nuclear matrix protein, putative	58	24	1.2730184944	1.0777959395	3.2303983101	0.0012361786994	0.0035843569666	0.0014362925719
ISCW004111	calponin, putative	83	115	-0.4704506196	-0.66567317447	-3.2286353437	0.0012438238654	0.0036055013495	0.0014447653664
ISCW008722	E3 ubiquitin ligase, putative	227	141	0.68699713489	0.49177458002	3.2277283087	0.0012477742425	0.0036159266051	0.0014489428848
ISCW002971	cAMP-dependent protein kinase type I-beta regulatory subunit, putative	112	59	0.9247118727	0.72948931782	3.2273736739	0.0012493219185	0.0036193851329	0.0014503287562
ISCW014710	phosphatidylethanolamine-binding protein, putative	324	362	-0.1599958842	-0.35521843907	-3.2258191884	0.0012561268477	0.0036380680641	0.0014578152191
ISCW000951	NADH dehydrogenase	270	173	0.64218736941	0.44696481454	3.2243937166	0.0012623970699	0.0036551921961	0.0014646770534
ISCW014566	hypothetical protein	31	55	-0.82716340314	-1.022385958	-3.2237100533	0.001265414541	0.0036628911557	0.001467762114
ISCW014008	RNA helicase, putative	108	142	-0.39485961734	-0.59008217221	-3.2222283136	0.0012719773352	0.0036808452029	0.0014749565047
ISCW013207	hypothetical protein	91	45	1.0159415439	0.820718989	3.2215846852	0.0012748378155	0.003688078369	0.0014778549166
ISCW002529	hypothetical protein	46	17	1.4360991148	1.2408765599	3.219877403	0.0012824542899	0.0037085376917	0.0014858429488
ISCW017822	vacuolar protein-sorting protein, putative	46	17	1.4360991148	1.2408765599	3.219877403	0.0012824542899	0.0037085376917	0.0014858429488
ISCW019766	sulfate/bicarbonate/oxalate exchanger SAT-1, putative	205	125	0.71369581484	0.51847325997	3.2189235594	0.001286727815	0.003719316779	0.0014903725025
ISCW002062	cytochrome P450, putative	4	17	-2.0874628413	-2.2826853961	-3.2164808706	0.0012977318484	0.0037495331619	0.0015022681558
ISCW024686	ixoderin precursor, putative	4	17	-2.0874628413	-2.2826853961	-3.2164808706	0.0012977318484	0.0037495331619	0.0015022681558
ISCW006351	conserved hypothetical protein	242	280	-0.21041977967	-0.40564233454	-3.2115300083	0.0013203018065	0.0038131271506	0.0015279633845
ISCW003586	hypothetical protein	77	36	1.0968615393	0.90163898438	3.2102716675	0.0013260957691	0.0038287783466	0.0015342349966
ISCW002144	hypothetical protein	251	289	-0.20338212855	-0.39860468342	-3.2100461974	0.0013271364094	0.0038307005172	0.0015350052322
ISCW018551	ubiquitin protein ligase	739	539	0.45528909139	0.26006653652	3.2062260976	0.0013448827149	0.0038808278964	0.0015550918428
ISCW014219	SEL-1, putative	35	11	1.6698513983	1.4746288434	3.2052092601	0.0013496431958	0.0038923664056	0.0015592753542
ISCW023836	cAMP-dependent rap1 guanine-nucleotide exchange factor, putative	35	11	1.6698513983	1.4746288434	3.2052092601	0.0013496431958	0.0038923664056	0.0015592753542
ISCW024063	zinc finger protein, putative	35	11	1.6698513983	1.4746288434	3.2052092601	0.0013496431958	0.0038923664056	0.0015592753542
ISCW016786	arginyl-tRNA synthetase, putative	142	80	0.82781902462	0.63259646974	3.2046892786	0.0013520835718	0.0038972044954	0.0015616541321
ISCW012694	conserved hypothetical protein	11	0	4.4594316186	4.2642090638	3.2043240679	0.0013538000105	0.0038999516513	0.0015623144879
ISCW018929	GTPase Rho, putative	11	0	4.4594316186	4.2642090638	3.2043240679	0.0013538000105	0.0038999516513	0.0015623144879
ISCW024033	hypothetical protein	11	0	4.4594316186	4.2642090638	3.2043240679	0.0013538000105	0.0038999516513	0.0015623144879
ISCW018040	alanyl-tRNA synthetase, putative	333	221	0.59147580768	0.39625325281	3.2026398134	0.0013617418094	0.0039206192753	0.0015710367005
ISCW009911	UDP-glucose dehydrogenase, putative	77	108	-0.48810096147	-0.68332351634	-3.2019790675	0.0013648691567	0.003927963116	0.0015737147115
ISCW020519	RNA polymerase II, large subunit, putative	77	108	-0.48810096147	-0.68332351634	-3.2019790675	0.0013648691567	0.003927963116	0.0015737147115
ISCW006055	hypothetical protein	80	38	1.0740005814	0.87877802657	3.2019058499	0.0013652161075	0.0039273024173	0.0015737147115
ISCW000387	RNA binding protein, putative	25	6	2.0588936891	1.8636711342	3.2003690242	0.0013725173419	0.0039455288223	0.0015803513304
ISCW003754	hypothetical protein	25	6	2.0588936891	1.8636711342	3.2003690242	0.0013725173419	0.0039455288223	0.0015803513304
ISCW018847	Kruppel-like zinc finger protein, putative	25	6	2.0588936891	1.8636711342	3.2003690242	0.0013725173419	0.0039455288223	0.0015803513304
ISCW022919	suppressor protein SRP40, putative	25	6	2.0588936891	1.8636711342	3.2003690242	0.0013725173419	0.0039455288223	0.0015803513304
ISCW002155	hypothetical protein	3	15	-2.3219280949	-2.5171506498	-3.1990417903	0.0013788518002	0.0039587265226	0.0015854157743
ISCW009657	hypothetical protein	3	15	-2.3219280949	-2.5171506498	-3.1990417903	0.0013788518002	0.0039587265226	0.0015854157743
ISCW016636	monocarboxylate transporter, putative	3	15	-2.3219280949	-2.5171506498	-3.1990417903	0.0013788518002	0.0039587265226	0.0015854157743
ISCW021580	DNA repair protein RAD51/RHP55, putative	3	15	-2.3219280949	-2.5171506498	-3.1990417903	0.0013788518002	0.0039587265226	0.0015854157743
ISCW023680	hypothetical protein	3	15	-2.3219280949	-2.5171506498	-3.1990417903	0.0013788518002	0.0039587265226	0.0015854157743
ISCW021725	hypothetical protein	21	42	-1	-1.1952225549	-3.1961350007	0.0013928192644	0.0039954596417	0.0016010260859
ISCW010862	conserved hypothetical protein	18	38	-1.078002512	-1.2732250669	-3.1950535823	0.0013980488206	0.0040093356296	0.0016065863519
ISCW019462	chaperone bcs1, putative	33	10	1.7224660245	1.5272434696	3.1940752365	0.0014027955287	0.0040218195039	0.0016115887822
ISCW015974	cytochrome P450, putative	42	68	-0.69514541847	-0.89036797334	-3.1938898524	0.0014036966425	0.0040232741355	0.0016121716696
ISCW000954	exosomal 3'-5' exoribonuclease complex, subunit Rrp41, putative	7	22	-1.6520766966	-1.8472992515	-3.1931947809	0.0014070799958	0.0040318405487	0.0016156043288
ISCW014229	phosphatidylinositol 3-kinase catalytic subunit, putative	27	7	1.9475325801	1.7523100252	3.1881185836	0.0014320179565	0.0041021473168	0.0016437770498
ISCW013112	proclotting enzyme precursor, putative	31	9	1.7842713089	1.5890487541	3.1867394033	0.0014388635293	0.004120024532	0.0016507093641
ISCW020971	WD-repeat protein, putative	31	9	1.7842713089	1.5890487541	3.1867394033	0.0014388635293	0.004120024532	0.0016507093641
ISCW011187	hypothetical protein	70	100	-0.51457317283	-0.7097957277	-3.1858172861	0.0014434572784	0.0041314415884	0.0016546673217
ISCW005127	conserved hypothetical protein	13	31	-1.2537565922	-1.4489791471	-3.1856415764	0.0014443341505	0.0041310584605	0.0016546673217
ISCW011050	conserved hypothetical protein	13	31	-1.2537565922	-1.4489791471	-3.1856415764	0.0014443341505	0.0041310584605	0.0016546673217
ISCW013187	hypothetical protein	13	31	-1.2537565922	-1.4489791471	-3.1856415764	0.0014443341505	0.0041310584605	0.0016546673217
ISCW014150	tetraspanin, putative	13	31	-1.2537565922	-1.4489791471	-3.1856415764	0.0014443341505	0.0041310584605	0.0016546673217
ISCW016406	secreted protein, putative	92	46	1	0.80477744513	3.1851059191	0.001447010357	0.0041358186932	0.0016572695529
ISCW008841	hypothetical protein	33	57	-0.78849589481	-0.98371844968	-3.1789094918	0.0014783024328	0.0042240755756	0.0016911878556
ISCW007413	protein NUF1, putative	18	3	2.5849625007	2.3897399458	3.1787524246	0.0014791036683	0.0042228223756	0.0016911878556
ISCW009364	atrophin 1 interacting protein 1, aip1, putative	18	3	2.5849625007	2.3897399458	3.1787524246	0.0014791036683	0.0042228223756	0.0016911878556
ISCW010462	protein phosphatase 1 regulatory inhibitor subunit 16A, putative	18	3	2.5849625007	2.3897399458	3.1787524246	0.0014791036683	0.0042228223756	0.0016911878556
ISCW018631	PHD/F-box containing protein, putative	18	3	2.5849625007	2.3897399458	3.1787524246	0.0014791036683	0.0042228223756	0.0016911878556
ISCW021870	beta-carotene dioxygenase, putative	18	3	2.5849625007	2.3897399458	3.1787524246	0.0014791036683	0.0042228223756	0.0016911878556
ISCW003431	conserved hypothetical protein	75	35	1.0995356736	0.90431311868	3.1762293686	0.0014920293089	0.0042561573084	0.0017054906037
ISCW003728	hypothetical protein	49	76	-0.63321766933	-0.8284402242	-3.175594062	0.0014953003518	0.0042642977938	0.0017087525887
ISCW017390	ribosomal protein S6 kinase, putative	49	19	1.3667823307	1.1715597758	3.1754926971	0.0014958228667	0.0042645976707	0.0017088727528
ISCW003838	hypothetical protein	59	25	1.2387868596	1.0435643047	3.1734160945	0.0015065644057	0.0042940237372	0.001720664112
ISCW003974	adenylate cyclase, putative	11	28	-1.3479233034	-1.5431458583	-3.1721447267	0.0015131757703	0.0043116648135	0.0017271696325
ISCW024627	cytochrome P450, putative	9	25	-1.4739311883	-1.6691537432	-3.1721237986	0.001513284824	0.0043107734406	0.0017271696325
ISCW006454	SAC domain-containing protein, putative	130	72	0.85244281159	0.65722025671	3.1720775311	0.0015135259437	0.0043102586659	0.0017271696325
ISCW017775	dihydroorotase, putative	42	15	1.4854268272	1.2902042723	3.1717757857	0.0015150993341	0.0043135371959	0.0017284833767
ISCW018832	hypothetical protein	56	84	-0.58496250072	-0.78018505559	-3.17048988	0.001521821337	0.0043314680841	0.0017356684874
ISCW022652	cytochrome P450, putative	171	207	-0.27563444261	-0.47085699749	-3.169209457	0.0015285419644	0.0043493850716	0.0017428480279
ISCW006989	ced-6, putative	244	281	-0.20368898266	-0.39891153753	-3.1675691421	0.0015371915189	0.0043727792149	0.001752222327
ISCW007119	signal recognition particle receptor, alpha subunit, putative	94	126	-0.42269107182	-0.6179136267	-3.1631305056	0.0015608234503	0.0044387681645	0.0017786648491
ISCW023852	solute carrier organic anion transporter, putative	108	57	0.921997488	0.72677493313	3.1589096239	0.0015836059049	0.004502305269	0.0018041248889
ISCW015287	conserved hypothetical protein	19	39	-1.0374747054	-1.2326972603	-3.1558764875	0.0016001660532	0.0045481214832	0.0018224839666
ISCW018036	hypothetical protein	105	55	0.93288580414	0.73766324927	3.1554302142	0.0016026159997	0.0045538182104	0.00182476671
ISCW019677	beta-galactosidase precursor, putative	102	53	0.94450488741	0.74928233254	3.1526573026	0.001617916242	0.0045960156132	0.0018416756888
ISCW015127	cysteine string protein, putative	187	223	-0.25400544003	-0.44922799491	-3.1501037468	0.0016321249294	0.0046350896411	0.0018573330958
ISCW013774	myst histone acetyltransferase, putative	26	48	-0.88452278258	-1.0797453375	-3.1490863334	0.0016378180209	0.0046499651397	0.0018632938772
ISCW017132	ubiquitin protein ligase, putative	30	53	-0.82102985895	-1.0162524138	-3.1489138103	0.0016387852105	0.0046507727485	0.0018633587314
ISCW017961	hypothetical protein	30	53	-0.82102985895	-1.0162524138	-3.1489138103	0.0016387852105	0.0046507727485	0.0018633587314
ISCW019331	secreted protein, putative	47	18	1.3846638502	1.1894412954	3.1477102548	0.001645547153	0.0046680179927	0.0018705278606
ISCW008744	ribosomal protein S28, putative	45	71	-0.65789402318	-0.85311657805	-3.1472929361	0.0016478977648	0.0046733886653	0.0018726799501
ISCW001190	splicing factor SPF30, putative	148	85	0.80006242949	0.60483987462	3.143225555	0.0016709702672	0.0047375067121	0.0018983727802
ISCW023307	huntingtin interacting protein, putative	57	24	1.2479275134	1.0527049586	3.1415059946	0.0016808136786	0.0047640926957	0.0019090260859
ISCW014497	hypothetical protein	306	342	-0.16046467219	-0.35568722707	-3.1393153699	0.0016934309024	0.0047985238382	0.001922823036
ISCW009512	intermediate in Toll signal transduction pathway, putative	115	62	0.89129374056	0.69607118568	3.1386223741	0.0016974404163	0.0048085517532	0.0019268413356
ISCW010978	20S proteasome, regulatory subunit alpha type PSMA1/PRE5, putative	59	87	-0.56030044649	-0.75552300136	-3.1379978169	0.001701061439	0.0048174738869	0.0019298834205
ISCW019372	transposable element tc1 transposase, putative	6	20	-1.7369655942	-1.932188149	-3.1379975475	0.0017010630028	0.0048161434643	0.0019298834205
ISCW003162	hypothetical protein	205	241	-0.23340923672	-0.4286317916	-3.1358104239	0.0017137994738	0.0048508595632	0.0019437945558
ISCW015650	conserved hypothetical protein	65	29	1.1643868179	0.96916426303	3.1335409963	0.0017271079022	0.0048871748946	0.0019583465218
ISCW019373	transposable element tc1 transposase, putative	14	32	-1.1926450779	-1.3878676328	-3.133113597	0.0017296248767	0.0048922649107	0.0019601148529
ISCW021851	hypothetical protein	14	32	-1.1926450779	-1.3878676328	-3.133113597	0.0017296248767	0.0048922649107	0.0019601148529
ISCW002434	secreted salivary gland peptide, putative	76	36	1.078002512	0.88277995713	3.1328691903	0.0017310657144	0.0048943080989	0.0019612048779
ISCW008794	39S ribosomal protein L46, putative	77	107	-0.47468044571	-0.66990300058	-3.1318000039	0.001737381817	0.004910807028	0.0019678161863
ISCW014130	splicing factor SC35, putative	23	44	-0.93586966258	-1.1310922175	-3.1304190608	0.0017455709481	0.0049325895874	0.0019765447054
ISCW012893	Lethal(2)neighbour of Tid protein, putative	135	76	0.82888808361	0.63366552873	3.129400387	0.0017516345165	0.0049483554023	0.0019828622466
ISCW006830	O-sialoglycoprotein endopeptidase, putative	101	133	-0.39707095275	-0.59229350762	-3.1289272092	0.0017544576488	0.0049549608223	0.0019855091134
ISCW000657	transcription factor IIF-alpha (TFIIF-alpha), putative	38	13	1.5474877953	1.3522652404	3.1282560035	0.0017584694553	0.0049628617301	0.0019878515154
ISCW003645	otopetrin, putative	38	13	1.5474877953	1.3522652404	3.1282560035	0.0017584694553	0.0049628617301	0.0019878515154
ISCW004930	PUA domain-containing RNA-binding protein, putative	38	13	1.5474877953	1.3522652404	3.1282560035	0.0017584694553	0.0049628617301	0.0019878515154
ISCW007584	conserved hypothetical protein	38	13	1.5474877953	1.3522652404	3.1282560035	0.0017584694553	0.0049628617301	0.0019878515154
ISCW007365	conserved hypothetical protein	31	54	-0.80069119178	-0.99591374665	-3.1258675044	0.0017728140556	0.0049992035381	0.0020029612876
ISCW023292	hypothetical protein	31	54	-0.80069119178	-0.99591374665	-3.1258675044	0.0017728140556	0.0049992035381	0.0020029612876
ISCW004571	cytochrome b5 domain-containing protein, putative	122	67	0.86464814711	0.66942559223	3.1233770597	0.0017878854012	0.0050396173874	0.0020194319612
ISCW019064	conserved hypothetical protein	20	4	2.3219280949	2.12670554	3.1209556156	0.0018026520154	0.0050791391958	0.0020334031854
ISCW021706	hypothetical protein	20	4	2.3219280949	2.12670554	3.1209556156	0.0018026520154	0.0050791391958	0.0020334031854
ISCW000319	long chain fatty acid CoA ligase, putative	0	9	-4.1699250014	-4.3651475563	-3.1196747088	0.00181050858	0.0050872478126	0.0020334031854
ISCW001094	hypothetical protein	0	9	-4.1699250014	-4.3651475563	-3.1196747088	0.00181050858	0.0050872478126	0.0020334031854
ISCW002191	hypothetical protein	0	9	-4.1699250014	-4.3651475563	-3.1196747088	0.00181050858	0.0050872478126	0.0020334031854
ISCW003057	hypothetical protein	0	9	-4.1699250014	-4.3651475563	-3.1196747088	0.00181050858	0.0050872478126	0.0020334031854
ISCW004635	secreted salivary gland peptide, putative	0	9	-4.1699250014	-4.3651475563	-3.1196747088	0.00181050858	0.0050872478126	0.0020334031854
ISCW008156	conserved hypothetical protein	0	9	-4.1699250014	-4.3651475563	-3.1196747088	0.00181050858	0.0050872478126	0.0020334031854
ISCW008443	conserved hypothetical protein	0	9	-4.1699250014	-4.3651475563	-3.1196747088	0.00181050858	0.0050872478126	0.0020334031854
ISCW010276	conserved hypothetical protein	0	9	-4.1699250014	-4.3651475563	-3.1196747088	0.00181050858	0.0050872478126	0.0020334031854
ISCW010830	conserved hypothetical protein	0	9	-4.1699250014	-4.3651475563	-3.1196747088	0.00181050858	0.0050872478126	0.0020334031854
ISCW011047	nicotinamide N-methyltransferase, putative	0	9	-4.1699250014	-4.3651475563	-3.1196747088	0.00181050858	0.0050872478126	0.0020334031854
ISCW012444	conserved hypothetical protein	0	9	-4.1699250014	-4.3651475563	-3.1196747088	0.00181050858	0.0050872478126	0.0020334031854
ISCW012669	hypothetical protein	0	9	-4.1699250014	-4.3651475563	-3.1196747088	0.00181050858	0.0050872478126	0.0020334031854
ISCW015223	fatty acyl-CoA elongase, putative	0	9	-4.1699250014	-4.3651475563	-3.1196747088	0.00181050858	0.0050872478126	0.0020334031854
ISCW018338	molybdenum cofactor biosynthesis pathway protein, putative	0	9	-4.1699250014	-4.3651475563	-3.1196747088	0.00181050858	0.0050872478126	0.0020334031854
ISCW019637	hypothetical protein	0	9	-4.1699250014	-4.3651475563	-3.1196747088	0.00181050858	0.0050872478126	0.0020334031854
ISCW023457	conserved hypothetical protein	0	9	-4.1699250014	-4.3651475563	-3.1196747088	0.00181050858	0.0050872478126	0.0020334031854
ISCW024447	zinc finger protein, putative	0	9	-4.1699250014	-4.3651475563	-3.1196747088	0.00181050858	0.0050872478126	0.0020334031854
ISCW024900	secreted protein, putative	0	9	-4.1699250014	-4.3651475563	-3.1196747088	0.00181050858	0.0050872478126	0.0020334031854
ISCW011791	conserved hypothetical protein	140	174	-0.3136604789	-0.50888303378	-3.1196462068	0.001810683757	0.0050744834419	0.0020334031854
ISCW006148	conserved hypothetical protein	20	40	-1	-1.1952225549	-3.119107668	0.0018139966177	0.0050816771595	0.0020360066937
ISCW016656	hypothetical protein	20	40	-1	-1.1952225549	-3.119107668	0.0018139966177	0.0050816771595	0.0020360066937
ISCW003548	hypothetical protein	68	31	1.1332665309	0.93804397599	3.1188980315	0.0018152877173	0.0050825071641	0.0020363393933
ISCW022841	pre-mRNA splicing factor, putative	68	31	1.1332665309	0.93804397599	3.1188980315	0.0018152877173	0.0050825071641	0.0020363393933
ISCW006138	initiation factor 4E, putative	17	36	-1.0824621602	-1.2776847151	-3.1183179583	0.0018188646486	0.0050904297395	0.0020397930481
ISCW010338	CRISP3: cysteine-rich secretory protein, putative	79	109	-0.4644035766	-0.65962613147	-3.1179910419	0.00182088338	0.0050946841118	0.0020414978235
ISCW002864	nuclear pore complex protein nup155, putative	15	2	2.9068905956	2.7116680407	3.1140410013	0.0018454384299	0.0051591490769	0.002065774629
ISCW009751	sodium/solute symporter, putative	15	2	2.9068905956	2.7116680407	3.1140410013	0.0018454384299	0.0051591490769	0.002065774629
ISCW012866	hypothetical protein	15	2	2.9068905956	2.7116680407	3.1140410013	0.0018454384299	0.0051591490769	0.002065774629
ISCW013562	proline-rich cell wall protein, putative	15	2	2.9068905956	2.7116680407	3.1140410013	0.0018454384299	0.0051591490769	0.002065774629
ISCW015752	hypothetical protein	15	2	2.9068905956	2.7116680407	3.1140410013	0.0018454384299	0.0051591490769	0.002065774629
ISCW019676	beta-galactosidase precursor, putative	1161	1154	0.0087247482201	-0.18649780665	-3.1140209448	0.0018455638815	0.0051552683819	0.002065774629
ISCW013186	purine permease, putative	12	29	-1.2730184944	-1.4682410493	-3.1117205445	0.0018600048165	0.0051934770365	0.0020808009699
ISCW017472	hypothetical protein	12	29	-1.2730184944	-1.4682410493	-3.1117205445	0.0018600048165	0.0051934770365	0.0020808009699
ISCW021007	hypothetical protein	105	137	-0.38378656529	-0.57900912017	-3.1115614925	0.0018610071037	0.005194146568	0.00208135356
ISCW011864	mRNA cleavage factor I subunit, putative	50	20	1.3219280949	1.12670554	3.108993066	0.0018772612399	0.0052380817448	0.0020989588847
ISCW012748	hypothetical protein	8	23	-1.5235619561	-1.7187845109	-3.1062323929	0.0018948773307	0.0052843494992	0.0021169211374
ISCW015931	hypothetical protein	8	23	-1.5235619561	-1.7187845109	-3.1062323929	0.0018948773307	0.0052843494992	0.0021169211374
ISCW018377	hypothetical protein	8	23	-1.5235619561	-1.7187845109	-3.1062323929	0.0018948773307	0.0052843494992	0.0021169211374
ISCW018767	cyclophilin type peptidyl-prolyl cis-trans isomerase, putative	48	74	-0.62449086491	-0.81971341978	-3.1052142463	0.0019014124433	0.0052996814909	0.002123642603
ISCW004812	hypothetical protein	10	26	-1.3785116233	-1.5737341781	-3.1008656538	0.0019295581404	0.0053759304917	0.0021539027969
ISCW016770	conserved hypothetical protein	10	26	-1.3785116233	-1.5737341781	-3.1008656538	0.0019295581404	0.0053759304917	0.0021539027969
ISCW010285	nonsense-mediated mRNA decay protein, putative	74	35	1.0801703487	0.88494779381	3.097799226	0.0019496346373	0.0054296447873	0.0021757203729
ISCW004162	conserved hypothetical protein	12	1	3.5849625007	3.3897399458	3.0957725263	0.0019630089071	0.0054601946407	0.0021858794063
ISCW005225	death- associated protein kinase, putative	12	1	3.5849625007	3.3897399458	3.0957725263	0.0019630089071	0.0054601946407	0.0021858794063
ISCW013236	sodium/calcium exchanger, putative	12	1	3.5849625007	3.3897399458	3.0957725263	0.0019630089071	0.0054601946407	0.0021858794063
ISCW014053	conserved hypothetical protein	12	1	3.5849625007	3.3897399458	3.0957725263	0.0019630089071	0.0054601946407	0.0021858794063
ISCW015319	arginine/serine-rich coiled-coil protein, putative	12	1	3.5849625007	3.3897399458	3.0957725263	0.0019630089071	0.0054601946407	0.0021858794063
ISCW018433	hypothetical protein	12	1	3.5849625007	3.3897399458	3.0957725263	0.0019630089071	0.0054601946407	0.0021858794063
ISCW021950	regulator of G-protein signaling, putative	12	1	3.5849625007	3.3897399458	3.0957725263	0.0019630089071	0.0054601946407	0.0021858794063
ISCW023204	hypothetical protein	12	1	3.5849625007	3.3897399458	3.0957725263	0.0019630089071	0.0054601946407	0.0021858794063
ISCW002937	hypothetical protein	43	16	1.4262647547	1.2310421998	3.0937056875	0.0019767347541	0.0054916464701	0.0022005651518
ISCW021939	transcription factor E2F7, putative	34	11	1.6280312226	1.4328086677	3.0918225681	0.0019893171648	0.00552509997	0.0022139703494
ISCW001669	ubiquitin, putative	64	92	-0.52356195606	-0.71878451093	-3.0896063391	0.0020042194545	0.0055649767353	0.0022299494225
ISCW006079	major epididymal secretory protein HE1, putative	5	18	-1.8479969066	-2.0432194614	-3.0880435412	0.0020147894858	0.0055912870631	0.0022398839363
ISCW010949	hypothetical protein	5	18	-1.8479969066	-2.0432194614	-3.0880435412	0.0020147894858	0.0055912870631	0.0022398839363
ISCW021003	hypothetical protein	5	18	-1.8479969066	-2.0432194614	-3.0880435412	0.0020147894858	0.0055912870631	0.0022398839363
ISCW012894	protein tyrosine phosphatase, putative	22	5	2.1375035237	1.9422809689	3.0865126955	0.0020251929828	0.0056171069214	0.0022508385805
ISCW012036	membrane-associated protein, putative	21	41	-0.96523458184	-1.1604571367	-3.0845304039	0.0020387377089	0.0056531402741	0.0022652775544
ISCW001527	cytochrome P450, putative	66	30	1.1375035237	0.94228096888	3.084302344	0.0020403013306	0.0056551740122	0.0022657851879
ISCW018178	hypothetical protein	66	30	1.1375035237	0.94228096888	3.084302344	0.0020403013306	0.0056551740122	0.0022657851879
ISCW007482	glycosyltransferase, putative	57	84	-0.55942740861	-0.75464996349	-3.080321516	0.0020677724697	0.005728209054	0.0022950473592
ISCW021718	epidermal growth factor receptor, putative	57	84	-0.55942740861	-0.75464996349	-3.080321516	0.0020677724697	0.005728209054	0.0022950473592
ISCW019094	hypothetical protein	1587	1234	0.36295973369	0.16773717881	3.0796943886	0.0020721309964	0.0057379497348	0.0022992616691
ISCW003358	dock-1, putative	92	47	0.96897310438	0.77375054951	3.0788186544	0.002078231438	0.005753283347	0.0023054060218
ISCW018574	phenylalanyl-tRNA synthetase beta subunit, putative	165	98	0.75161237013	0.55638981526	3.0787377748	0.0020787956824	0.0057532866422	0.0023054073423
ISCW016258	conserved hypothetical protein	18	37	-1.0395283642	-1.2347509191	-3.0779164817	0.0020845332765	0.0057676038503	0.0023111444102
ISCW006575	splicing factor 3B subunit, putative	53	22	1.2684888359	1.0732662811	3.0774543791	0.0020877679298	0.0057749899045	0.0023141040861
ISCW004759	conserved hypothetical protein	25	46	-0.87970576628	-1.0749283212	-3.0715914476	0.0021292093227	0.0058880272962	0.0023593994536
ISCW001055	transcriptional enhancer factor TEF-1, putative	1	10	-3.3219280949	-3.5171506498	-3.0690099652	0.0021476942719	0.0059287154045	0.0023721788582
ISCW003235	hypothetical protein	1	10	-3.3219280949	-3.5171506498	-3.0690099652	0.0021476942719	0.0059287154045	0.0023721788582
ISCW007586	GDP-L-fucose synthetase, putative	1	10	-3.3219280949	-3.5171506498	-3.0690099652	0.0021476942719	0.0059287154045	0.0023721788582
ISCW008781	hypothetical protein	1	10	-3.3219280949	-3.5171506498	-3.0690099652	0.0021476942719	0.0059287154045	0.0023721788582
ISCW010271	dehydrogenase, putative	1	10	-3.3219280949	-3.5171506498	-3.0690099652	0.0021476942719	0.0059287154045	0.0023721788582
ISCW017426	conserved hypothetical protein	1	10	-3.3219280949	-3.5171506498	-3.0690099652	0.0021476942719	0.0059287154045	0.0023721788582
ISCW019037	sodium-dependent glucose transporter, putative	1	10	-3.3219280949	-3.5171506498	-3.0690099652	0.0021476942719	0.0059287154045	0.0023721788582
ISCW019336	kinesin-related protein HSET, putative	1	10	-3.3219280949	-3.5171506498	-3.0690099652	0.0021476942719	0.0059287154045	0.0023721788582
ISCW020963	transcriptional coactivator, putative	1	10	-3.3219280949	-3.5171506498	-3.0690099652	0.0021476942719	0.0059287154045	0.0023721788582
ISCW023039	irregular chiasm C-roughest protein, putative	1	10	-3.3219280949	-3.5171506498	-3.0690099652	0.0021476942719	0.0059287154045	0.0023721788582
ISCW023543	conserved hypothetical protein	1	10	-3.3219280949	-3.5171506498	-3.0690099652	0.0021476942719	0.0059287154045	0.0023721788582
ISCW023879	conserved hypothetical protein	1	10	-3.3219280949	-3.5171506498	-3.0690099652	0.0021476942719	0.0059287154045	0.0023721788582
ISCW002592	glycosyltransferase, putative	41	15	1.450661409	1.2554388541	3.0677727783	0.0021566053194	0.0059428784125	0.0023801493915
ISCW000021	bat2, putative	24	6	2	1.8047774451	3.0677659686	0.0021566544612	0.0059406106712	0.0023801493915
ISCW002454	pregnancy-associated plasma protein A, putative	24	6	2	1.8047774451	3.0677659686	0.0021566544612	0.0059406106712	0.0023801493915
ISCW009496	protein tyrosine phosphatase, non-receptor type nt6, putative	30	9	1.7369655942	1.5417430393	3.0666286993	0.002164875896	0.0059600436226	0.0023879355199
ISCW020260	WD-repeat protein, putative	30	9	1.7369655942	1.5417430393	3.0666286993	0.002164875896	0.0059600436226	0.0023879355199
ISCW004036	glutamine-dependent NAD synthetase, putative	39	63	-0.69187770464	-0.88710025951	-3.0646760724	0.0021790586763	0.0059966661876	0.002402932292
ISCW015539	hypothetical protein	67	95	-0.50376641787	-0.69898897275	-3.063603996	0.0021868818048	0.0060165746583	0.0024109098425
ISCW018311	hypothetical protein	77	106	-0.46113391387	-0.65635646874	-3.0612751009	0.0022039649409	0.0060619417945	0.0024290889696
ISCW002017	tyrosine kinase, putative	26	7	1.8930847961	1.6978622412	3.0600487777	0.0022130094615	0.0060835433623	0.002437089303
ISCW003461	conserved hypothetical protein	26	7	1.8930847961	1.6978622412	3.0600487777	0.0022130094615	0.0060835433623	0.002437089303
ISCW015011	phenylalanyl-tRNA synthetase beta chain, putative	26	7	1.8930847961	1.6978622412	3.0600487777	0.0022130094615	0.0060835433623	0.002437089303
ISCW023409	sodium/chloride dependent amino acid transporter, putative	188	115	0.70909880073	0.51387624586	3.0576648643	0.0022306889799	0.0061288464633	0.0024558984307
ISCW006983	alternative splicing factor SRp20/9G8, putative	13	30	-1.2064508775	-1.4016734323	-3.0564794797	0.0022395280932	0.0061506512718	0.002464304686
ISCW009541	hypothetical protein	13	30	-1.2064508775	-1.4016734323	-3.0564794797	0.0022395280932	0.0061506512718	0.002464304686
ISCW023653	syntaxin, putative	22	42	-0.93288580414	-1.128108359	-3.0519544518	0.0022735659767	0.0062416166442	0.0025010867238
ISCW016609	leucine rich repeat (in flii) interacting protein, putative	60	87	-0.53605290024	-0.73127545511	-3.0500769436	0.0022878274571	0.0062790816429	0.0025160993746
ISCW015103	hypothetical protein	30	52	-0.79354912253	-0.98877167741	-3.0492079497	0.0022944560036	0.0062955830946	0.0025217340344
ISCW003282	Rho GTPase-activating protein RICH2, putative	46	18	1.3536369546	1.1584143997	3.049163101	0.002294798579	0.006293987889	0.0025217340344
ISCW008199	multidrug resistance protein, putative	46	18	1.3536369546	1.1584143997	3.049163101	0.002294798579	0.006293987889	0.0025217340344
ISCW006355	glucosidase II beta subunit, putative	40	64	-0.67807190511	-0.87329445999	-3.0481150179	0.0023028176865	0.0063134400645	0.0025298671846
ISCW003192	hypothetical protein	46	71	-0.62618516345	-0.82140771832	-3.047010412	0.0023112970358	0.0063349874226	0.0025385014559
ISCW020573	DNA-directed RNA polymerase III subunit RPC4, putative	4	16	-2	-2.1952225549	-3.0467106928	0.0023136027147	0.0063396064733	0.002540352362
ISCW015369	hypothetical protein	277	311	-0.16702860408	-0.36225115895	-3.0454222273	0.0023235386298	0.0063651253938	0.0025505780834
ISCW023187	sulfotransferase, putative	267	174	0.61775243584	0.42252988097	3.0440009013	0.0023345444101	0.0063935606492	0.0025619724134
ISCW015639	proteasome assembly chaperone, putative	149	87	0.77622502461	0.58100246974	3.0420717239	0.0023495590227	0.0064329566167	0.0025777588253
ISCW013653	conserved hypothetical protein	255	165	0.62803122261	0.43280866774	3.0417496873	0.0023520739997	0.0064381173664	0.0025797073034
ISCW010193	hypothetical protein	7	21	-1.5849625007	-1.7801850556	-3.0416023905	0.0023532251496	0.0064386811028	0.0025797073034
ISCW020019	hypothetical protein	7	21	-1.5849625007	-1.7801850556	-3.0416023905	0.0023532251496	0.0064386811028	0.0025797073034
ISCW011101	hypothetical protein	70	98	-0.48542682717	-0.68064938204	-3.0396067337	0.0023688724828	0.0064788916031	0.0025961654964
ISCW008251	hypothetical protein	214	248	-0.21272932399	-0.40795187886	-3.0384252983	0.0023781805862	0.0065026088385	0.0026056692622
ISCW002901	hypothetical protein	254	288	-0.18124031467	-0.37646286954	-3.0381189487	0.0023805996649	0.0065074819091	0.002607621957
ISCW002189	cytochrome C oxidase assembly protein, putative	67	31	1.1118928801	0.9166703252	3.0365651165	0.0023929041728	0.0065393674345	0.0026190709515
ISCW001471	hypothetical protein	11	27	-1.2954558835	-1.4906784384	-3.0365567126	0.0023929708803	0.0065369272705	0.0026190709515
ISCW020586	galectin, putative	11	27	-1.2954558835	-1.4906784384	-3.0365567126	0.0023929708803	0.0065369272705	0.0026190709515
ISCW001192	zinc finger protein, putative	129	161	-0.31968962269	-0.51491217756	-3.0332225233	0.0024195711084	0.0066069421662	0.0026474768123
ISCW024544	step II splicing factor Slu7, putative	41	65	-0.66481580841	-0.86003836328	-3.0321651624	0.0024280631072	0.0066283592918	0.0026560588979
ISCW007839	protein phosphatases pp1 regulatory subunit, putative	160	193	-0.27052894238	-0.46575149725	-3.029653856	0.0024483416422	0.0066819323985	0.0026775262506
ISCW017363	snrnp sm protein, putative	82	111	-0.43686386173	-0.6320864166	-3.0295244507	0.0024493907632	0.0066830106324	0.0026779583112
ISCW004250	COMM domain-containing protein, putative	9	24	-1.4150374993	-1.6102600542	-3.0291277806	0.0024526092311	0.0066900056388	0.0026807612898
ISCW005879	hypothetical protein	10	0	4.3219280949	4.12670554	3.0279816918	0.0024619300226	0.0067082669255	0.0026859300508
ISCW006073	gufa protein, putative	10	0	4.3219280949	4.12670554	3.0279816918	0.0024619300226	0.0067082669255	0.0026859300508
ISCW011419	hypothetical protein	10	0	4.3219280949	4.12670554	3.0279816918	0.0024619300226	0.0067082669255	0.0026859300508
ISCW011918	huntingtons disease protein huntingtin, putative	10	0	4.3219280949	4.12670554	3.0279816918	0.0024619300226	0.0067082669255	0.0026859300508
ISCW015698	condensin-2 complex subunit H2, putative	10	0	4.3219280949	4.12670554	3.0279816918	0.0024619300226	0.0067082669255	0.0026859300508
ISCW018051	hypothetical protein	10	0	4.3219280949	4.12670554	3.0279816918	0.0024619300226	0.0067082669255	0.0026859300508
ISCW019692	t-box transcription factor tbx20, putative	10	0	4.3219280949	4.12670554	3.0279816918	0.0024619300226	0.0067082669255	0.0026859300508
ISCW013195	secreted protein, putative	398	429	-0.10820921696	-0.30343177183	-3.0267895752	0.0024716595265	0.0067276017691	0.0026958264865
[truncated: 11,708 more rows]

## Sheet: Salivary glands
ID	Description	Infected	Uninfected	log2(Fold_change)	log2(Fold_change) normalized	z-score	p-value	q-value(Benjamini 1995)	q-value(Storey 2003)
[truncated: 11,106 more rows]

[truncated: 1 more sheets: Column description]
