# Supplementary material for: Systems Biology of Tissue-Specific Response to Anaplasma phagocytophilum Reveals Differentiated Apoptosis in the Tick Vector Ixodes scapularis
Source: PLoS Genet. 2015 Mar 27;11(3):e1005120. doi: 10.1371/journal.pgen.1005120 (PMC4376793; doi:10.1371/journal.pgen.1005120)
Supplement: S3 Table — (XLSX) [file pgen.1005120.s009.xlsx]

## Sheet: Nymphs
Table S3. Proteins identified in infected and uninfected tick samples.
Uniprot	Description	Zq	Fold change	log 2 (fold change) normalized
L7MIJ6	L7MIJ6_9ACAR Putative serine/threonine protein kinase (Fragment) OS=Rhipicephalus pulchellus PE=2 SV=1	-8.39251	9.75426	3.28603
B7P2U1	B7P2U1_IXOSC Putative uncharacterized protein OS=Ixodes scapularis GN=IscW_ISCW001819 PE=4 SV=1	-5.37032	4.35639	2.12313
B7PXP8	B7PXP8_IXOSC GTP-binding protein, putative OS=Ixodes scapularis GN=IscW_ISCW020767 PE=4 SV=1	-5.13009	4.06998	2.02502
L7MA78	L7MA78_9ACAR Putative n-acetylglucosaminyltransferase i OS=Rhipicephalus pulchellus PE=2 SV=1	-4.59143	2.93926	1.55545
B7QIG6	B7QIG6_IXOSC Secreted salivary gland peptide, putative OS=Ixodes scapularis GN=IscW_ISCW015081 PE=4 SV=1	-4.19639	3.37266	1.75389
L7M907	L7M907_9ACAR Putative myosin class v heavy chain OS=Rhipicephalus pulchellus PE=2 SV=1	-4.19297	3.87998	1.95605
B7P6S7	B7P6S7_IXOSC Adenylate kinase isoenzyme, putative OS=Ixodes scapularis GN=IscW_ISCW000200 PE=3 SV=1	-3.97926	2.67527	1.41968
B7P1Q2	B7P1Q2_IXOSC Myosin heavy chain, skeletal muscle or cardiac muscle, putative OS=Ixodes scapularis GN=IscW_ISCW001340 PE=4 SV=1	-3.9536	1.75511	0.811564
B7Q6Q2	B7Q6Q2_IXOSC Putative uncharacterized protein OS=Ixodes scapularis GN=IscW_ISCW011122 PE=4 SV=1	-3.88489	3.50157	1.808
P84251	CU109_IXORI Cuticle protein 10.9 OS=Ixodes ricinus PE=1 SV=1	-3.81882	3.43777	1.78147
L7M9J0	L7M9J0_9ACAR Putative spliceosome associated protein OS=Rhipicephalus pulchellus PE=2 SV=1	-3.70272	3.31108	1.7273
L7MC90	L7MC90_9ACAR Uncharacterized protein (Fragment) OS=Rhipicephalus pulchellus PE=2 SV=1	-3.64377	2.87359	1.52286
B7PTN1	B7PTN1_IXOSC Putative uncharacterized protein (Fragment) OS=Ixodes scapularis GN=IscW_ISCW008340 PE=4 SV=1	-3.36268	2.51516	1.33065
B7QKS8	B7QKS8_IXOSC Troponin, putative (Fragment) OS=Ixodes scapularis GN=IscW_ISCW023441 PE=4 SV=1	-3.17742	2.07936	1.05614
B7P5D8	B7P5D8_IXOSC Paramyosin, putative OS=Ixodes scapularis GN=IscW_ISCW016446 PE=4 SV=1	-3.05316	1.69192	0.758663
Q9GP09	Q9GP09_IXORI Putative uncharacterized protein OS=Ixodes ricinus PE=2 SV=1	-2.8446	1.39944	0.484846
B7PX85	B7PX85_IXOSC Putative uncharacterized protein OS=Ixodes scapularis GN=IscW_ISCW020844 PE=4 SV=1	-2.7944	2.35814	1.23765
B7PUI6	B7PUI6_IXOSC ABC transporter, putative (Fragment) OS=Ixodes scapularis GN=IscW_ISCW007915 PE=3 SV=1	-2.69716	2.09643	1.06794
L7MKQ1	L7MKQ1_9ACAR Putative piopio (Fragment) OS=Rhipicephalus pulchellus PE=2 SV=1	-2.569	1.35791	0.44139
B7QGJ2	B7QGJ2_IXOSC Putative uncharacterized protein OS=Ixodes scapularis GN=IscW_ISCW022405 PE=4 SV=1	-2.52232	1.86661	0.900418
G3MFB3	G3MFB3_9ACAR Putative uncharacterized protein (Fragment) OS=Amblyomma maculatum PE=2 SV=1	-2.51606	1.99156	0.993898
G3MGR6	G3MGR6_9ACAR Putative uncharacterized protein (Fragment) OS=Amblyomma maculatum PE=2 SV=1	-2.4551	1.75882	0.814611
B7QI01	B7QI01_IXOSC Hsp90 protein, putative OS=Ixodes scapularis GN=IscW_ISCW014265 PE=3 SV=1	-2.4186	1.3018	0.380508
Q86RN8	MYSP_BOOMI Paramyosin OS=Boophilus microplus GN=PRM PE=1 SV=1	-2.37202	1.47305	0.558809
B7Q9Z8	B7Q9Z8_IXOSC Secreted protein, putative OS=Ixodes scapularis GN=IscW_ISCW022620 PE=4 SV=1	-2.3713	1.339	0.421161
B7P5Q4	B7P5Q4_IXOSC Cuticle protein, putative OS=Ixodes scapularis GN=IscW_ISCW016309 PE=4 SV=1	-2.3392	1.47271	0.558473
L7M8V4	L7M8V4_9ACAR Putative secreted peptide OS=Rhipicephalus pulchellus PE=2 SV=1	-2.30853	1.92814	0.947207
B7PTJ6	B7PTJ6_IXOSC Metalloprotease, putative OS=Ixodes scapularis GN=IscW_ISCW007323 PE=4 SV=1	-2.2877	1.94075	0.956615
A8E4K0	A8E4K0_9ACAR Troponin T OS=Haemaphysalis qinghaiensis PE=2 SV=1	-2.2818	2.07879	1.05575
B7P9S2	B7P9S2_IXOSC RNA binding motif protein, putative OS=Ixodes scapularis GN=IscW_ISCW017386 PE=4 SV=1	-2.26894	1.86215	0.896968
L7MAG9	L7MAG9_9ACAR Putative tick transposon (Fragment) OS=Rhipicephalus pulchellus PE=2 SV=1	-2.23633	2.06079	1.0432
B7PA51	B7PA51_IXOSC Cuticle protein, putative OS=Ixodes scapularis GN=IscW_ISCW017293 PE=4 SV=1	-2.23216	1.60934	0.68647
L7M0T9	L7M0T9_9ACAR Uncharacterized protein OS=Rhipicephalus pulchellus PE=2 SV=1	-2.1137	1.72649	0.787845
I1WDI5	I1WDI5_HAELO Heat shock protein (Fragment) OS=Haemaphysalis longicornis GN=hsp PE=2 SV=1	-2.0978	1.44097	0.52704
B7PIN7	B7PIN7_IXOSC Cytochrome P450, putative OS=Ixodes scapularis GN=IscW_ISCW017673 PE=4 SV=1	-2.06087	1.75825	0.814137
B7QDB1	B7QDB1_IXOSC Ubiquitin carboxyl-terminal hydrolase (Fragment) OS=Ixodes scapularis GN=IscW_ISCW022612 PE=3 SV=1	-2.01925	1.7951	0.844064
B7Q5M8	B7Q5M8_IXOSC Putative uncharacterized protein OS=Ixodes scapularis GN=IscW_ISCW020942 PE=4 SV=1	-2.0184	1.34525	0.427874
D3XLC4	D3XLC4_IXORI Glycerol-3-phosphate dehydrogenase OS=Ixodes ricinus PE=2 SV=1	-1.98643	1.72529	0.786838
G3MF18	G3MF18_9ACAR Putative uncharacterized protein OS=Amblyomma maculatum PE=2 SV=1	-1.92927	1.74873	0.806309
L7M1B1	L7M1B1_9ACAR Putative acyl-coa:lysophosphatidylglycerol acyltransferase 1-like isoform 1 OS=Rhipicephalus pulchellus PE=2 SV=1	-1.91615	1.69661	0.762658
G3MN10	G3MN10_9ACAR Histone H2B OS=Amblyomma maculatum PE=2 SV=1	-1.82659	1.80508	0.852064
B7PV75	B7PV75_IXOSC Glutathione peroxidase OS=Ixodes scapularis GN=IscW_ISCW019584 PE=3 SV=1	-1.80936	1.56658	0.647617
B7P5P7	B7P5P7_IXOSC Secreted salivary gland peptide, putative OS=Ixodes scapularis GN=IscW_ISCW016302 PE=4 SV=1	-1.74123	1.56737	0.648342
Q6B8E8	Q6B8E8_9ACAR NPL-1 OS=Ixodes pacificus PE=4 SV=1	-1.6685	1.62156	0.697386
L7MM54	L7MM54_9ACAR Uncharacterized protein (Fragment) OS=Rhipicephalus pulchellus PE=2 SV=1	-1.66302	1.61851	0.694667
G3MSZ2	G3MSZ2_9ACAR Putative uncharacterized protein OS=Amblyomma maculatum PE=2 SV=1	-1.63203	1.69505	0.761328
B7Q6X2	B7Q6X2_IXOSC Prolyl 4-hydroxylase alpha subunit, putative (Fragment) OS=Ixodes scapularis GN=IscW_ISCW011241 PE=4 SV=1	-1.62256	1.58123	0.661047
B7QH86	B7QH86_IXOSC Secreted salivary gland peptide, putative OS=Ixodes scapularis GN=IscW_ISCW013779 PE=4 SV=1	-1.62026	1.30105	0.379672
L7MMV3	L7MMV3_9ACAR Putative glycine rich protein (Fragment) OS=Rhipicephalus pulchellus PE=2 SV=1	-1.60953	1.61856	0.694713
L7M6Z0	L7M6Z0_9ACAR Putative rap1a member of ras oncoprotein family OS=Rhipicephalus pulchellus PE=2 SV=1	-1.60793	1.55912	0.640731
L7M0M8	L7M0M8_9ACAR Putative chloride channel protein OS=Rhipicephalus pulchellus PE=2 SV=1	-1.60607	1.49344	0.578639
B7PPK4	B7PPK4_IXOSC ABC transporter, putative (Fragment) OS=Ixodes scapularis GN=IscW_ISCW019069 PE=3 SV=1	-1.58471	1.5451	0.627702
B7QDY3	B7QDY3_IXOSC Putative uncharacterized protein OS=Ixodes scapularis GN=IscW_ISCW022722 PE=4 SV=1	-1.53336	1.58221	0.661939
B7PJW6	B7PJW6_IXOSC Putative uncharacterized protein OS=Ixodes scapularis GN=IscW_ISCW004520 PE=4 SV=1	-1.52561	1.63777	0.711737
B7QJC0	B7QJC0_IXOSC Putative uncharacterized protein OS=Ixodes scapularis GN=IscW_ISCW014773 PE=4 SV=1	-1.52225	1.63598	0.710154
L7M5K4	L7M5K4_9ACAR Putative chloride intracellular channel 6-like protein OS=Rhipicephalus pulchellus PE=2 SV=1	-1.48102	1.4227	0.508634
B7QH76	B7QH76_IXOSC Secreted protein, putative OS=Ixodes scapularis GN=IscW_ISCW023162 PE=4 SV=1	-1.44929	1.48878	0.574129
L7LSM7	L7LSM7_9ACAR Putative group i salivary lipocalin OS=Rhipicephalus pulchellus PE=2 SV=1	-1.44334	1.51881	0.602939
L7LZC5	L7LZC5_9ACAR Putative imp dehydrogenase/gmp reductase OS=Rhipicephalus pulchellus PE=2 SV=1	-1.42435	1.47792	0.563564
Q7YU94	Q7YU94_IXORI Ribosomal protein S18 (Fragment) OS=Ixodes ricinus PE=2 SV=1	-1.42133	1.4908	0.576087
B7PJ57	B7PJ57_IXOSC Cytochrome P450, putative OS=Ixodes scapularis GN=IscW_ISCW004132 PE=3 SV=1	-1.38097	1.56292	0.644248
B7PXW1	B7PXW1_IXOSC Ribosomal protein S25, putative (Fragment) OS=Ixodes scapularis GN=IscW_ISCW020696 PE=4 SV=1	-1.36383	1.32756	0.408781
L7LY00	L7LY00_9ACAR Putative dnaj log subfamily protein c member 7 OS=Rhipicephalus pulchellus PE=2 SV=1	-1.35048	1.44769	0.533755
L7MIJ5	L7MIJ5_9ACAR Putative ubiquitin activating enzyme uba1 (Fragment) OS=Rhipicephalus pulchellus PE=2 SV=1	-1.33495	1.47209	0.557869
L7LS51	L7LS51_9ACAR Putative methionyl-trna formyltransferase OS=Rhipicephalus pulchellus PE=2 SV=1	-1.30586	1.43032	0.516343
B7PCV9	B7PCV9_IXOSC Lysosomal acid phosphatase, putative OS=Ixodes scapularis GN=IscW_ISCW017166 PE=4 SV=1	-1.30129	1.34802	0.430838
L7M2P8	L7M2P8_9ACAR Putative amb caj-87 similar to muscle lim protein isoform a isoform 1 amblyomma cajennense OS=Rhipicephalus pulchellus PE=4 SV=1	-1.27768	1.37339	0.457738
Q6B868	Q6B868_9ACAR Cytochrome c OS=Ixodes pacificus PE=3 SV=1	-1.23118	1.48931	0.574647
B7PPH8	B7PPH8_IXOSC ABC transporter, putative OS=Ixodes scapularis GN=IscW_ISCW006310 PE=4 SV=1	-1.22574	1.42609	0.51207
Q8IT89	TPM_HAELO Tropomyosin OS=Haemaphysalis longicornis PE=2 SV=1	-1.22525	1.38585	0.470776
Q86N98	Q86N98_IXORI Glutathione peroxidase OS=Ixodes ricinus GN=gluper1 PE=2 SV=1	-1.21213	1.37537	0.459822
L7MJA9	L7MJA9_9ACAR Uncharacterized protein (Fragment) OS=Rhipicephalus pulchellus PE=2 SV=1	-1.20629	1.3918	0.476956
B7Q3V6	B7Q3V6_IXOSC Secreted salivary gland peptide, putative (Fragment) OS=Ixodes scapularis GN=IscW_ISCW024681 PE=4 SV=1	-1.20208	1.33483	0.416653
L7MMY2	L7MMY2_9ACAR Putative f0f1-type atp synthase alpha subunit (Fragment) OS=Rhipicephalus pulchellus PE=2 SV=1	-1.16719	1.32037	0.400937
B7PP61	B7PP61_IXOSC Putative uncharacterized protein OS=Ixodes scapularis GN=IscW_ISCW006086 PE=4 SV=1	-1.12608	1.33411	0.415875
B7P591	B7P591_IXOSC Phosphoribosylamidoimidazole-succinocarboxamide synthase, putative (Fragment) OS=Ixodes scapularis GN=IscW_ISCW015611 PE=4 SV=1	-1.12078	1.39085	0.475963
B7Q1A5	B7Q1A5_IXOSC Putative uncharacterized protein OS=Ixodes scapularis GN=IscW_ISCW009481 PE=4 SV=1	-1.11479	1.34648	0.429188
L7MEG0	L7MEG0_9ACAR Putative heat shock protein (Fragment) OS=Rhipicephalus pulchellus PE=2 SV=1	-1.08398	1.19535	0.257432
B7P0P6	B7P0P6_IXOSC Histone H1, putative OS=Ixodes scapularis GN=IscW_ISCW016230 PE=3 SV=1	-1.06327	1.30223	0.380986
G3MJZ2	G3MJZ2_9ACAR Putative uncharacterized protein OS=Amblyomma maculatum PE=2 SV=1	-1.02428	1.34632	0.429021
A6N9Z2	A6N9Z2_ORNPR 60s ribosomal protein L34 OS=Ornithodoros parkeri PE=4 SV=1	-1.02075	1.3653	0.449223
B7QE79	B7QE79_IXOSC Vesicle coat complex COPII, subunit SFB3, putative OS=Ixodes scapularis GN=IscW_ISCW013027 PE=4 SV=1	-1.01574	1.29498	0.372929
L7MBF6	L7MBF6_9ACAR Putative mucin 68d (Fragment) OS=Rhipicephalus pulchellus PE=2 SV=1	-1.00723	1.38499	0.469873
L7M7W2	L7M7W2_9ACAR Putative fructose-biphosphate aldolase OS=Rhipicephalus pulchellus PE=2 SV=1	-1.00721	1.29857	0.376922
B7PLA2	B7PLA2_IXOSC Reticulocalbin, putative OS=Ixodes scapularis GN=IscW_ISCW018741 PE=4 SV=1	-1.00028	1.22837	0.296751
B7P3P0	B7P3P0_IXOSC Cathepsin B endopeptidase, putative OS=Ixodes scapularis GN=IscW_ISCW000078 PE=3 SV=1	-1.00007	1.30271	0.381521
B7QBB2	B7QBB2_IXOSC Aspartyl protease, putative OS=Ixodes scapularis GN=IscW_ISCW013185 PE=3 SV=1	-0.994546	1.2796	0.355698
B7PWU1	B7PWU1_IXOSC Secreted salivary gland peptide, putative (Fragment) OS=Ixodes scapularis GN=IscW_ISCW019774 PE=4 SV=1	-0.960967	1.36443	0.448297
B7P935	B7P935_IXOSC Putative uncharacterized protein OS=Ixodes scapularis GN=IscW_ISCW017335 PE=4 SV=1	-0.949268	1.24414	0.315145
G3MGI9	G3MGI9_9ACAR Putative uncharacterized protein (Fragment) OS=Amblyomma maculatum PE=2 SV=1	-0.948197	1.26481	0.338919
B7P2N4	B7P2N4_IXOSC Leucine aminopeptidase, putative OS=Ixodes scapularis GN=IscW_ISCW001779 PE=4 SV=1	-0.942186	1.24566	0.316905
L7LRT8	L7LRT8_9ACAR Putative heat shock protein OS=Rhipicephalus pulchellus PE=2 SV=1	-0.929268	1.27407	0.349439
B7P1C8	B7P1C8_IXOSC Protein hu-li tai shao, putative OS=Ixodes scapularis GN=IscW_ISCW000621 PE=4 SV=1	-0.924619	1.28914	0.366404
Q4PMB9	Q4PMB9_IXOSC 40S ribosomal protein S5 OS=Ixodes scapularis GN=IscW_ISCW012831 PE=2 SV=1	-0.91058	1.25206	0.324302
L7M2W1	L7M2W1_9ACAR Putative der and-48 ribosomal protein l32 OS=Rhipicephalus pulchellus PE=2 SV=1	-0.894739	1.23739	0.3073
B7QF77	B7QF77_IXOSC Calcium-binding protein, putative OS=Ixodes scapularis GN=IscW_ISCW022358 PE=4 SV=1	-0.894388	1.29654	0.374662
Q8T7E4	Q8T7E4_BOOMI Glutathione S-transferase OS=Boophilus microplus GN=SG2 PE=2 SV=1	-0.888199	1.24793	0.319534
B7PAB9	B7PAB9_IXOSC Methylmalonate semialdehyde dehydrogenase, putative OS=Ixodes scapularis GN=IscW_ISCW017171 PE=4 SV=1	-0.887815	1.18418	0.243889
L7LTE6	L7LTE6_9ACAR Putative group i salivary lipocalin OS=Rhipicephalus pulchellus PE=2 SV=1	-0.873407	1.32633	0.407443
B7P8G6	B7P8G6_IXOSC Cuticle protein, putative OS=Ixodes scapularis GN=IscW_ISCW002039 PE=4 SV=1	-0.846919	1.17121	0.227999
L7M671	L7M671_9ACAR Putative histone 2a OS=Rhipicephalus pulchellus PE=2 SV=1	-0.843851	1.21402	0.279787
B7P552	B7P552_IXOSC Putative uncharacterized protein OS=Ixodes scapularis GN=IscW_ISCW001782 PE=4 SV=1	-0.830979	1.26971	0.344498
B7PJH5	B7PJH5_IXOSC Secreted salivary gland peptide, putative (Fragment) OS=Ixodes scapularis GN=IscW_ISCW003883 PE=4 SV=1	-0.83004	1.20686	0.271256
Q68HD1	Q68HD1_IXOSC Calreticulin OS=Ixodes scapularis GN=IscW_ISCW008184 PE=2 SV=1	-0.826568	1.23952	0.309776
B7PNJ9	B7PNJ9_IXOSC Glutathione S-transferase, putative OS=Ixodes scapularis GN=IscW_ISCW005930 PE=4 SV=1	-0.824171	1.28483	0.361581
B7Q4Y8	B7Q4Y8_IXOSC Putative uncharacterized protein OS=Ixodes scapularis GN=IscW_ISCW011840 PE=4 SV=1	-0.816157	1.22423	0.291875
B7PHP8	B7PHP8_IXOSC Secreted protein, putative OS=Ixodes scapularis GN=IscW_ISCW018240 PE=4 SV=1	-0.808556	1.26063	0.334146
B7PD16	B7PD16_IXOSC Putative uncharacterized protein OS=Ixodes scapularis GN=IscW_ISCW002527 PE=4 SV=1	-0.801084	1.26175	0.335432
L7MM43	L7MM43_9ACAR Putative 60s acidic ribosomal protein (Fragment) OS=Rhipicephalus pulchellus PE=2 SV=1	-0.793937	1.17293	0.230115
L7MMF8	L7MMF8_9ACAR Putative heat shock protein 70 (Fragment) OS=Rhipicephalus pulchellus PE=2 SV=1	-0.791608	1.16133	0.215779
B7QLH6	B7QLH6_IXOSC Glucose-6-phosphate isomerase OS=Ixodes scapularis GN=IscW_ISCW014868 PE=3 SV=1	-0.788668	1.18396	0.243615
Q4PMD4	Q4PMD4_IXOSC 60S ribosomal protein L9 OS=Ixodes scapularis GN=IscW_ISCW015615 PE=2 SV=1	-0.770849	1.20271	0.266289
L7M466	L7M466_9ACAR Uncharacterized protein OS=Rhipicephalus pulchellus PE=2 SV=1	-0.767494	1.2497	0.321583
B7PKM5	B7PKM5_IXOSC Short-chain dehydrogenase, putative (Fragment) OS=Ixodes scapularis GN=IscW_ISCW018577 PE=4 SV=1	-0.757958	1.19804	0.260671
B7PQP7	B7PQP7_IXOSC Hydroxyacyl-CoA dehydrogenase, putative (Fragment) OS=Ixodes scapularis GN=IscW_ISCW005458 PE=4 SV=1	-0.75032	1.22851	0.296912
B7PZ34	B7PZ34_IXOSC Secreted salivary gland peptide, putative (Fragment) OS=Ixodes scapularis GN=IscW_ISCW020431 PE=4 SV=1	-0.723324	1.19763	0.260185
L7M7B2	L7M7B2_9ACAR Putative metalloexopeptidase OS=Rhipicephalus pulchellus PE=2 SV=1	-0.721404	1.21854	0.285158
G3MFR4	G3MFR4_9ACAR Putative uncharacterized protein (Fragment) OS=Amblyomma maculatum PE=2 SV=1	-0.717721	1.21732	0.283713
L7M432	L7M432_9ACAR Putative h2a histone family member v OS=Rhipicephalus pulchellus PE=2 SV=1	-0.692685	1.18717	0.247522
B7QK89	B7QK89_IXOSC Cuticle protein, putative OS=Ixodes scapularis GN=IscW_ISCW013798 PE=4 SV=1	-0.684018	1.17083	0.227532
B7PR29	B7PR29_IXOSC Putative uncharacterized protein OS=Ixodes scapularis GN=IscW_ISCW018937 PE=4 SV=1	-0.676996	1.18749	0.247911
B7QHA1	B7QHA1_IXOSC Ubiquitin carboxyl-terminal hydrolase isozyme L3, putative OS=Ixodes scapularis GN=IscW_ISCW023394 PE=4 SV=1	-0.668141	1.20159	0.264947
B7PA50	B7PA50_IXOSC Cuticular protein, putative OS=Ixodes scapularis GN=IscW_ISCW017292 PE=4 SV=1	-0.667001	1.14564	0.196152
O97162	TPM_BOOMI Tropomyosin OS=Boophilus microplus PE=2 SV=1	-0.664285	1.11885	0.16202
B7Q4A6	B7Q4A6_IXOSC Putative uncharacterized protein OS=Ixodes scapularis GN=IscW_ISCW021015 PE=4 SV=1	-0.654895	1.19545	0.257556
B7PVW9	B7PVW9_IXOSC Secreted protein, putative OS=Ixodes scapularis GN=IscW_ISCW024434 PE=4 SV=1	-0.65206	1.19739	0.259894
A5I8N9	A5I8N9_9ACAR Ribosomal protein L23 OS=Haemaphysalis qinghaiensis PE=2 SV=1	-0.648009	1.18677	0.247043
Q4PMB7	Q4PMB7_IXOSC Superoxide dismutase [Cu-Zn] OS=Ixodes scapularis PE=2 SV=1	-0.646742	1.25126	0.323384
L7M7P1	L7M7P1_9ACAR Putative glutamine synthetase OS=Rhipicephalus pulchellus PE=2 SV=1	-0.640691	1.1574	0.210889
L7MMU7	L7MMU7_9ACAR Putative tick transposon (Fragment) OS=Rhipicephalus pulchellus PE=2 SV=1	-0.634432	1.17456	0.232123
B7PTQ9	B7PTQ9_IXOSC Putative uncharacterized protein OS=Ixodes scapularis GN=IscW_ISCW008300 PE=4 SV=1	-0.627762	1.1576	0.211132
B7QGG0	B7QGG0_IXOSC Niemann-Pick type C1 domain-containing protein, putative (Fragment) OS=Ixodes scapularis GN=IscW_ISCW024809 PE=4 SV=1	-0.623281	1.16169	0.216225
B7P0L9	B7P0L9_IXOSC Secreted salivary gland peptide, putative OS=Ixodes scapularis GN=IscW_ISCW001469 PE=4 SV=1	-0.612348	1.11512	0.157202
B7P3G6	B7P3G6_IXOSC Medium-chain acyl-CoA dehydrogenase, putative OS=Ixodes scapularis GN=IscW_ISCW001274 PE=3 SV=1	-0.595813	1.19253	0.254024
B7P7W2	B7P7W2_IXOSC Putative uncharacterized protein (Fragment) OS=Ixodes scapularis GN=IscW_ISCW017054 PE=4 SV=1	-0.594271	1.09501	0.130941
L7M551	L7M551_9ACAR Putative multicellular organism reproduction OS=Rhipicephalus pulchellus PE=2 SV=1	-0.585195	1.1693	0.225647
B7P428	B7P428_IXOSC Vacuolar ATP synthase subunit E, putative OS=Ixodes scapularis GN=IscW_ISCW001551 PE=3 SV=1	-0.585085	1.13154	0.178294
B7PDF7	B7PDF7_IXOSC Na+/K+ ATPase, beta subunit, putative OS=Ixodes scapularis GN=IscW_ISCW016921 PE=3 SV=1	-0.5825	1.17317	0.230413
Q4PM37	Q4PM37_IXOSC Ribosomal protein L7-like OS=Ixodes scapularis GN=IscW_ISCW004030 PE=2 SV=1	-0.58106	1.11204	0.153211
B7PLC8	B7PLC8_IXOSC Cuticular protein, putative OS=Ixodes scapularis GN=IscW_ISCW006423 PE=4 SV=1	-0.573035	1.12964	0.175859
L7M7Z9	L7M7Z9_9ACAR Putative cytochrome c1 OS=Rhipicephalus pulchellus PE=2 SV=1	-0.571015	1.17006	0.226578
G3MQG4	G3MQG4_9ACAR Putative uncharacterized protein OS=Amblyomma maculatum PE=2 SV=1	-0.560705	1.17642	0.234399
B7Q1Y2	B7Q1Y2_IXOSC 6-phosphogluconate dehydrogenase, decarboxylating (Fragment) OS=Ixodes scapularis GN=IscW_ISCW010101 PE=3 SV=1	-0.549986	1.25753	0.330592
B7P9M8	B7P9M8_IXOSC Phosphoenolpyruvate carboxykinase, putative OS=Ixodes scapularis GN=IscW_ISCW001905 PE=4 SV=1	-0.544467	1.18355	0.243122
B7P453	B7P453_IXOSC Alpha tubulin, putative OS=Ixodes scapularis GN=IscW_ISCW000908 PE=3 SV=1	-0.53835	1.24983	0.321738
B7Q5H9	B7Q5H9_IXOSC Fructose-bisphosphate aldolase OS=Ixodes scapularis GN=IscW_ISCW011371 PE=3 SV=1	-0.534532	1.09535	0.13139
A6N9P8	A6N9P8_ORNPR 60S ribosomal protein L126 OS=Ornithodoros parkeri PE=4 SV=1	-0.517436	1.18214	0.241404
A6N9R2	A6N9R2_ORNPR Ribosomal protein S18 OS=Ornithodoros parkeri PE=2 SV=1	-0.503516	1.17072	0.227393
L7M3K2	L7M3K2_9ACAR Putative ribosomal protein l13 OS=Rhipicephalus pulchellus PE=2 SV=1	-0.494777	1.13629	0.184331
L7M1L5	L7M1L5_9ACAR Putative citrate synthase OS=Rhipicephalus pulchellus PE=2 SV=1	-0.492329	1.11976	0.163186
L7M6W4	L7M6W4_9ACAR Putative 60 kDa heat shock protein OS=Rhipicephalus pulchellus PE=2 SV=1	-0.482131	1.10289	0.141292
Q4PM30	Q4PM30_IXOSC Ribosomal protein S19 OS=Ixodes scapularis GN=IscW_ISCW020743 PE=2 SV=1	-0.475633	1.10502	0.144077
B7PDK5	B7PDK5_IXOSC Putative uncharacterized protein OS=Ixodes scapularis GN=IscW_ISCW017265 PE=4 SV=1	-0.47004	1.14193	0.191473
B7PBW3	B7PBW3_IXOSC Protein disulfide isomerase 1, putative OS=Ixodes scapularis GN=IscW_ISCW002080 PE=3 SV=1	-0.457872	1.32828	0.409561
Q4PM12	RL36_IXOSC 60S ribosomal protein L36 OS=Ixodes scapularis GN=RpL36 PE=3 SV=1	-0.456982	1.12624	0.17152
Q4PM26	Q4PM26_IXOSC 40S ribosomal protein S15, putative OS=Ixodes scapularis GN=IscW_ISCW016148 PE=2 SV=1	-0.456036	1.08504	0.117746
L7MEN6	L7MEN6_9ACAR Putative acinus induces apoptotic chromatin condensation (Fragment) OS=Rhipicephalus pulchellus PE=2 SV=1	-0.454285	1.15823	0.211923
L7M0R6	L7M0R6_9ACAR Uncharacterized protein OS=Rhipicephalus pulchellus PE=2 SV=1	-0.454149	1.13245	0.179442
B7QLK0	B7QLK0_IXOSC RNA binding motif-containing protein, putative OS=Ixodes scapularis GN=IscW_ISCW015020 PE=4 SV=1	-0.447246	1.15977	0.213834
B7PP20	B7PP20_IXOSC Ubiquitin-conjugating enzyme, putative OS=Ixodes scapularis GN=IscW_ISCW019147 PE=4 SV=1	-0.447219	1.15561	0.208652
B7PGI8	B7PGI8_IXOSC Alpha tubulin, putative OS=Ixodes scapularis GN=IscW_ISCW004211 PE=3 SV=1	-0.439133	1.12777	0.173473
Q4PN60	Q4PN60_IXOSC Putative secreted glycine rich salivary protein OS=Ixodes scapularis PE=2 SV=1	-0.434306	1.12889	0.174911
B7PL88	B7PL88_IXOSC Secreted protein, putative OS=Ixodes scapularis GN=IscW_ISCW005667 PE=4 SV=1	-0.431547	1.13938	0.188244
L7MMH1	L7MMH1_9ACAR Putative tick transposon (Fragment) OS=Rhipicephalus pulchellus PE=2 SV=1	-0.42847	1.13208	0.17897
B7PU48	B7PU48_IXOSC Glutathione S-transferase, putative OS=Ixodes scapularis GN=IscW_ISCW008097 PE=3 SV=1	-0.406536	1.11478	0.156763
Q4PMF2	Q4PMF2_IXOSC Histamine binding protein (Fragment) OS=Ixodes scapularis PE=2 SV=1	-0.406098	1.12484	0.169722
L7M880	L7M880_9ACAR Putative rab geranylgeranyltransferase component a rab escort protein OS=Rhipicephalus pulchellus PE=2 SV=1	-0.402401	1.10093	0.138724
Q4PM54	RL17_IXOSC 60S ribosomal protein L17 OS=Ixodes scapularis GN=RpL17 PE=2 SV=1	-0.400915	1.11613	0.15851
B7QH82	B7QH82_IXOSC Secreted salivary gland peptide, putative (Fragment) OS=Ixodes scapularis GN=IscW_ISCW023169 PE=4 SV=1	-0.391536	1.10622	0.145639
B8R3M2	B8R3M2_IXORI Alpha-2-macroglobiln splicing variant 1 OS=Ixodes ricinus PE=2 SV=1	-0.390883	1.07449	0.103648
B7PDV7	B7PDV7_IXOSC Putative uncharacterized protein OS=Ixodes scapularis GN=IscW_ISCW004465 PE=4 SV=1	-0.389706	1.10058	0.138259
B7PQ15	B7PQ15_IXOSC Niemann-Pick type C1 domain-containing protein, putative OS=Ixodes scapularis GN=IscW_ISCW019093 PE=4 SV=1	-0.383946	1.23438	0.303783
Q4PM52	Q4PM52_IXOSC Putative heat shock-related protein OS=Ixodes scapularis PE=2 SV=1	-0.376626	1.23285	0.301999
B7QGE3	B7QGE3_IXOSC Hemelipoglycoprotein, putative (Fragment) OS=Ixodes scapularis GN=IscW_ISCW012424 PE=4 SV=1	-0.374229	1.07917	0.109917
B7P3C3	B7P3C3_IXOSC Putative uncharacterized protein OS=Ixodes scapularis GN=IscW_ISCW001353 PE=4 SV=1	-0.369561	1.11293	0.154363
B7Q5H2	B7Q5H2_IXOSC Putative uncharacterized protein OS=Ixodes scapularis GN=IscW_ISCW010336 PE=4 SV=1	-0.365246	1.09466	0.130484
L7MML7	L7MML7_9ACAR Putative methylenetetrahydrofolate dehydrogenase/methylenetetrahydrofolate cyclohydrolase (Fragment) OS=Rhipicephalus pulchellus PE=2 SV=1	-0.361842	1.07902	0.109724
B7PKR5	B7PKR5_IXOSC Glutamyl-tRNA synthetase, cytoplasmic, putative OS=Ixodes scapularis GN=IscW_ISCW018719 PE=3 SV=1	-0.360365	1.10422	0.14303
Q6B894	Q6B894_9ACAR Heat shock protein 10 OS=Ixodes pacificus PE=3 SV=1	-0.34567	1.08934	0.123454
G3MSG3	G3MSG3_9ACAR Putative uncharacterized protein OS=Amblyomma maculatum PE=2 SV=1	-0.338209	1.09721	0.133837
L7M921	L7M921_9ACAR Putative lysosomal & prostatic acid phosphatase OS=Rhipicephalus pulchellus PE=2 SV=1	-0.3369	1.10632	0.145774
L7M1Q0	L7M1Q0_9ACAR Putative 14-3-3 protein zeta multifunctional 14-3-3 family chaperone OS=Rhipicephalus pulchellus PE=2 SV=1	-0.336887	1.11735	0.160085
E4W3Z1	E4W3Z1_9ACAR Protein disulfide isomerase 3 (Fragment) OS=Haemaphysalis qinghaiensis PE=2 SV=1	-0.336441	1.08707	0.120443
B7PGH9	B7PGH9_IXOSC Glycine-rich cell wall structural protein, putative OS=Ixodes scapularis GN=IscW_ISCW005160 PE=4 SV=1	-0.329861	1.10214	0.14031
B7PHB6	B7PHB6_IXOSC Calponin, putative OS=Ixodes scapularis GN=IscW_ISCW004111 PE=4 SV=1	-0.326883	1.14882	0.200156
B7P1Z8	B7P1Z8_IXOSC Heat shock protein, putative OS=Ixodes scapularis GN=IscW_ISCW016090 PE=3 SV=1	-0.318109	1.09116	0.125862
L7LWY6	L7LWY6_9ACAR Putative chaperonin complex component tcp-1 beta subunit cct2 OS=Rhipicephalus pulchellus PE=2 SV=1	-0.312521	1.08046	0.111646
B7PJH7	B7PJH7_IXOSC Secreted salivary gland peptide, putative (Fragment) OS=Ixodes scapularis GN=IscW_ISCW003886 PE=4 SV=1	-0.31063	1.12565	0.170755
L7LU20	L7LU20_9ACAR Putative deah-box rna helicase OS=Rhipicephalus pulchellus PE=2 SV=1	-0.309737	1.07289	0.101502
Q06B74	Q06B74_IXORI Serpin-2 OS=Ixodes ricinus PE=1 SV=2	-0.307673	1.0671	0.0937003
B7QLA4	B7QLA4_IXOSC Phosphatidylethanolamine-binding protein, putative OS=Ixodes scapularis GN=IscW_ISCW014710 PE=4 SV=1	-0.304904	1.08972	0.123962
Q4PM20	Q4PM20_IXOSC 40S ribosomal protein S27 OS=Ixodes scapularis PE=3 SV=1	-0.299391	1.0927	0.127898
L7M2U5	L7M2U5_9ACAR Putative cytochrome b5 OS=Rhipicephalus pulchellus PE=2 SV=1	-0.296285	1.08702	0.120381
L7MMC5	L7MMC5_9ACAR Putative tick transposon (Fragment) OS=Rhipicephalus pulchellus PE=2 SV=1	-0.29449	1.08905	0.123072
Q4PM14	Q4PM14_IXOSC Ribosomal protein L31 (Fragment) OS=Ixodes scapularis GN=IscW_ISCW017341 PE=2 SV=1	-0.286789	1.09717	0.133791
L7M7U5	L7M7U5_9ACAR Putative gtpase ran/tc4/gsp1 nuclear protein OS=Rhipicephalus pulchellus PE=2 SV=1	-0.285334	1.08411	0.116516
B7PQC5	B7PQC5_IXOSC 60S acidic ribosomal protein P1, putative (Fragment) OS=Ixodes scapularis GN=IscW_ISCW006538 PE=4 SV=1	-0.284767	1.09271	0.127912
L7LSS3	L7LSS3_9ACAR Putative nucleosome remodeling factor subunit OS=Rhipicephalus pulchellus PE=2 SV=1	-0.283856	1.08576	0.118706
B7PHM9	B7PHM9_IXOSC Isocitrate dehydrogenase, putative (Fragment) OS=Ixodes scapularis GN=IscW_ISCW004116 PE=3 SV=1	-0.283595	1.08366	0.115916
Q9GP13	Q9GP13_IXORI Putative uncharacterized protein OS=Ixodes ricinus PE=2 SV=2	-0.283004	1.08568	0.118593
B7PG23	B7PG23_IXOSC Serine proteinase inhibitor, putative OS=Ixodes scapularis GN=IscW_ISCW003862 PE=4 SV=1	-0.282523	1.15379	0.206383
B7QNZ7	B7QNZ7_IXOSC Transpanin, putative OS=Ixodes scapularis GN=IscW_ISCW015408 PE=4 SV=1	-0.27983	1.08437	0.116863
B7P2B9	B7P2B9_IXOSC UDP-sugar hydrolase, putative OS=Ixodes scapularis GN=IscW_ISCW024009 PE=3 SV=1	-0.269972	1.09122	0.125937
B7Q698	B7Q698_IXOSC Amino acid transporter, putative (Fragment) OS=Ixodes scapularis GN=IscW_ISCW021396 PE=4 SV=1	-0.268964	1.05887	0.0825209
E5L874	E5L874_BOOMI Glutathione S-transferase OS=Boophilus microplus PE=2 SV=1	-0.267129	1.09955	0.136914
B7QFG5	B7QFG5_IXOSC Secreted protein, putative OS=Ixodes scapularis GN=IscW_ISCW022380 PE=4 SV=1	-0.266476	1.12533	0.170345
B7P7Y4	B7P7Y4_IXOSC Enoyl-CoA hydratase, putative (Fragment) OS=Ixodes scapularis GN=IscW_ISCW017077 PE=4 SV=1	-0.262853	1.10753	0.147342
B7PLL4	B7PLL4_IXOSC Fructose-1,6-bisphosphatase, putative (Fragment) OS=Ixodes scapularis GN=IscW_ISCW005292 PE=3 SV=1	-0.261472	1.06696	0.0935123
A9CQC1	A9CQC1_HAELO 2nd tick legumain OS=Haemaphysalis longicornis GN=2nd HlLgm PE=2 SV=1	-0.26101	1.07981	0.110777
B7P5P3	B7P5P3_IXOSC Putative uncharacterized protein OS=Ixodes scapularis GN=IscW_ISCW016297 PE=4 SV=1	-0.259565	1.06642	0.0927737
B7Q930	B7Q930_IXOSC Putative uncharacterized protein OS=Ixodes scapularis GN=IscW_ISCW010679 PE=4 SV=1	-0.25609	1.08635	0.119486
A0MVX0	A0MVX0_AMBAM Heme lipoprotein OS=Amblyomma americanum PE=2 SV=2	-0.249221	1.06574	0.0918601
B7P573	B7P573_IXOSC Processing peptidase beta subunit, putative OS=Ixodes scapularis GN=IscW_ISCW001592 PE=3 SV=1	-0.242297	1.08154	0.113094
L7M7X1	L7M7X1_9ACAR Putative succinyl-coa:alpha-ketoacid-coa transferase OS=Rhipicephalus pulchellus PE=2 SV=1	-0.241723	1.06175	0.0864509
B7PRT4	B7PRT4_IXOSC Glypican, putative (Fragment) OS=Ixodes scapularis GN=IscW_ISCW019448 PE=3 SV=1	-0.241635	1.13174	0.178538
B7QBM2	B7QBM2_IXOSC Dipeptidyl peptidase III, putative (Fragment) OS=Ixodes scapularis GN=IscW_ISCW013099 PE=4 SV=1	-0.23865	1.06917	0.0964928
B7PE37	B7PE37_IXOSC Ribophorin II, putative OS=Ixodes scapularis GN=IscW_ISCW005017 PE=4 SV=1	-0.237744	1.05792	0.0812321
B7PRS8	B7PRS8_IXOSC Putative uncharacterized protein OS=Ixodes scapularis GN=IscW_ISCW019391 PE=4 SV=1	-0.235876	1.06762	0.0943994
B7P2S4	B7P2S4_IXOSC Acetyl-CoA acetyltransferase, putative (Fragment) OS=Ixodes scapularis GN=IscW_ISCW016117 PE=3 SV=1	-0.233666	1.07417	0.103216
B7P217	B7P217_IXOSC 40S ribosomal protein S30, putative OS=Ixodes scapularis GN=IscW_ISCW016278 PE=4 SV=1	-0.232123	1.05912	0.0828721
B7PSH8	B7PSH8_IXOSC Vacuolar protein-sorting protein, putative OS=Ixodes scapularis GN=IscW_ISCW019488 PE=4 SV=1	-0.218061	1.06153	0.0861434
B7QHI5	B7QHI5_IXOSC Putative uncharacterized protein OS=Ixodes scapularis GN=IscW_ISCW014890 PE=4 SV=1	-0.214293	1.06453	0.0902132
B7QM86	B7QM86_IXOSC Talin, putative OS=Ixodes scapularis GN=IscW_ISCW023338 PE=4 SV=1	-0.21322	1.24903	0.320806
B7QKT0	B7QKT0_IXOSC Troponin I protein, putative OS=Ixodes scapularis GN=IscW_ISCW023443 PE=4 SV=1	-0.208211	1.04	0.0565886
B7QH66	B7QH66_IXOSC Crystallin, alpha B, putative (Fragment) OS=Ixodes scapularis GN=IscW_ISCW023576 PE=3 SV=1	-0.205421	1.05795	0.0812732
L7LVH9	L7LVH9_9ACAR Putative histone cluster 2 h3c OS=Rhipicephalus pulchellus PE=2 SV=1	-0.204053	1.07198	0.10028
B7QG75	B7QG75_IXOSC Putative uncharacterized protein (Fragment) OS=Ixodes scapularis GN=IscW_ISCW022598 PE=4 SV=1	-0.202999	1.06055	0.0848089
B7PHL7	B7PHL7_IXOSC Putative uncharacterized protein OS=Ixodes scapularis GN=IscW_ISCW017994 PE=4 SV=1	-0.202976	1.05396	0.0758134
B7PL84	B7PL84_IXOSC Tropomodulin, putative OS=Ixodes scapularis GN=IscW_ISCW005954 PE=4 SV=1	-0.202366	1.06062	0.0849095
G3MH39	G3MH39_9ACAR Putative uncharacterized protein (Fragment) OS=Amblyomma maculatum PE=2 SV=1	-0.200199	1.04439	0.0626662
B7PQ94	B7PQ94_IXOSC Trypsin, putative (Fragment) OS=Ixodes scapularis GN=IscW_ISCW006167 PE=3 SV=1	-0.200187	1.05088	0.0715974
B7PN89	B7PN89_IXOSC Serpin-2, putative (Fragment) OS=Ixodes scapularis GN=IscW_ISCW024387 PE=3 SV=1	-0.19347	1.04154	0.0587237
Q969A1	Q969A1_HAELO Troponin I-like protein OS=Haemaphysalis longicornis GN=p27/30 PE=2 SV=1	-0.184441	1.0595	0.0833819
L7M8D5	L7M8D5_9ACAR Putative aldehyde dehydrogenase OS=Rhipicephalus pulchellus PE=2 SV=1	-0.184062	1.0551	0.077386
B7PPI3	B7PPI3_IXOSC Secreted protein, putative OS=Ixodes scapularis GN=IscW_ISCW018425 PE=4 SV=1	-0.181768	1.09044	0.124905
L7M1I4	L7M1I4_9ACAR Putative karyopherin importin beta 1 OS=Rhipicephalus pulchellus PE=2 SV=1	-0.180572	1.04688	0.0660976
A6NA00	RSSA_ORNPR 40S ribosomal protein SA OS=Ornithodoros parkeri PE=2 SV=1	-0.179626	1.29368	0.371485
Q4PMA6	Q4PMA6_IXOSC Ribosomal protein L22 OS=Ixodes scapularis GN=IscW_ISCW011505 PE=2 SV=1	-0.175573	1.03651	0.0517375
B7Q3I2	B7Q3I2_IXOSC Citrate synthase (Fragment) OS=Ixodes scapularis GN=IscW_ISCW009586 PE=3 SV=1	-0.17363	1.09978	0.137221
Q4PM17	Q4PM17_IXOSC Ribosomal protein L35a OS=Ixodes scapularis PE=2 SV=1	-0.173192	1.25868	0.33191
B7QHP5	B7QHP5_IXOSC Der_and-312 phosphate carrier protein, putative OS=Ixodes scapularis GN=IscW_ISCW014488 PE=3 SV=1	-0.167695	1.05247	0.073779
B7Q1W9	B7Q1W9_IXOSC Dihydrolipoamide acetyltransferase, putative (Fragment) OS=Ixodes scapularis GN=IscW_ISCW008731 PE=3 SV=1	-0.166701	1.04957	0.0697983
Q6PRC7	Q6PRC7_IXORI Legumain-like protease OS=Ixodes ricinus PE=2 SV=1	-0.164836	1.04135	0.0584616
B7QFI7	B7QFI7_IXOSC Cell division cycle regulator protein, putative OS=Ixodes scapularis GN=IscW_ISCW021899 PE=4 SV=1	-0.16454	1.05048	0.0710537
D2K9J7	D2K9J7_ORNMO Putative translational elongation factor-2 (Fragment) OS=Ornithodoros moubata PE=2 SV=1	-0.164419	1.40835	0.494006
B7Q1F6	B7Q1F6_IXOSC GOT2 aspartate aminotransferase, putative OS=Ixodes scapularis GN=IscW_ISCW020516 PE=4 SV=1	-0.160135	1.04284	0.0605152
B7PEG0	B7PEG0_IXOSC Malate dehydrogenase, putative OS=Ixodes scapularis GN=IscW_ISCW018085 PE=4 SV=1	-0.155661	1.16161	0.21613
B7PB70	B7PB70_IXOSC Glutathione S-transferase, putative OS=Ixodes scapularis GN=IscW_ISCW017235 PE=3 SV=1	-0.150813	1.04998	0.0703605
Q4PM83	Q4PM83_IXOSC Ribosomal protein L27A OS=Ixodes scapularis GN=IscW_ISCW021749 PE=2 SV=1	-0.14987	1.09517	0.131153
B7PJS7	B7PJS7_IXOSC Aldehyde dehydrogenase, putative (Fragment) OS=Ixodes scapularis GN=IscW_ISCW003921 PE=3 SV=1	-0.148634	1.04924	0.0693394
Q4PMC4	Q4PMC4_IXOSC Ribosomal protein L12 OS=Ixodes scapularis GN=IscW_ISCW004058 PE=2 SV=1	-0.146225	1.02874	0.0408786
Q4PM02	Q4PM02_IXOSC 40S ribosomal protein S7-like (Fragment) OS=Ixodes scapularis PE=2 SV=1	-0.145597	1.06901	0.0962739
B7PRA0	B7PRA0_IXOSC Glutathione S-transferase, putative (Fragment) OS=Ixodes scapularis GN=IscW_ISCW005805 PE=3 SV=1	-0.141631	1.03959	0.0560119
B7PA58	B7PA58_IXOSC Putative uncharacterized protein (Fragment) OS=Ixodes scapularis GN=IscW_ISCW003100 PE=4 SV=1	-0.140651	1.0394	0.0557579
B7Q179	B7Q179_IXOSC Putative uncharacterized protein OS=Ixodes scapularis GN=IscW_ISCW008990 PE=4 SV=1	-0.135321	1.04564	0.0643796
B7QKN0	B7QKN0_IXOSC ABC transporter, putative OS=Ixodes scapularis GN=IscW_ISCW013853 PE=3 SV=1	-0.134998	1.03766	0.0533336
Q95V64	Q95V64_IXOSC Actin (Fragment) OS=Ixodes scapularis PE=3 SV=1	-0.134915	1.03404	0.0482988
Q4PM23	Q4PM23_IXOSC Ribosomal protein S17 (Fragment) OS=Ixodes scapularis PE=2 SV=1	-0.132268	1.03691	0.052294
F0J9P7	F0J9P7_AMBVA C1-tetrahydrofolate synthase (Fragment) OS=Amblyomma variegatum PE=2 SV=1	-0.131617	1.08174	0.113349
B7PJE1	B7PJE1_IXOSC D-amino acid oxidase, putative OS=Ixodes scapularis GN=IscW_ISCW004359 PE=4 SV=1	-0.130158	1.03843	0.0544088
L7M5X2	L7M5X2_9ACAR Putative ribosomal protein OS=Rhipicephalus pulchellus PE=2 SV=1	-0.129886	1.04134	0.0584441
L7LX21	L7LX21_9ACAR Putative neurexin iv OS=Rhipicephalus pulchellus PE=2 SV=1	-0.129422	1.03603	0.0510687
B7Q3K7	B7Q3K7_IXOSC Triosephosphate isomerase OS=Ixodes scapularis GN=IscW_ISCW008869 PE=3 SV=1	-0.12703	1.06155	0.0861701
B7PN09	B7PN09_IXOSC Ribose-phosphate pyrophosphokinase 1, putative OS=Ixodes scapularis GN=IscW_ISCW018507 PE=3 SV=1	-0.124874	1.27746	0.353277
Q4PMA5	Q4PMA5_IXOSC Ribosomal protein L28 OS=Ixodes scapularis PE=2 SV=1	-0.121096	1.03066	0.0435651
B7QLS9	B7QLS9_IXOSC Peritrophic membrane chitin binding protein, putative OS=Ixodes scapularis GN=IscW_ISCW014049 PE=4 SV=1	-0.11897	1.07833	0.108792
B7PPR8	B7PPR8_IXOSC FK506 binding protein (FKBP), putative OS=Ixodes scapularis GN=IscW_ISCW006566 PE=4 SV=1	-0.115393	1.15293	0.205305
L7LSS7	L7LSS7_9ACAR Putative beta adaptin OS=Rhipicephalus pulchellus PE=2 SV=1	-0.114205	1.03262	0.0463158
Q86FP7	RS23_DERVA 40S ribosomal protein S23 OS=Dermacentor variabilis GN=RpS23 PE=2 SV=1	-0.113915	1.02882	0.0409836
B7Q202	B7Q202_IXOSC Putative uncharacterized protein OS=Ixodes scapularis GN=IscW_ISCW020058 PE=4 SV=1	-0.11229	1.03123	0.044367
B7P2I9	B7P2I9_IXOSC Selenophosphate synthase, putative OS=Ixodes scapularis GN=IscW_ISCW000849 PE=4 SV=1	-0.108021	1.02868	0.0407874
B7QC85	B7QC85_IXOSC Tumor rejection antigen (Gp96), putative (Fragment) OS=Ixodes scapularis GN=IscW_ISCW022766 PE=3 SV=1	-0.107531	1.09167	0.126543
L7M345	L7M345_9ACAR Putative ubiquitin-protein ligase OS=Rhipicephalus pulchellus PE=2 SV=1	-0.103998	1.0342	0.0485176
B7QLY6	B7QLY6_IXOSC Nucleoside diphosphate kinase, putative OS=Ixodes scapularis GN=IscW_ISCW023074 PE=3 SV=1	-0.0987908	1.05343	0.0750927
L7MAF1	L7MAF1_9ACAR Putative chaperonin chaperonin OS=Rhipicephalus pulchellus PE=2 SV=1	-0.0934217	1.0307	0.0436291
L7M501	L7M501_9ACAR Putative 26s proteasome regulatory complex subunit rpn1/psmd2 OS=Rhipicephalus pulchellus PE=2 SV=1	-0.0910404	1.02586	0.0368284
Q4PM05	Q4PM05_IXOSC Ribosomal protein OS=Ixodes scapularis PE=2 SV=1	-0.0898144	1.07744	0.107611
B2D274	B2D274_ORNCO Cytochrome c oxidase polypeptide IV OS=Ornithodoros coriaceus PE=2 SV=1	-0.0887259	1.06448	0.0901421
B7QGM6	B7QGM6_IXOSC Phospholipase A2, putative OS=Ixodes scapularis GN=IscW_ISCW014959 PE=4 SV=1	-0.0798263	1.0205	0.0292792
A6N9M6	A6N9M6_ORNPR Ribosomal protein OS=Ornithodoros parkeri PE=2 SV=1	-0.0721307	1.0236	0.0336499
L7M3S2	L7M3S2_9ACAR Putative elongation factor 1 beta OS=Rhipicephalus pulchellus PE=2 SV=1	-0.0695049	1.11628	0.158704
G3MN59	G3MN59_9ACAR Putative uncharacterized protein OS=Amblyomma maculatum PE=3 SV=1	-0.0671739	1.04106	0.0580585
B7PG87	B7PG87_IXOSC Glycine/serine hydroxymethyltransferase, putative (Fragment) OS=Ixodes scapularis GN=IscW_ISCW017568 PE=3 SV=1	-0.063924	1.01769	0.0252988
Q6B8A4	Q6B8A4_9ACAR 60S ribosomal protein L7A OS=Ixodes pacificus PE=2 SV=1	-0.0620365	1.01461	0.0209259
F0J9R9	F0J9R9_AMBVA Secreted salivary protein 1024 OS=Amblyomma variegatum PE=4 SV=1	-0.0612287	1.02	0.0285631
B7PJS8	B7PJS8_IXOSC Aldehyde dehydrogenase, putative OS=Ixodes scapularis GN=IscW_ISCW003922 PE=3 SV=1	-0.057519	1.01596	0.0228415
B7P585	B7P585_IXOSC Phosphoglycerate kinase OS=Ixodes scapularis GN=IscW_ISCW015616 PE=3 SV=1	-0.0572523	1.01428	0.0204595
B7PKZ5	B7PKZ5_IXOSC Putative uncharacterized protein OS=Ixodes scapularis GN=IscW_ISCW018606 PE=3 SV=1	-0.0557709	1.01632	0.0233594
L7M6F3	L7M6F3_9ACAR Putative beta-spectrin OS=Rhipicephalus pulchellus PE=2 SV=1	-0.0545189	1.0494	0.069563
L7LWU5	L7LWU5_9ACAR Putative microtubule associated complex OS=Rhipicephalus pulchellus PE=2 SV=1	-0.0510549	1.01272	0.0182294
B7QAM1	B7QAM1_IXOSC Chaperonin complex component, TCP-1 theta subunit, putative OS=Ixodes scapularis GN=IscW_ISCW012934 PE=3 SV=1	-0.0499677	1.01311	0.0187901
L7M4Q4	L7M4Q4_9ACAR Uncharacterized protein OS=Rhipicephalus pulchellus PE=2 SV=1	-0.0461915	1.01505	0.0215488
Q4PM69	Q4PM69_IXOSC Histone H4 OS=Ixodes scapularis GN=IscW_ISCW019498 PE=3 SV=1	-0.0431372	1.03566	0.0505441
B7PEN4	B7PEN4_IXOSC Heat shock protein, putative OS=Ixodes scapularis GN=IscW_ISCW017754 PE=3 SV=1	-0.0431291	1.01878	0.026847
L7LX77	L7LX77_9ACAR Putative glycine/serine hydroxymethyltransferase OS=Rhipicephalus pulchellus PE=2 SV=1	-0.040221	1.04526	0.0638681
Q4PM63	Q4PM63_IXOSC Histone H2B OS=Ixodes scapularis GN=IscW_ISCW019496 PE=2 SV=1	-0.039859	1.07596	0.105625
B7PUI7	B7PUI7_IXOSC Ornithine aminotransferase, putative OS=Ixodes scapularis GN=IscW_ISCW007128 PE=4 SV=1	-0.0382801	1.01072	0.0153764
G3MS24	G3MS24_9ACAR Putative uncharacterized protein OS=Amblyomma maculatum PE=2 SV=1	-0.0360925	1.01052	0.0150921
L7M5L0	L7M5L0_9ACAR Putative enoyl-coa hydratase OS=Rhipicephalus pulchellus PE=2 SV=1	-0.0328793	1.00904	0.0129894
B7PJA9	B7PJA9_IXOSC Killer toxin-resistance protein, putative OS=Ixodes scapularis GN=IscW_ISCW004613 PE=4 SV=1	-0.0325057	1.00897	0.0128816
L7MEH0	L7MEH0_9ACAR Putative ribosomal protein l19 (Fragment) OS=Rhipicephalus pulchellus PE=2 SV=1	-0.0294124	1.04604	0.0649448
L7MB04	L7MB04_9ACAR Putative thiol-disulfide isomerase and thioredoxin OS=Rhipicephalus pulchellus PE=2 SV=1	-0.0273724	1.00655	0.00941839
B7P8Q5	B7P8Q5_IXOSC Hsp70, putative (Fragment) OS=Ixodes scapularis GN=IscW_ISCW017192 PE=3 SV=1	-0.0264025	1.08031	0.111444
L7MM31	L7MM31_9ACAR Putative 5'-phosphoribosylglycinamide formyltransferase (Fragment) OS=Rhipicephalus pulchellus PE=2 SV=1	-0.0255692	1.0353	0.0500499
L7M2B3	L7M2B3_9ACAR Putative chorion peroxidase-like protein OS=Rhipicephalus pulchellus PE=2 SV=1	-0.025523	1.00701	0.0100787
G3MPE0	G3MPE0_9ACAR Catalase OS=Amblyomma maculatum PE=2 SV=1	-0.0239649	1.13767	0.186088
B7P2N5	B7P2N5_IXOSC Leucine aminopeptidase, putative OS=Ixodes scapularis GN=IscW_ISCW001780 PE=4 SV=1	-0.0141941	1.06959	0.0970542
B7QA57	B7QA57_IXOSC Putative uncharacterized protein (Fragment) OS=Ixodes scapularis GN=IscW_ISCW013286 PE=4 SV=1	-0.0122118	1.10418	0.142974
Q9GP11	Q9GP11_IXORI Putative uncharacterized protein OS=Ixodes ricinus PE=2 SV=1	-0.0065768	1.08519	0.117945
B7QI53	B7QI53_IXOSC Apoptosis-promoting RNA-binding protein TIA-1/TIAR, putative OS=Ixodes scapularis GN=IscW_ISCW014211 PE=4 SV=1	-0.00640697	1.023	0.0328045
Q4PM11	Q4PM11_IXOSC 40S ribosomal protein S13 OS=Ixodes scapularis PE=2 SV=1	0.00251559	0.907627	-0.139828
Q4PM10	Q4PM10_IXOSC 40S ribosomal protein S14, putative OS=Ixodes scapularis GN=IscW_ISCW023299 PE=2 SV=1	0.0028522	0.922106	-0.116995
B7PGA6	B7PGA6_IXOSC Kettin, putative OS=Ixodes scapularis GN=IscW_ISCW017764 PE=4 SV=1	0.0061728	0.918749	-0.122257
G3MLC1	G3MLC1_9ACAR Pyruvate kinase OS=Amblyomma maculatum PE=2 SV=1	0.0110899	0.996877	-0.0045126
B7QKS2	B7QKS2_IXOSC Putative uncharacterized protein OS=Ixodes scapularis GN=IscW_ISCW023050 PE=4 SV=1	0.0111672	0.996719	-0.00474081
G3MGT3	G3MGT3_9ACAR Putative uncharacterized protein (Fragment) OS=Amblyomma maculatum PE=2 SV=1	0.0123114	0.99663	-0.00487015
G3MLZ3	G3MLZ3_9ACAR Putative uncharacterized protein OS=Amblyomma maculatum PE=2 SV=1	0.015736	0.996417	-0.00517884
B7PYG7	B7PYG7_IXOSC Heat shock protein, putative OS=Ixodes scapularis GN=IscW_ISCW009157 PE=3 SV=1	0.0159032	0.996221	-0.00546223
B7PJP9	B7PJP9_IXOSC Enolase OS=Ixodes scapularis GN=IscW_ISCW017666 PE=3 SV=1	0.0179115	0.936021	-0.0953866
Q4PM95	Q4PM95_IXOSC NADH dehydrogenase 1 alpha subcomplex OS=Ixodes scapularis PE=4 SV=1	0.0227035	0.994721	-0.00763561
Q09JW2	RL17_ARGMO 60S ribosomal protein L17 OS=Argas monolakensis GN=RpL17 PE=2 SV=1	0.0239061	0.957542	-0.0625929
B7PDT9	B7PDT9_IXOSC Putative uncharacterized protein (Fragment) OS=Ixodes scapularis GN=IscW_ISCW003619 PE=4 SV=1	0.027032	0.968123	-0.0467384
A6N9Z4	A6N9Z4_ORNPR 40S ribosomal protein S3 OS=Ornithodoros parkeri PE=2 SV=1	0.0273358	0.924782	-0.112815
B7PHX3	B7PHX3_IXOSC Chymotrypsin-C, putative OS=Ixodes scapularis GN=IscW_ISCW004734 PE=3 SV=1	0.0316951	0.91798	-0.123465
B7PLR3	B7PLR3_IXOSC Filamin-C, putative OS=Ixodes scapularis GN=IscW_ISCW006509 PE=4 SV=1	0.0359258	0.968945	-0.0455128
B7QGH2	B7QGH2_IXOSC Glutathione S-transferase, putative OS=Ixodes scapularis GN=IscW_ISCW022157 PE=3 SV=1	0.0398271	0.964425	-0.0522594
B7PFS8	B7PFS8_IXOSC 60S ribosomal protein L5, putative OS=Ixodes scapularis GN=IscW_ISCW017610 PE=3 SV=1	0.0403806	0.850975	-0.232811
B7Q368	B7Q368_IXOSC High-density lipoprotein-binding protein, putative OS=Ixodes scapularis GN=IscW_ISCW008601 PE=4 SV=1	0.0420541	0.937496	-0.0931149
B7P4U1	B7P4U1_IXOSC Protein disulfide isomerase, putative OS=Ixodes scapularis GN=IscW_ISCW016161 PE=3 SV=1	0.0420908	0.978463	-0.0314111
B7PKN7	B7PKN7_IXOSC GMP synthase, putative (Fragment) OS=Ixodes scapularis GN=IscW_ISCW018543 PE=4 SV=1	0.0445156	0.925269	-0.112056
B7P4Z3	B7P4Z3_IXOSC Putative uncharacterized protein (Fragment) OS=Ixodes scapularis GN=IscW_ISCW001706 PE=4 SV=1	0.0456543	0.986848	-0.0190995
B7PIN1	B7PIN1_IXOSC Heat shock protein 20.6, putative OS=Ixodes scapularis GN=IscW_ISCW017709 PE=3 SV=1	0.0460974	0.985189	-0.0215269
B7QID0	B7QID0_IXOSC Serine proteinase, putative OS=Ixodes scapularis GN=IscW_ISCW014005 PE=3 SV=1	0.0501954	0.9839	-0.0234166
L7M5P4	L7M5P4_9ACAR Putative prohibitin-like protein OS=Rhipicephalus pulchellus PE=2 SV=1	0.0502023	0.986253	-0.0199696
D4P967	D4P967_ORNMO Enolase OS=Ornithodoros moubata PE=2 SV=1	0.0543412	0.964422	-0.0522637
B7QJH6	B7QJH6_IXOSC Alpha-actinin, putative OS=Ixodes scapularis GN=IscW_ISCW013566 PE=4 SV=1	0.0552603	0.933368	-0.0994814
B7PR78	B7PR78_IXOSC Pyridoxine kinase, putative (Fragment) OS=Ixodes scapularis GN=IscW_ISCW019117 PE=4 SV=1	0.0571742	0.984441	-0.0226236
A6N9U4	A6N9U4_ORNPR Ribosomal protein L37A OS=Ornithodoros parkeri PE=4 SV=1	0.0577997	0.981483	-0.0269646
L7M6I8	L7M6I8_9ACAR Putative ribosomal protein s13 OS=Rhipicephalus pulchellus PE=2 SV=1	0.0590892	0.963324	-0.0539074
B7PIZ1	B7PIZ1_IXOSC GDI-1 GDP dissociation inhibitor, putative (Fragment) OS=Ixodes scapularis GN=IscW_ISCW017892 PE=4 SV=1	0.0674835	0.984362	-0.022739
B7PR01	B7PR01_IXOSC Secreted protein, putative (Fragment) OS=Ixodes scapularis GN=IscW_ISCW024394 PE=4 SV=1	0.0714345	0.980472	-0.0284518
B7QP27	B7QP27_IXOSC Peptidase, putative OS=Ixodes scapularis GN=IscW_ISCW015350 PE=3 SV=1	0.071746	0.982393	-0.0256273
B7PRR8	B7PRR8_IXOSC Putative uncharacterized protein (Fragment) OS=Ixodes scapularis GN=IscW_ISCW019767 PE=4 SV=1	0.0767426	0.979108	-0.0304599
A4GTA5	A4GTA5_IXORI Cathepsin D-like aspartic protease OS=Ixodes ricinus PE=2 SV=1	0.0768512	0.977826	-0.0323508
B7PI09	B7PI09_IXOSC Cuticlin, putative (Fragment) OS=Ixodes scapularis GN=IscW_ISCW005147 PE=4 SV=1	0.0808218	0.981987	-0.0262244
L7MEZ6	L7MEZ6_9ACAR Putative alpha tubulin (Fragment) OS=Rhipicephalus pulchellus PE=2 SV=1	0.0814939	0.976672	-0.0340537
B7P7W0	B7P7W0_IXOSC Alpha-crystallin B chain, putative OS=Ixodes scapularis GN=IscW_ISCW002513 PE=3 SV=1	0.0832338	0.944542	-0.0823127
B7PR84	B7PR84_IXOSC Ubiquitin-activating enzyme E1, putative (Fragment) OS=Ixodes scapularis GN=IscW_ISCW019123 PE=3 SV=1	0.0832705	0.979588	-0.0297526
Q4PM56	Q4PM56_IXOSC ATP synthase F chain OS=Ixodes scapularis GN=IscW_ISCW016254 PE=4 SV=1	0.0873254	0.933076	-0.0999333
B7QHX2	B7QHX2_IXOSC Salivary lipid interacting protein, putative OS=Ixodes scapularis GN=IscW_ISCW023551 PE=4 SV=1	0.0902284	0.975587	-0.035657
B7P5D6	B7P5D6_IXOSC Phosphoenolpyruvate carboxykinase, putative OS=Ixodes scapularis GN=IscW_ISCW000524 PE=4 SV=1	0.0903487	0.977657	-0.0325996
B7PLU8	B7PLU8_IXOSC 40S ribosomal protein S6 (Fragment) OS=Ixodes scapularis GN=IscW_ISCW024315 PE=3 SV=1	0.0910564	0.97092	-0.0425762
B7Q349	B7Q349_IXOSC Elongation factor 1-alpha OS=Ixodes scapularis GN=IscW_ISCW020299 PE=3 SV=1	0.093326	0.907317	-0.140322
B7Q9G6	B7Q9G6_IXOSC Adenine phosphoribosyltransferase, putative OS=Ixodes scapularis GN=IscW_ISCW010922 PE=4 SV=1	0.0933631	0.883394	-0.178872
B7QC98	B7QC98_IXOSC Cuticle protein, putative OS=Ixodes scapularis GN=IscW_ISCW012025 PE=4 SV=1	0.0940615	0.978561	-0.0312659
B7P2L6	B7P2L6_IXOSC A-agglutinin anchorage subunit, putative OS=Ixodes scapularis GN=IscW_ISCW001695 PE=4 SV=1	0.0974613	0.930368	-0.104127
B7PT93	B7PT93_IXOSC Lysine-ketoglutarate reductase, putative OS=Ixodes scapularis GN=IscW_ISCW008489 PE=4 SV=1	0.0988035	0.908206	-0.138909
B7PIJ2	B7PIJ2_IXOSC Cuticle protein, putative OS=Ixodes scapularis GN=IscW_ISCW003785 PE=4 SV=1	0.0995405	0.971558	-0.0416277
G3MS25	G3MS25_9ACAR Putative uncharacterized protein OS=Amblyomma maculatum PE=2 SV=1	0.11012	0.965012	-0.0513806
L7LVC9	L7LVC9_9ACAR Putative paramyosin OS=Rhipicephalus pulchellus PE=2 SV=1	0.112515	0.96966	-0.0444485
Q4PMB5	Q4PMB5_IXOSC 60S ribosomal protein L10, putative OS=Ixodes scapularis GN=IscW_ISCW017543 PE=2 SV=1	0.115004	0.88041	-0.183752
B5M733	B5M733_AMBAM Endoplasmic reticulum protein ERp29 (Fragment) OS=Amblyomma americanum PE=2 SV=1	0.119559	0.965936	-0.0500009
L7MAY3	L7MAY3_9ACAR Uncharacterized protein OS=Rhipicephalus pulchellus PE=2 SV=1	0.12261	0.966373	-0.0493475
L7MHB4	L7MHB4_9ACAR Putative atp-citrate lyase (Fragment) OS=Rhipicephalus pulchellus PE=2 SV=1	0.127844	0.93836	-0.0917861
B7P819	B7P819_IXOSC Catalase, putative OS=Ixodes scapularis GN=IscW_ISCW017124 PE=4 SV=1	0.12951	0.947338	-0.0780481
Q4PM59	Q4PM59_IXOSC Hypothetical salivary protein (Fragment) OS=Ixodes scapularis PE=2 SV=1	0.133626	0.929481	-0.105503
Q4PM06	Q4PM06_IXOSC 60S ribosomal protein L14 OS=Ixodes scapularis PE=2 SV=1	0.136755	0.966706	-0.0488505
B7P208	B7P208_IXOSC Secreted protein, putative (Fragment) OS=Ixodes scapularis GN=IscW_ISCW024012 PE=4 SV=1	0.137898	0.959251	-0.0600192
B7QAX4	B7QAX4_IXOSC Calponin, putative (Fragment) OS=Ixodes scapularis GN=IscW_ISCW024817 PE=4 SV=1	0.143815	0.961373	-0.0568316
G3MM98	G3MM98_9ACAR Putative uncharacterized protein OS=Amblyomma maculatum PE=2 SV=1	0.14535	0.96255	-0.0550671
L7M743	L7M743_9ACAR Putative glyoxylate/hydroxypyruvate reduct OS=Rhipicephalus pulchellus PE=2 SV=1	0.145562	0.930879	-0.103335
B7PAD4	B7PAD4_IXOSC Putative uncharacterized protein OS=Ixodes scapularis GN=IscW_ISCW002995 PE=4 SV=1	0.146289	0.964291	-0.0524602
L7MGI2	L7MGI2_9ACAR Putative gmp synthase (Fragment) OS=Rhipicephalus pulchellus PE=2 SV=1	0.146562	0.959599	-0.0594969
L7M5J9	L7M5J9_9ACAR Putative electron transfer flavoprotein alpha subunit OS=Rhipicephalus pulchellus PE=2 SV=1	0.151421	0.967407	-0.0478057
L7M7J5	L7M7J5_9ACAR Putative 20s proteasome regulatory subunit beta type psmb1/pre7 OS=Rhipicephalus pulchellus PE=2 SV=1	0.152204	0.959141	-0.0601846
L7MD37	L7MD37_9ACAR Putative tubulin alpha 1c (Fragment) OS=Rhipicephalus pulchellus PE=2 SV=1	0.153845	0.959948	-0.0589725
A6N9M1	A6N9M1_ORNPR 40S ribosomal protein S2/30S OS=Ornithodoros parkeri PE=2 SV=1	0.154087	0.962451	-0.0552143
Q4PMD1	RL38_IXOSC 60S ribosomal protein L38 OS=Ixodes scapularis GN=RpL38 PE=3 SV=1	0.158397	0.95905	-0.0603216
L7M2A4	L7M2A4_9ACAR Putative alpha actinin OS=Rhipicephalus pulchellus PE=2 SV=1	0.162714	0.964835	-0.0516451
Q4PM04	RL18_IXOSC 60S ribosomal protein L18 OS=Ixodes scapularis GN=RpL18 PE=2 SV=1	0.165247	0.951061	-0.0723909
L7MGT9	L7MGT9_9ACAR Putative rpt3 (Fragment) OS=Rhipicephalus pulchellus PE=2 SV=1	0.172472	0.952868	-0.0696517
B7QE46	B7QE46_IXOSC ATP synthase subunit beta OS=Ixodes scapularis GN=IscW_ISCW012509 PE=3 SV=1	0.172705	0.923719	-0.114474
B7QJ21	B7QJ21_IXOSC Chaperonin complex component, TCP-1 eta subunit, putative OS=Ixodes scapularis GN=IscW_ISCW023397 PE=3 SV=1	0.174208	0.945209	-0.0812955
A6NA05	A6NA05_ORNPR Ubiquitin/40S ribosomal protein S27a OS=Ornithodoros parkeri PE=2 SV=1	0.175316	0.964859	-0.0516105
L7LUU3	L7LUU3_9ACAR Putative phospholipase a2 OS=Rhipicephalus pulchellus PE=2 SV=1	0.17826	0.864723	-0.20969
B7PBH7	B7PBH7_IXOSC NADH-ubiquinone reductase, putative OS=Ixodes scapularis GN=IscW_ISCW003299 PE=4 SV=1	0.183239	0.942452	-0.0855085
L7MAC6	L7MAC6_9ACAR Putative glutamate/leucine/phenylalanine/valine dehydrogenase OS=Rhipicephalus pulchellus PE=2 SV=1	0.183685	0.937462	-0.0931676
L7M6K4	L7M6K4_9ACAR Putative kinesin-like protein kif16b OS=Rhipicephalus pulchellus PE=2 SV=1	0.188334	0.9567	-0.0638613
B7QIG3	B7QIG3_IXOSC Electron transfer flavoprotein, alpha subunit, putative (Fragment) OS=Ixodes scapularis GN=IscW_ISCW014575 PE=4 SV=1	0.190281	0.953902	-0.0680866
B7PB71	B7PB71_IXOSC Glutathione S-transferase, putative OS=Ixodes scapularis GN=IscW_ISCW017237 PE=3 SV=1	0.194655	0.959692	-0.0593565
L7M5W6	L7M5W6_9ACAR Putative contactin 5 OS=Rhipicephalus pulchellus PE=2 SV=1	0.195741	0.94487	-0.0818116
B7QJG5	B7QJG5_IXOSC Secreted salivary gland peptide, putative (Fragment) OS=Ixodes scapularis GN=IscW_ISCW024916 PE=4 SV=1	0.200405	0.946583	-0.0791989
B7QC21	B7QC21_IXOSC Annexin (Fragment) OS=Ixodes scapularis GN=IscW_ISCW012245 PE=3 SV=1	0.205082	0.773798	-0.369971
B7PTU9	B7PTU9_IXOSC Extensin, putative (Fragment) OS=Ixodes scapularis GN=IscW_ISCW007499 PE=4 SV=1	0.207371	0.941729	-0.086616
B7PZG8	B7PZG8_IXOSC Aldehyde dehydrogenase, putative OS=Ixodes scapularis GN=IscW_ISCW020189 PE=3 SV=1	0.212838	0.929441	-0.105564
Q4PM43	Q4PM43_IXOSC Ribosomal protein L15 OS=Ixodes scapularis GN=IscW_ISCW008173 PE=2 SV=1	0.215895	0.947746	-0.0774272
B7PZM7	B7PZM7_IXOSC Transmembrane protein, putative (Fragment) OS=Ixodes scapularis GN=IscW_ISCW010047 PE=4 SV=1	0.218048	0.938949	-0.0908818
B7P2D0	B7P2D0_IXOSC Peritrophic membrane chitin binding protein, putative OS=Ixodes scapularis GN=IscW_ISCW000955 PE=4 SV=1	0.219631	0.9369	-0.0940334
B7QCA7	B7QCA7_IXOSC Glucosidase II, putative (Fragment) OS=Ixodes scapularis GN=IscW_ISCW012920 PE=4 SV=1	0.220997	0.93785	-0.0925706
L7M2U4	L7M2U4_9ACAR Putative guanine nucleotide binding protein-like 2 nucleolar OS=Rhipicephalus pulchellus PE=2 SV=1	0.221842	0.941014	-0.0877115
B7P5W3	B7P5W3_IXOSC Acyl-CoA synthetase, putative OS=Ixodes scapularis GN=IscW_ISCW001345 PE=4 SV=1	0.221987	0.930433	-0.104026
B7QG63	B7QG63_IXOSC Glutathione peroxidase OS=Ixodes scapularis GN=IscW_ISCW022517 PE=3 SV=1	0.224086	0.945996	-0.0800941
B7PV68	B7PV68_IXOSC Aminoimidazole-4-carboxamide ribonucleotidetransformylase/IMP cyclohydrolase, putative (Fragment) OS=Ixodes scapularis GN=IscW_ISCW007783 PE=4 SV=1	0.227982	0.921552	-0.117862
B7PMY6	B7PMY6_IXOSC Actin depolymerizing factor, putative OS=Ixodes scapularis GN=IscW_ISCW006326 PE=4 SV=1	0.232925	0.961748	-0.0562688
L7MLL6	L7MLL6_9ACAR Putative ribosomal protein l23 (Fragment) OS=Rhipicephalus pulchellus PE=2 SV=1	0.237594	0.953821	-0.0682088
Q6B878	Q6B878_9ACAR Manganese superoxide dismutase OS=Ixodes pacificus PE=2 SV=1	0.239558	0.932925	-0.100166
L7M6Q5	L7M6Q5_9ACAR Putative heat shock-related protein OS=Rhipicephalus pulchellus PE=2 SV=1	0.23968	0.930559	-0.103831
B7PEV0	B7PEV0_IXOSC Chaperonin subunit, putative OS=Ixodes scapularis GN=IscW_ISCW017824 PE=3 SV=1	0.240347	0.96481	-0.0516827
B7PQF2	B7PQF2_IXOSC Putative uncharacterized protein OS=Ixodes scapularis GN=IscW_ISCW005305 PE=4 SV=1	0.244909	0.944225	-0.0827972
B7PR98	B7PR98_IXOSC Glutathione S-transferase, putative OS=Ixodes scapularis GN=IscW_ISCW005803 PE=3 SV=1	0.245406	0.95489	-0.0665929
B7QKY1	B7QKY1_IXOSC Putative uncharacterized protein OS=Ixodes scapularis GN=IscW_ISCW022974 PE=4 SV=1	0.24724	0.934566	-0.0976314
G3MHR0	G3MHR0_9ACAR Isocitrate dehydrogenase [NADP] (Fragment) OS=Amblyomma maculatum PE=2 SV=1	0.248097	0.930208	-0.104374
L7M5B2	L7M5B2_9ACAR Putative nucleoside diphosphate-sugar hydrolase of the mutt nudix family OS=Rhipicephalus pulchellus PE=2 SV=1	0.24938	0.948768	-0.0758735
B7QIP4	B7QIP4_IXOSC 4SNc-Tudor domain protein, putative OS=Ixodes scapularis GN=IscW_ISCW014289 PE=4 SV=1	0.251947	0.955434	-0.0657722
B7PFN2	B7PFN2_IXOSC Translation initiation inhibitor UK114/IBM1, putative OS=Ixodes scapularis GN=IscW_ISCW017587 PE=4 SV=1	0.256017	0.929674	-0.105203
G3MKW5	G3MKW5_9ACAR Putative uncharacterized protein OS=Amblyomma maculatum PE=2 SV=1	0.256841	0.926025	-0.110877
B7PLE9	B7PLE9_IXOSC Myosin regulatory light chain, putative OS=Ixodes scapularis GN=IscW_ISCW005413 PE=4 SV=1	0.257163	0.949387	-0.0749312
F6KSY2	F6KSY2_IXOSC Salivary protein antigen P23 OS=Ixodes scapularis PE=2 SV=1	0.258773	0.919723	-0.120729
Q8MVB7	Q8MVB7_IXOSC Alpha-2-macroglobulin (Fragment) OS=Ixodes scapularis PE=2 SV=1	0.258792	0.927647	-0.108352
B7PXU7	B7PXU7_IXOSC D-dopachrome tautomerase, putative OS=Ixodes scapularis GN=IscW_ISCW009232 PE=4 SV=1	0.259858	0.931073	-0.103034
L7LXL4	L7LXL4_9ACAR Putative imp dehydrogenase/gmp reductase OS=Rhipicephalus pulchellus PE=2 SV=1	0.259971	0.940076	-0.0891505
B7QJZ7	B7QJZ7_IXOSC ATP synthase gamma subunit, putative (Fragment) OS=Ixodes scapularis GN=IscW_ISCW023477 PE=3 SV=1	0.261269	0.928408	-0.107169
B7Q327	B7Q327_IXOSC Ribosomal protein L18A, putative OS=Ixodes scapularis GN=IscW_ISCW010039 PE=4 SV=1	0.262846	0.936559	-0.0945589
B7Q5Y2	B7Q5Y2_IXOSC Prohibitin, putative OS=Ixodes scapularis GN=IscW_ISCW021457 PE=4 SV=1	0.269196	0.872029	-0.197552
Q8IT76	Q8IT76_ORNMO Alpha-2-macroglobulin splice variant 1 OS=Ornithodoros moubata PE=2 SV=1	0.270707	0.934585	-0.097602
B7PH23	B7PH23_IXOSC Secreted protein, putative OS=Ixodes scapularis GN=IscW_ISCW004000 PE=4 SV=1	0.271436	0.833909	-0.262037
B7Q1I6	B7Q1I6_IXOSC Heat shock protein 70 (HSP70)-interacting protein, putative OS=Ixodes scapularis GN=IscW_ISCW020876 PE=4 SV=1	0.273682	0.923742	-0.114439
B7Q5I1	B7Q5I1_IXOSC Cniwi protein, putative (Fragment) OS=Ixodes scapularis GN=IscW_ISCW011373 PE=4 SV=1	0.274748	0.909938	-0.13616
L7MHW0	L7MHW0_9ACAR Putative phosphoribosyl pyrophosphate synthetase-associated protein 2 (Fragment) OS=Rhipicephalus pulchellus PE=2 SV=1	0.277427	0.933654	-0.0990395
L7MAC0	L7MAC0_9ACAR Putative chaperonin chaperonin OS=Rhipicephalus pulchellus PE=2 SV=1	0.279184	0.913648	-0.130289
Q4PMD3	Q4PMD3_IXOSC 40S ribosomal protein S10 OS=Ixodes scapularis GN=IscW_ISCW023883 PE=2 SV=1	0.280154	0.946981	-0.0785919
L7LQN3	L7LQN3_9ACAR Putative heteroproteinous nuclear ribonucleoprotein at 27c OS=Rhipicephalus pulchellus PE=2 SV=1	0.282009	0.876301	-0.190501
B7PG11	B7PG11_IXOSC RING finger-containing protein, putative OS=Ixodes scapularis GN=IscW_ISCW004309 PE=4 SV=1	0.285322	0.924763	-0.112844
Q4PLZ2	Q4PLZ2_IXOSC Protein disulfide-isomerase OS=Ixodes scapularis PE=2 SV=1	0.285611	0.74547	-0.423778
B7P4Q8	B7P4Q8_IXOSC Inosine-5'-monophosphate dehydrogenase OS=Ixodes scapularis GN=IscW_ISCW001657 PE=3 SV=1	0.288621	0.953759	-0.0683036
B7PEF4	B7PEF4_IXOSC ABC transporter, putative (Fragment) OS=Ixodes scapularis GN=IscW_ISCW018078 PE=4 SV=1	0.288799	0.923858	-0.114257
B7QF46	B7QF46_IXOSC Ns1 binding protein, putative (Fragment) OS=Ixodes scapularis GN=IscW_ISCW022662 PE=4 SV=1	0.292116	0.921107	-0.118559
L7M8S3	L7M8S3_9ACAR Putative 26s proteasome regulatory complex subunit rpn8/psmd7 OS=Rhipicephalus pulchellus PE=2 SV=1	0.29503	0.917398	-0.12438
B7P3M8	B7P3M8_IXOSC D-3-phosphoglycerate dehydrogenase, putative (Fragment) OS=Ixodes scapularis GN=IscW_ISCW015967 PE=3 SV=1	0.302177	0.944629	-0.0821796
Q4JIM6	Q4JIM6_DERVA Cytochrome C OS=Dermacentor variabilis PE=3 SV=1	0.307427	0.919455	-0.121148
L7M591	L7M591_9ACAR Putative endocytosis/signaling protein ehd1 OS=Rhipicephalus pulchellus PE=2 SV=1	0.308005	0.918942	-0.121954
B7PFJ2	B7PFJ2_IXOSC Isocitrate dehydrogenase [NADP] OS=Ixodes scapularis GN=IscW_ISCW003975 PE=3 SV=1	0.310792	0.911816	-0.133186
B7PQW9	B7PQW9_IXOSC Putative uncharacterized protein OS=Ixodes scapularis GN=IscW_ISCW018902 PE=4 SV=1	0.311562	0.904162	-0.145346
L7LRH1	L7LRH1_9ACAR Putative glycine rich protein OS=Rhipicephalus pulchellus PE=2 SV=1	0.315108	0.939333	-0.090292
B7PRH2	B7PRH2_IXOSC Malate dehydrogenase OS=Ixodes scapularis GN=IscW_ISCW007624 PE=3 SV=1	0.31604	0.920421	-0.119634
B7Q5K4	B7Q5K4_IXOSC Radixin, moesin, putative OS=Ixodes scapularis GN=IscW_ISCW021858 PE=4 SV=1	0.317557	0.925158	-0.112229
B7PNU5	B7PNU5_IXOSC Glutamine synthetase, putative OS=Ixodes scapularis GN=IscW_ISCW018771 PE=3 SV=1	0.318285	0.858923	-0.219399
B7Q5F6	B7Q5F6_IXOSC Proteasome subunit alpha type OS=Ixodes scapularis GN=IscW_ISCW021572 PE=3 SV=1	0.320209	0.901577	-0.149477
B7Q402	B7Q402_IXOSC Hemelipoglycoprotein, putative (Fragment) OS=Ixodes scapularis GN=IscW_ISCW021704 PE=4 SV=1	0.322094	0.952608	-0.0700449
B7Q5M9	B7Q5M9_IXOSC Cuticle protein, putative OS=Ixodes scapularis GN=IscW_ISCW020943 PE=4 SV=1	0.322753	0.922525	-0.11634
B7PJ46	B7PJ46_IXOSC Putative uncharacterized protein (Fragment) OS=Ixodes scapularis GN=IscW_ISCW004579 PE=4 SV=1	0.327246	0.909522	-0.13682
L7LTB5	L7LTB5_9ACAR Putative steroid sulfatase strongylocentrotus purpuratus : similar to steroid sulfatase OS=Rhipicephalus pulchellus PE=2 SV=1	0.329776	0.908828	-0.13792
B7P4X5	B7P4X5_IXOSC Heat shock protein 70, putative (Fragment) OS=Ixodes scapularis GN=IscW_ISCW024057 PE=3 SV=1	0.331693	0.894708	-0.160511
Q3L6K7	Q3L6K7_9ACAR Myosin alkali light chain protein OS=Haemaphysalis qinghaiensis PE=2 SV=1	0.335768	0.935625	-0.0959984
D3WFQ1	D3WFQ1_AMBAM 60S ribosomal protein L13 (Fragment) OS=Amblyomma americanum PE=2 SV=1	0.336817	0.896806	-0.157132
L7LRG0	L7LRG0_9ACAR Putative tick salivary serpin OS=Rhipicephalus pulchellus PE=2 SV=1	0.341752	0.896301	-0.157945
B7PKZ1	B7PKZ1_IXOSC Secreted cystatin OS=Ixodes scapularis GN=IscW_ISCW018602 PE=1 SV=1	0.346025	0.909482	-0.136884
B7P7U3	B7P7U3_IXOSC Chloride channel, putative OS=Ixodes scapularis GN=IscW_ISCW002122 PE=4 SV=1	0.349325	0.908533	-0.138389
B7Q2P6	B7Q2P6_IXOSC Putative uncharacterized protein (Fragment) OS=Ixodes scapularis GN=IscW_ISCW020653 PE=4 SV=1	0.351634	0.923913	-0.114171
B7QIL0	B7QIL0_IXOSC Hemelipoglycoprotein, putative (Fragment) OS=Ixodes scapularis GN=IscW_ISCW014675 PE=4 SV=1	0.354104	0.907555	-0.139942
B2LXW1	B2LXW1_BOOMI Glucose-6-phosphate 1-dehydrogenase OS=Boophilus microplus GN=G6PDH PE=2 SV=1	0.355987	0.906782	-0.141173
L7M6C3	L7M6C3_9ACAR Putative mitochondrial tricarboxylate/dicarboxylate carrier OS=Rhipicephalus pulchellus PE=2 SV=1	0.357928	0.898018	-0.155185
B6V3B5	B6V3B5_IXORI Glutathione peroxidase OS=Ixodes ricinus PE=2 SV=1	0.364076	0.926255	-0.110519
L7M2C1	L7M2C1_9ACAR Putative prohibitin OS=Rhipicephalus pulchellus PE=2 SV=1	0.364519	0.908373	-0.138643
B7PWF5	B7PWF5_IXOSC Heat shock protein 20.5, putative OS=Ixodes scapularis GN=IscW_ISCW007793 PE=3 SV=1	0.365544	0.919253	-0.121467
L7M1B6	L7M1B6_9ACAR Putative kinesin-like protein OS=Rhipicephalus pulchellus PE=2 SV=1	0.366491	0.88824	-0.170978
B7P7A5	B7P7A5_IXOSC Ribophorin, putative (Fragment) OS=Ixodes scapularis GN=IscW_ISCW016170 PE=4 SV=1	0.367646	0.916206	-0.126255
L7MG42	L7MG42_9ACAR Putative alkyl hydroperoxide reductase thiol specific antioxidant (Fragment) OS=Rhipicephalus pulchellus PE=2 SV=1	0.368158	0.936022	-0.0953855
B7P8L8	B7P8L8_IXOSC Putative uncharacterized protein (Fragment) OS=Ixodes scapularis GN=IscW_ISCW017380 PE=4 SV=1	0.369058	0.920812	-0.119022
L7LZV6	L7LZV6_9ACAR Putative vesicle-fusing atpase 2 OS=Rhipicephalus pulchellus PE=2 SV=1	0.371615	0.903178	-0.146918
B2D2F5	B2D2F5_ORNCO 60S ribosomal protein L2/L8 (Fragment) OS=Ornithodoros coriaceus PE=2 SV=1	0.373873	0.891514	-0.165671
B7PYN9	B7PYN9_IXOSC Fatty acid synthase, putative OS=Ixodes scapularis GN=IscW_ISCW009053 PE=4 SV=1	0.377255	0.937	-0.0938786
B7QIG1	B7QIG1_IXOSC Splicing factor, putative (Fragment) OS=Ixodes scapularis GN=IscW_ISCW014573 PE=4 SV=1	0.37919	0.896905	-0.156972
B7QE39	B7QE39_IXOSC Glutathione-S-transferase theta, GST, putative OS=Ixodes scapularis GN=IscW_ISCW013268 PE=4 SV=1	0.380143	0.903872	-0.145809
L7ML13	L7ML13_9ACAR Putative animal-type fatty acid synthase (Fragment) OS=Rhipicephalus pulchellus PE=2 SV=1	0.38191	0.894738	-0.160463
B7P6X5	B7P6X5_IXOSC Aminomethyltransferase (Fragment) OS=Ixodes scapularis GN=IscW_ISCW001092 PE=3 SV=1	0.382981	0.86629	-0.207079
E5D576	E5D576_9ACAR ATAQ protein OS=Rhipicephalus decoloratus PE=2 SV=1	0.383594	0.900348	-0.151445
L7MAA0	L7MAA0_9ACAR Putative f0f1-type atp synthase alpha subunit OS=Rhipicephalus pulchellus PE=2 SV=1	0.384156	0.941082	-0.0876081
B7P258	B7P258_IXOSC Actin, putative OS=Ixodes scapularis GN=IscW_ISCW016175 PE=3 SV=1	0.38654	0.899535	-0.152748
L7MDQ8	L7MDQ8_9ACAR Putative f0f1-type atp synthase beta subunit (Fragment) OS=Rhipicephalus pulchellus PE=2 SV=1	0.387476	0.943214	-0.0843426
L7MIU4	L7MIU4_9ACAR Putative actin-binding cytoskeleton protein filamin (Fragment) OS=Rhipicephalus pulchellus PE=2 SV=1	0.388188	0.89883	-0.153879
B7PJW5	B7PJW5_IXOSC Putative uncharacterized protein OS=Ixodes scapularis GN=IscW_ISCW004519 PE=4 SV=1	0.388792	0.902801	-0.147519
B7Q331	B7Q331_IXOSC Glucose-6-phosphate 1-dehydrogenase (Fragment) OS=Ixodes scapularis GN=IscW_ISCW010043 PE=3 SV=1	0.389159	0.898817	-0.153901
B7PDY5	B7PDY5_IXOSC Vesicle coat complex COPII, GTPase subunit SAR1, putative OS=Ixodes scapularis GN=IscW_ISCW004922 PE=3 SV=1	0.390737	0.893509	-0.162445
Q4PMC2	Q4PMC2_IXOSC Ribosomal protein S20 OS=Ixodes scapularis GN=IscW_ISCW010752 PE=2 SV=1	0.392314	0.914427	-0.12906
B7P6F0	B7P6F0_IXOSC Cuticle protein, putative OS=Ixodes scapularis GN=IscW_ISCW000730 PE=4 SV=1	0.395998	0.911964	-0.132952
B7QIS6	B7QIS6_IXOSC Aldehyde dehydrogenase, putative OS=Ixodes scapularis GN=IscW_ISCW023288 PE=3 SV=1	0.402785	0.899528	-0.152759
L7M329	L7M329_9ACAR Putative catalase OS=Rhipicephalus pulchellus PE=2 SV=1	0.406929	0.937699	-0.0928028
B7PXH0	B7PXH0_IXOSC Glutathione S-transferase, putative OS=Ixodes scapularis GN=IscW_ISCW009570 PE=3 SV=1	0.408016	0.920788	-0.119059
B7QCK2	B7QCK2_IXOSC ATP synthase subunit alpha OS=Ixodes scapularis GN=IscW_ISCW011988 PE=3 SV=1	0.41104	0.901988	-0.14882
B7PHM8	B7PHM8_IXOSC Ribosomal protein L24, putative OS=Ixodes scapularis GN=IscW_ISCW004115 PE=3 SV=1	0.421947	0.684521	-0.546834
B7PTE5	B7PTE5_IXOSC Serine carboxypeptidase, putative OS=Ixodes scapularis GN=IscW_ISCW007492 PE=4 SV=1	0.422001	0.877436	-0.188633
B7PR90	B7PR90_IXOSC Ribosomal protein L13A, putative OS=Ixodes scapularis GN=IscW_ISCW019130 PE=4 SV=1	0.423112	0.87213	-0.197385
Q4PLZ3	TCTP_IXOSC Translationally-controlled tumor protein homolog OS=Ixodes scapularis GN=Tctp PE=2 SV=1	0.427942	0.889238	-0.169359
B7P417	B7P417_IXOSC Peritrophic membrane chitin binding protein, putative OS=Ixodes scapularis GN=IscW_ISCW000083 PE=4 SV=1	0.428328	0.907974	-0.139278
B7PKZ0	B7PKZ0_IXOSC Secreted cystatin, putative OS=Ixodes scapularis GN=IscW_ISCW018601 PE=4 SV=1	0.435088	0.887623	-0.171981
B7PX17	B7PX17_IXOSC Putative uncharacterized protein OS=Ixodes scapularis GN=IscW_ISCW007142 PE=4 SV=1	0.439816	0.887705	-0.171848
B7QLV4	B7QLV4_IXOSC Short chain alcohol dehydrogenase, putative OS=Ixodes scapularis GN=IscW_ISCW013859 PE=4 SV=1	0.451347	0.880897	-0.182954
B7P3P1	B7P3P1_IXOSC Cathepsin B endopeptidase, putative OS=Ixodes scapularis GN=IscW_ISCW000080 PE=3 SV=1	0.453493	0.817949	-0.289917
B7QMD6	B7QMD6_IXOSC Transaldolase, putative OS=Ixodes scapularis GN=IscW_ISCW023506 PE=3 SV=1	0.457203	0.883052	-0.179429
B7P5P4	B7P5P4_IXOSC Putative uncharacterized protein OS=Ixodes scapularis GN=IscW_ISCW016298 PE=4 SV=1	0.461643	0.894234	-0.161276
Q4PMB3	RS4_IXOSC 40S ribosomal protein S4 OS=Ixodes scapularis GN=RpS4 PE=2 SV=1	0.462949	0.905635	-0.142999
L7M716	L7M716_9ACAR Putative ribosomal protein s9 OS=Rhipicephalus pulchellus PE=2 SV=1	0.470427	0.864962	-0.209292
L7MAZ4	L7MAZ4_9ACAR Putative enoyl-coa hydratase OS=Rhipicephalus pulchellus PE=2 SV=1	0.473762	0.872078	-0.197471
B7QCV8	B7QCV8_IXOSC Translocon-associated complex TRAP, alpha subunit, putative OS=Ixodes scapularis GN=IscW_ISCW012469 PE=4 SV=1	0.474255	0.872498	-0.196777
K7N8M7	K7N8M7_HAELO Myosin alkali light chain protein OS=Haemaphysalis longicornis PE=2 SV=1	0.474688	0.879362	-0.185471
L7MGB9	L7MGB9_9ACAR Putative aicar transformylase/imp cyclohydrolase/methylglyoxal synthase (Fragment) OS=Rhipicephalus pulchellus PE=2 SV=1	0.475817	0.904893	-0.144181
B7PJC0	B7PJC0_IXOSC Hemelipoglycoprotein, putative (Fragment) OS=Ixodes scapularis GN=IscW_ISCW024299 PE=4 SV=1	0.477369	0.894406	-0.160998
B7PHC3	B7PHC3_IXOSC Carbon-nitrogen hydrolase, putative OS=Ixodes scapularis GN=IscW_ISCW004822 PE=4 SV=1	0.477506	0.902237	-0.148422
B7QEZ9	B7QEZ9_IXOSC Signal sequence receptor beta OS=Ixodes scapularis GN=IscW_ISCW012704 PE=4 SV=1	0.481863	0.891014	-0.16648
L7M3S8	L7M3S8_9ACAR Putative ribosomal protein s16 OS=Rhipicephalus pulchellus PE=2 SV=1	0.482391	0.869542	-0.201672
L7ML64	L7ML64_9ACAR Uncharacterized protein (Fragment) OS=Rhipicephalus pulchellus PE=2 SV=1	0.490208	0.871538	-0.198365
Q4PMC1	Q4PMC1_IXOSC 40S ribosomal protein S8 OS=Ixodes scapularis PE=2 SV=1	0.49069	0.896001	-0.158427
B7P5Z6	B7P5Z6_IXOSC Putative uncharacterized protein OS=Ixodes scapularis GN=IscW_ISCW000901 PE=4 SV=1	0.495718	0.866299	-0.207063
G3MJ22	G3MJ22_9ACAR Putative uncharacterized protein (Fragment) OS=Amblyomma maculatum PE=2 SV=1	0.495719	0.85189	-0.231261
Q4PM21	Q4PM21_IXOSC Ribosomal protein L21 OS=Ixodes scapularis GN=IscW_ISCW017347 PE=2 SV=1	0.496425	0.875298	-0.192154
L7M2C2	L7M2C2_9ACAR Putative muscle myosin heavy chain OS=Rhipicephalus pulchellus PE=2 SV=1	0.49822	0.862095	-0.214081
B7P5P9	B7P5P9_IXOSC Cuticle protein, putative OS=Ixodes scapularis GN=IscW_ISCW016304 PE=4 SV=1	0.499226	0.850891	-0.232953
B7Q970	B7Q970_IXOSC Putative uncharacterized protein OS=Ixodes scapularis GN=IscW_ISCW021510 PE=4 SV=1	0.501394	0.864775	-0.209603
B7Q1W5	B7Q1W5_IXOSC Elongation factor 1 gamma, putative OS=Ixodes scapularis GN=IscW_ISCW008724 PE=4 SV=1	0.508031	0.863151	-0.212316
B7P4Y1	B7P4Y1_IXOSC Adenosylhomocysteinase OS=Ixodes scapularis GN=IscW_ISCW015944 PE=3 SV=1	0.511902	0.906935	-0.140929
B7QIQ7	B7QIQ7_IXOSC Aldehyde dehydrogenase, putative OS=Ixodes scapularis GN=IscW_ISCW014613 PE=3 SV=1	0.51338	0.847035	-0.239506
G3MJV5	G3MJV5_9ACAR Putative uncharacterized protein OS=Amblyomma maculatum PE=2 SV=1	0.514485	0.867903	-0.204394
Q4PM84	Q4PM84_IXOSC D-dopachrome tautomerase OS=Ixodes scapularis PE=4 SV=1	0.515522	0.84641	-0.240572
A6N9Y6	A6N9Y6_ORNPR 60S ribosomal protein L13 OS=Ornithodoros parkeri PE=2 SV=1	0.516474	0.846201	-0.240929
G3MQ77	G3MQ77_9ACAR Fructose-bisphosphate aldolase OS=Amblyomma maculatum PE=2 SV=1	0.518664	0.867551	-0.204979
B7QNJ9	B7QNJ9_IXOSC Carbonic anhydrase, putative OS=Ixodes scapularis GN=IscW_ISCW015100 PE=4 SV=1	0.520488	0.858807	-0.219594
B7P328	B7P328_IXOSC Superoxide dismutase (Fragment) OS=Ixodes scapularis GN=IscW_ISCW016585 PE=3 SV=1	0.524381	0.862646	-0.21316
B7PZG1	B7PZG1_IXOSC Putative uncharacterized protein OS=Ixodes scapularis GN=IscW_ISCW009774 PE=4 SV=1	0.524405	0.866046	-0.207485
L7LTQ8	L7LTQ8_9ACAR Putative heteroproteinous nuclear ribonucleoprotein at 87f OS=Rhipicephalus pulchellus PE=2 SV=1	0.532107	0.866386	-0.206919
B7PKP9	B7PKP9_IXOSC Glyceraldehyde-3-phosphate dehydrogenase OS=Ixodes scapularis GN=IscW_ISCW018700 PE=3 SV=1	0.534302	0.921857	-0.117385
Q6B8G7	Q6B8G7_9ACAR Putative salivary secreted protein of 21.3 kDa OS=Ixodes pacificus PE=2 SV=1	0.535028	0.895892	-0.158604
B7QDF5	B7QDF5_IXOSC Vacuolar H+-ATPase V1 sector, subunit B, putative OS=Ixodes scapularis GN=IscW_ISCW022132 PE=3 SV=1	0.535426	0.870559	-0.199986
B7Q3V1	B7Q3V1_IXOSC Transposase, putative OS=Ixodes scapularis GN=IscW_ISCW021496 PE=4 SV=1	0.540885	0.862222	-0.213869
B7Q5G8	B7Q5G8_IXOSC Spectrin beta chain, putative OS=Ixodes scapularis GN=IscW_ISCW021585 PE=4 SV=1	0.542219	0.830918	-0.267221
B7P0S3	B7P0S3_IXOSC Adenylosuccinate lyase, putative OS=Ixodes scapularis GN=IscW_ISCW016257 PE=4 SV=1	0.54526	0.891242	-0.166112
Q6B8B0	Q6B8B0_9ACAR 60S ribosomal protein L6 OS=Ixodes pacificus PE=2 SV=1	0.552178	0.836165	-0.25814
L7MFY3	L7MFY3_9ACAR Putative thioredoxin peroxidase (Fragment) OS=Rhipicephalus pulchellus PE=2 SV=1	0.553958	0.858035	-0.220891
B6E215	B6E215_BOOMI Ribosomal protein P0 (Fragment) OS=Boophilus microplus PE=2 SV=1	0.554212	0.897285	-0.156362
B7PJH1	B7PJH1_IXOSC Secreted protein, putative (Fragment) OS=Ixodes scapularis GN=IscW_ISCW003878 PE=4 SV=1	0.558543	0.898796	-0.153935
L7MAX0	L7MAX0_9ACAR Putative rox8 OS=Rhipicephalus pulchellus PE=2 SV=1	0.559532	0.857924	-0.221078
B7Q3Y4	B7Q3Y4_IXOSC Histone H2B, putative (Fragment) OS=Ixodes scapularis GN=IscW_ISCW021730 PE=3 SV=1	0.563249	0.856735	-0.223079
A7BFI9	A7BFI9_HAELO Valosin containing protein OS=Haemaphysalis longicornis GN=VCP PE=3 SV=1	0.56552	0.893919	-0.161783
G3MNT5	G3MNT5_9ACAR Putative uncharacterized protein OS=Amblyomma maculatum PE=2 SV=1	0.568119	0.848509	-0.236998
B7PZU1	B7PZU1_IXOSC Cuticle protein, putative OS=Ixodes scapularis GN=IscW_ISCW008563 PE=4 SV=1	0.569395	0.860295	-0.217096
B7QMV1	B7QMV1_IXOSC Elongation factor, putative OS=Ixodes scapularis GN=IscW_ISCW015380 PE=4 SV=1	0.584262	0.882995	-0.179522
L7LWI3	L7LWI3_9ACAR Putative lipoprotein amino terminal region OS=Rhipicephalus pulchellus PE=2 SV=1	0.585164	0.869924	-0.201039
B7QMW0	B7QMW0_IXOSC Fatty acid-binding protein FABP, putative OS=Ixodes scapularis GN=IscW_ISCW015316 PE=3 SV=1	0.585207	0.894486	-0.16087
B2D2B2	B2D2B2_ORNCO Ribosomal protein S16 OS=Ornithodoros coriaceus PE=2 SV=1	0.588652	0.890253	-0.167712
L7LUH9	L7LUH9_9ACAR Putative glycine/serine hydroxymethyltransferase OS=Rhipicephalus pulchellus PE=2 SV=1	0.590178	0.868699	-0.203071
B7QK50	B7QK50_IXOSC Cuticle protein, putative (Fragment) OS=Ixodes scapularis GN=IscW_ISCW014951 PE=4 SV=1	0.597076	0.90277	-0.147569
L7MG34	L7MG34_9ACAR Putative atp-dependent rna helicase (Fragment) OS=Rhipicephalus pulchellus PE=2 SV=1	0.599206	0.840643	-0.250434
B7QLY8	B7QLY8_IXOSC Ribosomal protein L3, putative OS=Ixodes scapularis GN=IscW_ISCW023076 PE=3 SV=1	0.605659	0.822138	-0.282547
Q4PLZ0	Q4PLZ0_IXOSC Mitochondrial malate dehydrogenase (Fragment) OS=Ixodes scapularis PE=2 SV=1	0.609822	0.862427	-0.213525
A6N9L8	A6N9L8_ORNPR 60s ribosomal protein L24 OS=Ornithodoros parkeri PE=2 SV=1	0.618134	0.835977	-0.258464
L7MAX7	L7MAX7_9ACAR Putative eukaryotic translation initiation factor 4a2 OS=Rhipicephalus pulchellus PE=2 SV=1	0.61884	0.84336	-0.24578
B7PXM7	B7PXM7_IXOSC Glutathione S-transferase, putative (Fragment) OS=Ixodes scapularis GN=IscW_ISCW024608 PE=3 SV=1	0.620287	0.901413	-0.14974
E3SS18	E3SS18_IXORI Translation elongation factor EF1-alpha (Fragment) OS=Ixodes ricinus PE=4 SV=1	0.620877	0.909603	-0.136691
B7PGD5	B7PGD5_IXOSC Serine hydroxymethyltransferase (Fragment) OS=Ixodes scapularis GN=IscW_ISCW004246 PE=3 SV=1	0.620964	0.869251	-0.202156
B7P1U8	B7P1U8_IXOSC Spectrin alpha chain, putative OS=Ixodes scapularis GN=IscW_ISCW000012 PE=4 SV=1	0.62353	0.838679	-0.25381
E3UCD9	E3UCD9_9ACAR Ribosomal protein L24 OS=Haemaphysalis qinghaiensis PE=2 SV=1	0.628936	0.860044	-0.217517
B7PVI7	B7PVI7_IXOSC RNA-binding protein musashi, putative OS=Ixodes scapularis GN=IscW_ISCW007146 PE=4 SV=1	0.632392	0.857943	-0.221046
L7M982	L7M982_9ACAR Putative tick thioester protein OS=Rhipicephalus pulchellus PE=2 SV=1	0.632414	0.844433	-0.243945
B7PL51	B7PL51_IXOSC ML domain-containing protein, putative OS=Ixodes scapularis GN=IscW_ISCW005502 PE=4 SV=1	0.641326	0.851104	-0.232593
B7PPT8	B7PPT8_IXOSC Sulfotransferase, putative OS=Ixodes scapularis GN=IscW_ISCW006811 PE=4 SV=1	0.648838	0.828672	-0.271127
B7QH80	B7QH80_IXOSC Putative uncharacterized protein OS=Ixodes scapularis GN=IscW_ISCW023167 PE=4 SV=1	0.650128	0.84311	-0.246207
A9P774	A9P774_BOOMI Phosphoenolpyruvate carboxykinase OS=Boophilus microplus GN=bmPEPCK PE=2 SV=1	0.657263	0.849682	-0.235005
L7M1R6	L7M1R6_9ACAR Uncharacterized protein OS=Rhipicephalus pulchellus PE=2 SV=1	0.660579	0.792925	-0.334743
B7PAR6	B7PAR6_IXOSC Heat shock protein, putative OS=Ixodes scapularis GN=IscW_ISCW017456 PE=3 SV=1	0.663079	0.90247	-0.148049
L7LW56	L7LW56_9ACAR Putative adp-ribosylation factor 6 OS=Rhipicephalus pulchellus PE=2 SV=1	0.663308	0.806954	-0.309441
B7PPX3	B7PPX3_IXOSC Putative uncharacterized protein OS=Ixodes scapularis GN=IscW_ISCW005479 PE=4 SV=1	0.678269	0.823683	-0.279839
L7M363	L7M363_9ACAR Putative arginyl-trna-protein transferase OS=Rhipicephalus pulchellus PE=2 SV=1	0.682298	0.820494	-0.285435
B7P908	B7P908_IXOSC Ubiquitin conjugation factor E4 B, putative (Fragment) OS=Ixodes scapularis GN=IscW_ISCW017102 PE=4 SV=1	0.685976	0.819725	-0.286788
L7MAU4	L7MAU4_9ACAR Putative thioredoxin/protein disulfide isomerase OS=Rhipicephalus pulchellus PE=2 SV=1	0.688572	0.816689	-0.292141
L7M8Y4	L7M8Y4_9ACAR Putative nad-dependent malate dehydrogenase OS=Rhipicephalus pulchellus PE=2 SV=1	0.69218	0.843419	-0.245679
B7QAL5	B7QAL5_IXOSC Aldehyde dehydrogenase, putative (Fragment) OS=Ixodes scapularis GN=IscW_ISCW012082 PE=3 SV=1	0.694694	0.896519	-0.157593
B7PH02	B7PH02_IXOSC Putative uncharacterized protein (Fragment) OS=Ixodes scapularis GN=IscW_ISCW004526 PE=4 SV=1	0.694866	0.86032	-0.217055
B7Q3D3	B7Q3D3_IXOSC ATP-citrate synthase, putative OS=Ixodes scapularis GN=IscW_ISCW009919 PE=4 SV=1	0.697587	0.821468	-0.283725
B7Q0Q8	B7Q0Q8_IXOSC Replication factor A 1, rfa1, putative OS=Ixodes scapularis GN=IscW_ISCW020441 PE=4 SV=1	0.701156	0.839395	-0.252577
B7QA40	B7QA40_IXOSC 60S ribosomal protein L23, putative OS=Ixodes scapularis GN=IscW_ISCW024803 PE=3 SV=1	0.701429	0.818785	-0.288444
B7P6D9	B7P6D9_IXOSC Putative uncharacterized protein OS=Ixodes scapularis GN=IscW_ISCW016519 PE=4 SV=1	0.710036	0.794834	-0.331274
B7Q1E7	B7Q1E7_IXOSC 60S ribosomal protein L24, putative OS=Ixodes scapularis GN=IscW_ISCW020506 PE=4 SV=1	0.718921	0.79257	-0.33539
B7PU89	B7PU89_IXOSC Putative uncharacterized protein OS=Ixodes scapularis GN=IscW_ISCW008435 PE=4 SV=1	0.725301	0.844338	-0.244108
B7Q9F1	B7Q9F1_IXOSC Protein disulfide isomerase, putative OS=Ixodes scapularis GN=IscW_ISCW010827 PE=3 SV=1	0.730147	0.890223	-0.167761
B7Q304	B7Q304_IXOSC Misexpression suppressor of KSR, putative OS=Ixodes scapularis GN=IscW_ISCW010241 PE=4 SV=1	0.731337	0.833536	-0.262683
L7MD00	L7MD00_9ACAR Uncharacterized protein (Fragment) OS=Rhipicephalus pulchellus PE=2 SV=1	0.745701	0.854544	-0.226773
B7P5X8	B7P5X8_IXOSC Voltage-dependent anion-selective channel, putative OS=Ixodes scapularis GN=IscW_ISCW000781 PE=4 SV=1	0.748718	0.784904	-0.349411
B7PQF5	B7PQF5_IXOSC Sulfotransferase, putative OS=Ixodes scapularis GN=IscW_ISCW005532 PE=4 SV=1	0.758627	0.828815	-0.270879
B7PCD2	B7PCD2_IXOSC Isocitrate dehydrogenase [NADP] OS=Ixodes scapularis GN=IscW_ISCW001977 PE=3 SV=1	0.767837	0.865693	-0.208073
B7QG34	B7QG34_IXOSC Ribosomal protein S26, putative OS=Ixodes scapularis GN=IscW_ISCW013037 PE=4 SV=1	0.768985	0.809081	-0.305644
Q9XYR2	Q9XYR2_BOOMI Aldehyde dehydrogenase (Fragment) OS=Boophilus microplus GN=ALDH PE=2 SV=1	0.76938	0.862993	-0.212579
B7PA52	B7PA52_IXOSC Cuticle protein, putative OS=Ixodes scapularis GN=IscW_ISCW017294 PE=4 SV=1	0.772206	0.796812	-0.32769
B7PN60	B7PN60_IXOSC Esterase, putative (Fragment) OS=Ixodes scapularis GN=IscW_ISCW024395 PE=4 SV=1	0.785423	0.806308	-0.310598
L7M8Q0	L7M8Q0_9ACAR Putative transcription elongation factor b polypeptide OS=Rhipicephalus pulchellus PE=2 SV=1	0.788238	0.795776	-0.329565
Q4PM31	RS3A_IXOSC 40S ribosomal protein S3a OS=Ixodes scapularis PE=2 SV=1	0.788422	0.839649	-0.252141
L7MBI9	L7MBI9_9ACAR Putative tick transposon (Fragment) OS=Rhipicephalus pulchellus PE=2 SV=1	0.788601	0.828941	-0.270659
B7Q407	B7Q407_IXOSC Heme lipoprotein, putative OS=Ixodes scapularis GN=IscW_ISCW021710 PE=4 SV=1	0.788846	0.897223	-0.156462
D0UNG9	D0UNG9_9ACAR Translational elongation factor-2 (Fragment) OS=Amblyomma sp. 'Amb2' PE=2 SV=1	0.790063	0.823501	-0.280158
B7P865	B7P865_IXOSC DNA repair endonuclease xp-f / mei-9 / rad1, putative OS=Ixodes scapularis GN=IscW_ISCW003047 PE=4 SV=1	0.790288	0.79523	-0.330555
B7QB85	B7QB85_IXOSC Putative uncharacterized protein OS=Ixodes scapularis GN=IscW_ISCW022060 PE=4 SV=1	0.796083	0.844778	-0.243355
B7QJZ5	B7QJZ5_IXOSC Heat shock protein, putative OS=Ixodes scapularis GN=IscW_ISCW023475 PE=3 SV=1	0.797788	0.845168	-0.242691
Q4PN05	Q4PN05_IXOSC Putative salivary protein (Fragment) OS=Ixodes scapularis GN=IscW_ISCW010436 PE=2 SV=1	0.808319	0.88307	-0.1794
B5U6P0	B5U6P0_AMBAM Organic anion transporter polypeptide OS=Amblyomma americanum GN=Oatp PE=2 SV=1	0.813966	0.789619	-0.340771
B7PK03	B7PK03_IXOSC Secreted salivary gland peptide, putative (Fragment) OS=Ixodes scapularis GN=IscW_ISCW003739 PE=4 SV=1	0.816354	0.732647	-0.448811
B7P7A6	B7P7A6_IXOSC Putative uncharacterized protein OS=Ixodes scapularis GN=IscW_ISCW016171 PE=4 SV=1	0.819766	0.759724	-0.396452
B7Q0J9	B7Q0J9_IXOSC Peptidyl-prolyl cis-trans isomerase OS=Ixodes scapularis GN=IscW_ISCW008497 PE=3 SV=1	0.826152	0.873724	-0.19475
L7M7J9	L7M7J9_9ACAR Putative phosphoribosylamidoimidazole-succinocarboxamide synthase OS=Rhipicephalus pulchellus PE=2 SV=1	0.831389	0.820445	-0.285521
B7PJR8	B7PJR8_IXOSC Medium-chain acyl-CoA dehydrogenase, putative OS=Ixodes scapularis GN=IscW_ISCW003911 PE=3 SV=1	0.832664	0.793855	-0.333052
L7LRY8	L7LRY8_9ACAR Putative peptidylprolyl isomerase f OS=Rhipicephalus pulchellus PE=2 SV=1	0.838032	0.784483	-0.350187
Q4PN07	Q4PN07_IXOSC Thioredoxin-dependent peroxide reductase OS=Ixodes scapularis PE=2 SV=1	0.843869	0.809113	-0.305587
B7P4Q3	B7P4Q3_IXOSC Putative uncharacterized protein OS=Ixodes scapularis GN=IscW_ISCW001652 PE=4 SV=1	0.845362	0.811205	-0.301862
Q08G07	Q08G07_9ACAR Hq05 OS=Haemaphysalis qinghaiensis PE=2 SV=1	0.853302	0.758859	-0.398096
L7M9L4	L7M9L4_9ACAR Uncharacterized protein (Fragment) OS=Rhipicephalus pulchellus PE=2 SV=1	0.866116	0.788918	-0.342052
L7M8V5	L7M8V5_9ACAR Putative nadp-dependent isocitrate dehydrogenase OS=Rhipicephalus pulchellus PE=2 SV=1	0.870262	0.81274	-0.299135
B7QGG3	B7QGG3_IXOSC BIGH3, putative OS=Ixodes scapularis GN=IscW_ISCW012691 PE=4 SV=1	0.870308	0.837251	-0.256268
A6N9L6	A6N9L6_ORNPR 40S ribosomal protein S28 OS=Ornithodoros parkeri PE=4 SV=1	0.871757	0.796271	-0.328668
L7MDY9	L7MDY9_9ACAR Putative tick transposon (Fragment) OS=Rhipicephalus pulchellus PE=2 SV=1	0.877041	0.77555	-0.366709
A4GTA7	A4GTA7_IXORI Cathepsin B-like cysteine protease form 1 OS=Ixodes ricinus PE=2 SV=1	0.885423	0.803199	-0.31617
B7PUK8	B7PUK8_IXOSC Clathrin heavy chain, putative (Fragment) OS=Ixodes scapularis GN=IscW_ISCW019441 PE=4 SV=1	0.889822	0.772198	-0.372957
B7Q4Q4	B7Q4Q4_IXOSC ADP/ATP translocase, putative OS=Ixodes scapularis GN=IscW_ISCW021754 PE=3 SV=1	0.893266	0.800318	-0.321355
B7PIM5	B7PIM5_IXOSC CNDP dipeptidase, putative (Fragment) OS=Ixodes scapularis GN=IscW_ISCW017703 PE=4 SV=1	0.89423	0.779928	-0.358587
L7MIL3	L7MIL3_9ACAR Putative aldehyde dehydrogenase (Fragment) OS=Rhipicephalus pulchellus PE=2 SV=1	0.896987	0.804843	-0.313221
B5M782	B5M782_AMBAM ADP/ATP translocase (Fragment) OS=Amblyomma americanum PE=2 SV=1	0.907147	0.829129	-0.270332
B7PST4	B7PST4_IXOSC Serpin-4, putative (Fragment) OS=Ixodes scapularis GN=IscW_ISCW024435 PE=3 SV=1	0.912679	0.802493	-0.317439
Q692U7	Q692U7_IXOSC Salivary gland protein OS=Ixodes scapularis PE=2 SV=1	0.913606	0.820421	-0.285564
B7PSE0	B7PSE0_IXOSC Ribosomal protein L4, putative OS=Ixodes scapularis GN=IscW_ISCW007478 PE=4 SV=1	0.915934	0.862429	-0.213522
L7LSI2	L7LSI2_9ACAR Putative lysine-ketoglutarate reductase/saccharopine dehydrogenase OS=Rhipicephalus pulchellus PE=2 SV=1	0.916532	0.733255	-0.447614
Q4PM18	Q4PM18_IXOSC Ribosomal protein L34 OS=Ixodes scapularis PE=4 SV=1	0.919018	0.777594	-0.362911
B7P7V8	B7P7V8_IXOSC Pterin-4-alpha-carbinolamine dehydratase, putative (Fragment) OS=Ixodes scapularis GN=IscW_ISCW003221 PE=3 SV=1	0.942998	0.736893	-0.440473
B7QKX9	B7QKX9_IXOSC Cuticle protein, putative OS=Ixodes scapularis GN=IscW_ISCW022967 PE=4 SV=1	0.949434	0.816701	-0.292121
L7MLL4	L7MLL4_9ACAR Uncharacterized protein (Fragment) OS=Rhipicephalus pulchellus PE=2 SV=1	0.949707	0.735575	-0.443057
L7M840	L7M840_9ACAR Putative multifunctional chaperone 14-3-3 family OS=Rhipicephalus pulchellus PE=2 SV=1	0.953152	0.827625	-0.272951
L7M9R1	L7M9R1_9ACAR Uncharacterized protein OS=Rhipicephalus pulchellus PE=2 SV=1	0.953434	0.789677	-0.340665
Q6B864	Q6B864_9ACAR Cytochrome b5 OS=Ixodes pacificus PE=2 SV=1	0.954193	0.772528	-0.372341
B7Q406	B7Q406_IXOSC Hemelipoglycoprotein, putative OS=Ixodes scapularis GN=IscW_ISCW021709 PE=4 SV=1	0.960992	0.861036	-0.215855
L7M679	L7M679_9ACAR Putative f0f1-type atp synthase gamma subunit OS=Rhipicephalus pulchellus PE=2 SV=1	0.961385	0.786425	-0.346618
L7M875	L7M875_9ACAR Uncharacterized protein OS=Rhipicephalus pulchellus PE=2 SV=1	0.963355	0.855566	-0.225049
G3MP95	G3MP95_9ACAR Succinyl-CoA:3-ketoacid-coenzyme A transferase OS=Amblyomma maculatum PE=2 SV=1	0.964785	0.752584	-0.410076
L7MCA3	L7MCA3_9ACAR Putative phosphatidylinositol transfer protein pdr16 (Fragment) OS=Rhipicephalus pulchellus PE=2 SV=1	0.971224	0.786049	-0.347308
A6N9Y1	A6N9Y1_ORNPR G protein beta subunit-like protein OS=Ornithodoros parkeri PE=2 SV=1	0.979415	0.772321	-0.372728
L7LUP6	L7LUP6_9ACAR Putative tick transposon OS=Rhipicephalus pulchellus PE=2 SV=1	0.986427	0.751212	-0.412707
Q4PM60	Q4PM60_IXOSC 40S ribosomal protein S24 OS=Ixodes scapularis PE=2 SV=1	0.991378	0.768515	-0.379855
E7CF11	E7CF11_BOOMI Mitochondrial volatge dependent anion-selective channel (Fragment) OS=Boophilus microplus GN=VDAC PE=4 SV=1	0.996525	0.72453	-0.464883
B7P986	B7P986_IXOSC GARS/AIRS/GART, putative OS=Ixodes scapularis GN=IscW_ISCW017017 PE=3 SV=1	1.00284	0.827147	-0.273784
B7PR99	B7PR99_IXOSC Glutathione S-transferase, putative OS=Ixodes scapularis GN=IscW_ISCW005804 PE=3 SV=1	1.00891	0.835036	-0.26009
L7LW41	L7LW41_9ACAR Uncharacterized protein OS=Rhipicephalus pulchellus PE=2 SV=1	1.0293	0.780495	-0.357538
G3MHH3	G3MHH3_9ACAR Putative uncharacterized protein (Fragment) OS=Amblyomma maculatum PE=2 SV=1	1.0294	0.716859	-0.480238
B7QDU8	B7QDU8_IXOSC Lysosomal acid lipase/cholesteryl ester hydrolase, putative OS=Ixodes scapularis GN=IscW_ISCW012191 PE=4 SV=1	1.04679	0.751474	-0.412204
Q4PM51	Q4PM51_IXOSC Translation initiation factor 5A (Fragment) OS=Ixodes scapularis GN=IscW_ISCW020373 PE=2 SV=1	1.05315	0.751335	-0.412471
L7M5F8	L7M5F8_9ACAR Putative alkyl hydroperoxide reductase thiol specific antioxidant OS=Rhipicephalus pulchellus PE=2 SV=1	1.05908	0.753061	-0.409162
B7Q9P9	B7Q9P9_IXOSC Cuticle protein, putative OS=Ixodes scapularis GN=IscW_ISCW010484 PE=4 SV=1	1.07024	0.772985	-0.371487
Q6B8E9	Q6B8E9_9ACAR Putative uncharacterized protein OS=Ixodes pacificus PE=4 SV=1	1.08237	0.764984	-0.386498
B7PY59	B7PY59_IXOSC Acid-sensitive two pore domain K+ channel dTASK-7, putative (Fragment) OS=Ixodes scapularis GN=IscW_ISCW020401 PE=4 SV=1	1.08341	0.704454	-0.505423
B7Q5P5	B7Q5P5_IXOSC Putative uncharacterized protein (Fragment) OS=Ixodes scapularis GN=IscW_ISCW010903 PE=4 SV=1	1.11268	0.759307	-0.397245
B7Q4D8	B7Q4D8_IXOSC RNA-binding protein, putative (Fragment) OS=Ixodes scapularis GN=IscW_ISCW010882 PE=4 SV=1	1.11968	0.757618	-0.400458
B7PXI1	B7PXI1_IXOSC Secreted salivary gland peptide, putative (Fragment) OS=Ixodes scapularis GN=IscW_ISCW008758 PE=4 SV=1	1.12789	0.824216	-0.278906
B7QEK5	B7QEK5_IXOSC Histone demethylase, putative OS=Ixodes scapularis GN=IscW_ISCW011899 PE=4 SV=1	1.13795	0.762769	-0.390682
L7MAX2	L7MAX2_9ACAR Putative microtubule associated complex OS=Rhipicephalus pulchellus PE=2 SV=1	1.16049	0.72767	-0.458644
B7PYD0	B7PYD0_IXOSC Putative uncharacterized protein (Fragment) OS=Ixodes scapularis GN=IscW_ISCW009471 PE=4 SV=1	1.17321	0.724685	-0.464575
L7MDN4	L7MDN4_9ACAR Putative mitochondrial aspartate/glutamate carrier protein (Fragment) OS=Rhipicephalus pulchellus PE=2 SV=1	1.17889	0.74669	-0.421419
B7P293	B7P293_IXOSC Acyl-CoA synthetase, putative OS=Ixodes scapularis GN=IscW_ISCW001446 PE=4 SV=1	1.18216	0.723416	-0.467102
B7QP21	B7QP21_IXOSC Ribosomal protein S15Aa, putative OS=Ixodes scapularis GN=IscW_ISCW015484 PE=3 SV=1	1.18313	0.758876	-0.398063
L7M5T7	L7M5T7_9ACAR Uncharacterized protein OS=Rhipicephalus pulchellus PE=2 SV=1	1.18558	0.705134	-0.50403
B7QAN8	B7QAN8_IXOSC Nucleolar RNA-associated protein, putative OS=Ixodes scapularis GN=IscW_ISCW022546 PE=4 SV=1	1.20087	0.689064	-0.537289
L7LY83	L7LY83_9ACAR Putative tick transposon OS=Rhipicephalus pulchellus PE=2 SV=1	1.20803	0.724516	-0.46491
B7QJJ9	B7QJJ9_IXOSC Endothelin-converting enzyme, putative OS=Ixodes scapularis GN=IscW_ISCW014688 PE=4 SV=1	1.20994	0.704293	-0.505753
L7LZB2	L7LZB2_9ACAR Putative sodium/solute symporter OS=Rhipicephalus pulchellus PE=2 SV=1	1.21173	0.703574	-0.507227
L7MA34	L7MA34_9ACAR Putative nucleolar complex associated 4 log OS=Rhipicephalus pulchellus PE=2 SV=1	1.22532	0.714974	-0.484038
G3MGJ7	G3MGJ7_9ACAR Putative uncharacterized protein (Fragment) OS=Amblyomma maculatum PE=2 SV=1	1.22706	0.700672	-0.513189
B7QHT2	B7QHT2_IXOSC Profilin (Fragment) OS=Ixodes scapularis GN=IscW_ISCW023148 PE=3 SV=1	1.23236	0.753236	-0.408827
B7PFU3	B7PFU3_IXOSC Muscle LIM protein isoform A isoform, putative OS=Ixodes scapularis GN=IscW_ISCW017628 PE=4 SV=1	1.24651	0.75372	-0.407899
B7QN90	B7QN90_IXOSC Protein-tyrosine-phosphatase, putative (Fragment) OS=Ixodes scapularis GN=IscW_ISCW015354 PE=4 SV=1	1.27109	0.705743	-0.502785
B7QMF3	B7QMF3_IXOSC Transmembrane protein, putative OS=Ixodes scapularis GN=IscW_ISCW023462 PE=4 SV=1	1.27575	0.749532	-0.415938
L7M7P8	L7M7P8_9ACAR Putative 20s proteasome regulatory subunit alpha type psma6/scl1 OS=Rhipicephalus pulchellus PE=2 SV=1	1.27944	0.728664	-0.456674
Q4PM27	Q4PM27_IXOSC Ribosomal protein L11 OS=Ixodes scapularis GN=IscW_ISCW000476 PE=2 SV=1	1.28089	0.704232	-0.505876
B7PYZ9	B7PYZ9_IXOSC Myosin X, putative OS=Ixodes scapularis GN=IscW_ISCW009513 PE=4 SV=1	1.30933	0.683849	-0.548251
B7QNI6	B7QNI6_IXOSC Organic cation/carnitine transporter, putative OS=Ixodes scapularis GN=IscW_ISCW023860 PE=4 SV=1	1.33595	0.695925	-0.522996
B7P877	NCBP2_IXOSC Nuclear cap-binding protein subunit 2 OS=Ixodes scapularis GN=Cbp20 PE=3 SV=1	1.33981	0.67823	-0.560154
L7M097	L7M097_9ACAR Putative formyltetrahydrofolate dehydrogenase OS=Rhipicephalus pulchellus PE=2 SV=1	1.3587	0.774568	-0.368537
B7Q7K4	B7Q7K4_IXOSC Dimethylaniline monooxygenase [N-oxide-forming] OS=Ixodes scapularis GN=IscW_ISCW011031 PE=3 SV=1	1.42099	0.70362	-0.507132
G3MFX1	G3MFX1_9ACAR Putative uncharacterized protein (Fragment) OS=Amblyomma maculatum PE=2 SV=1	1.42402	0.631002	-0.664284
B7QB38	B7QB38_IXOSC Cytospin-A, putative (Fragment) OS=Ixodes scapularis GN=IscW_ISCW022583 PE=4 SV=1	1.42692	0.660991	-0.597298
B7PH44	B7PH44_IXOSC Malate dehydrogenase, putative OS=Ixodes scapularis GN=IscW_ISCW003528 PE=3 SV=1	1.43557	0.68767	-0.540211
B7PZ15	B7PZ15_IXOSC Putative uncharacterized protein (Fragment) OS=Ixodes scapularis GN=IscW_ISCW020555 PE=4 SV=1	1.44528	0.672352	-0.572711
L7MLC2	L7MLC2_9ACAR Putative tick transposon (Fragment) OS=Rhipicephalus pulchellus PE=2 SV=1	1.45075	0.672246	-0.572938
B7PQG3	B7PQG3_IXOSC Putative uncharacterized protein OS=Ixodes scapularis GN=IscW_ISCW018430 PE=4 SV=1	1.47345	0.660466	-0.598444
B7PHK4	B7PHK4_IXOSC Beta-tubulin, putative OS=Ixodes scapularis GN=IscW_ISCW005137 PE=4 SV=1	1.47489	0.65494	-0.610564
L7M7G3	L7M7G3_9ACAR Putative ras-related protein rab-33b OS=Rhipicephalus pulchellus PE=2 SV=1	1.48236	0.735505	-0.443192
G3MGH6	G3MGH6_9ACAR Purine nucleoside phosphorylase (Fragment) OS=Amblyomma maculatum PE=2 SV=1	1.4965	0.663809	-0.591161
L7MAP9	L7MAP9_9ACAR Putative rna methylase OS=Rhipicephalus pulchellus PE=2 SV=1	1.4967	0.661147	-0.596957
B7P444	B7P444_IXOSC 40S ribosomal protein S7, putative OS=Ixodes scapularis GN=IscW_ISCW015731 PE=4 SV=1	1.50994	0.73584	-0.442536
F0J9D2	F0J9D2_AMBVA Translational elongation factor-2 (Fragment) OS=Amblyomma variegatum PE=2 SV=1	1.55354	0.667763	-0.582592
G3MGZ8	G3MGZ8_9ACAR Putative uncharacterized protein (Fragment) OS=Amblyomma maculatum PE=2 SV=1	1.55862	0.637378	-0.649779
B7P5P6	B7P5P6_IXOSC Putative uncharacterized protein OS=Ixodes scapularis GN=IscW_ISCW016301 PE=4 SV=1	1.55904	0.749448	-0.4161
B7QHR9	B7QHR9_IXOSC Phenylalanyl-tRNA synthetase beta chain, putative (Fragment) OS=Ixodes scapularis GN=IscW_ISCW015011 PE=4 SV=1	1.5593	0.679952	-0.556495
Q6X4V4	Q6X4V4_BOOMI Actin OS=Boophilus microplus PE=2 SV=1	1.56443	0.700501	-0.51354
L7LZP0	L7LZP0_9ACAR Uncharacterized protein OS=Rhipicephalus pulchellus PE=2 SV=1	1.57212	0.677591	-0.561513
B7Q9J7	B7Q9J7_IXOSC Secreted salivary gland peptide, putative OS=Ixodes scapularis GN=IscW_ISCW011806 PE=4 SV=1	1.57821	0.775642	-0.366538
B7PLL5	B7PLL5_IXOSC Polybromo-1, putative OS=Ixodes scapularis GN=IscW_ISCW005293 PE=4 SV=1	1.60911	0.617863	-0.694642
L7M103	L7M103_9ACAR Putative nogo-b receptor OS=Rhipicephalus pulchellus PE=2 SV=1	1.62059	0.666987	-0.58427
B7QBC7	B7QBC7_IXOSC Putative uncharacterized protein OS=Ixodes scapularis GN=IscW_ISCW013064 PE=4 SV=1	1.62142	0.64133	-0.640861
B7QBY7	B7QBY7_IXOSC Zinc finger protein, putative OS=Ixodes scapularis GN=IscW_ISCW012581 PE=4 SV=1	1.67148	0.688256	-0.538984
B7QNF4	B7QNF4_IXOSC RNA binding protein, putative OS=Ixodes scapularis GN=IscW_ISCW015311 PE=4 SV=1	1.72642	0.606216	-0.722097
L7MMB5	L7MMB5_9ACAR Putative 6-phosphogluconate dehydrogenase (Fragment) OS=Rhipicephalus pulchellus PE=2 SV=1	1.76129	0.616885	-0.696926
B7PWR0	B7PWR0_IXOSC Dihydrodipicolinate synthase, putative OS=Ixodes scapularis GN=IscW_ISCW019293 PE=4 SV=1	1.7854	0.576878	-0.793661
B7PI57	B7PI57_IXOSC Putative uncharacterized protein OS=Ixodes scapularis GN=IscW_ISCW004673 PE=4 SV=1	1.79732	0.559244	-0.83845
B7PMR6	B7PMR6_IXOSC ABC transporter, putative OS=Ixodes scapularis GN=IscW_ISCW006660 PE=4 SV=1	1.90871	0.651165	-0.618904
B7Q8A7	B7Q8A7_IXOSC Phosphoglucomutase/phosphomannomutase, putative (Fragment) OS=Ixodes scapularis GN=IscW_ISCW021522 PE=4 SV=1	1.91878	0.573777	-0.801437
F0J8J6	F0J8J6_AMBVA Secreted salivary gland protein 230 (Fragment) OS=Amblyomma variegatum PE=2 SV=1	2.0608	0.636012	-0.652873
F0J8M9	F0J8M9_AMBVA Hypothetical secreted glycine-rich protein 43 (Fragment) OS=Amblyomma variegatum PE=2 SV=1	2.0668	0.518062	-0.948803
Q4PLY0	Q4PLY0_IXOSC F1F0-type ATP synthase subunit g OS=Ixodes scapularis PE=4 SV=1	2.11345	0.484066	-1.04672
B7PD41	B7PD41_IXOSC tRNA-dihydrouridine synthase, putative OS=Ixodes scapularis GN=IscW_ISCW017364 PE=4 SV=1	2.16331	0.582763	-0.779018
B7P9T5	B7P9T5_IXOSC Putative uncharacterized protein OS=Ixodes scapularis GN=IscW_ISCW002047 PE=4 SV=1	2.1688	0.584771	-0.774055
L7M302	L7M302_9ACAR Putative four and a half lim protein 2 OS=Rhipicephalus pulchellus PE=2 SV=1	2.1725	0.645784	-0.630877
D8WXV8	D8WXV8_9ACAR Elongation factor 1-alpha (Fragment) OS=Ixodes uriae PE=4 SV=1	2.1749	0.686913	-0.541801
B7PFN0	B7PFN0_IXOSC Focal adhesion kinase, putative (Fragment) OS=Ixodes scapularis GN=IscW_ISCW017584 PE=4 SV=1	2.21304	0.545286	-0.874915
L7MK92	L7MK92_9ACAR Putative na+-independent cl/hco3 exchanger ae1 (Fragment) OS=Rhipicephalus pulchellus PE=2 SV=1	2.21386	0.488752	-1.03283
B7QL36	B7QL36_IXOSC Serpin-4, putative OS=Ixodes scapularis GN=IscW_ISCW023623 PE=3 SV=1	2.2304	0.749288	-0.416407
B7PRG2	B7PRG2_IXOSC 60S acidic ribosomal protein P0, putative OS=Ixodes scapularis GN=IscW_ISCW007303 PE=3 SV=1	2.23341	0.513369	-0.961933
L7MH82	L7MH82_9ACAR Putative glycosyltransferase family 10 (Fragment) OS=Rhipicephalus pulchellus PE=2 SV=1	2.26433	0.569449	-0.812361
Q4PM32	Q4PM32_IXOSC Guanine nucleotide-binding protein OS=Ixodes scapularis PE=2 SV=1	2.3442	0.634696	-0.655862
L7MK47	L7MK47_9ACAR Putative dystrophin (Fragment) OS=Rhipicephalus pulchellus PE=2 SV=1	2.39577	0.520289	-0.942616
B7QAP3	B7QAP3_IXOSC Dihydropteridine reductase, putative OS=Ixodes scapularis GN=IscW_ISCW022552 PE=4 SV=1	2.4287	0.701982	-0.510494
B7QAF6	B7QAF6_IXOSC Polycomb complex protein bmi-1, putative OS=Ixodes scapularis GN=IscW_ISCW013208 PE=4 SV=1	2.54434	0.498607	-1.00403
G3MF31	G3MF31_9ACAR Lon protease homolog OS=Amblyomma maculatum PE=2 SV=1	2.56353	0.43652	-1.19588
B7Q085	B7Q085_IXOSC Monocarboxylate transporter, putative (Fragment) OS=Ixodes scapularis GN=IscW_ISCW020615 PE=4 SV=1	2.60444	0.502534	-0.992707
B7PKZ7	B7PKZ7_IXOSC Adipocyte plasma membrane-associated protein, putative OS=Ixodes scapularis GN=IscW_ISCW018608 PE=4 SV=1	2.64311	0.550134	-0.862146
B7PDE7	B7PDE7_IXOSC RNA-binding protein, putative (Fragment) OS=Ixodes scapularis GN=IscW_ISCW003022 PE=4 SV=1	2.6651	0.649676	-0.622209
L7M9D5	L7M9D5_9ACAR Putative dna repair protein OS=Rhipicephalus pulchellus PE=2 SV=1	2.79126	0.471239	-1.08547
B7P785	B7P785_IXOSC Putative uncharacterized protein OS=Ixodes scapularis GN=IscW_ISCW016437 PE=4 SV=1	2.97888	0.421945	-1.24487
B5L666	B5L666_BOOMI Subolesin-interacting protein GII (Fragment) OS=Boophilus microplus PE=2 SV=1	2.9863	0.573927	-0.801061
L7M8R8	L7M8R8_9ACAR Putative s-adenosylcysteine hydrolase OS=Rhipicephalus pulchellus PE=2 SV=1	3.84653	0.348834	-1.51939
L7M6J3	L7M6J3_9ACAR Putative nuclear migration protein nudc OS=Rhipicephalus pulchellus PE=2 SV=1	4.39577	0.278014	-1.84677
B7PVU7	B7PVU7_IXOSC Secreted protein OS=Ixodes scapularis GN=IscW_ISCW007131 PE=4 SV=1	4.5213	0.521046	-0.940517
G3MGY5	G3MGY5_9ACAR Putative uncharacterized protein (Fragment) OS=Amblyomma maculatum PE=2 SV=1	5.12427	0.190721	-2.39046
L7LTR4	L7LTR4_9ACAR Putative tick salivary metalloprotease OS=Rhipicephalus pulchellus PE=2 SV=1	6.17115	0.167524	-2.57756
L7M9F3	L7M9F3_9ACAR Uncharacterized protein OS=Rhipicephalus pulchellus PE=2 SV=1	6.94025	0.132464	-2.91632
G3MLQ8	G3MLQ8_9ACAR Putative uncharacterized protein OS=Amblyomma maculatum PE=2 SV=1	10.6513	0.0710079	-3.81588

## Sheet: Midguts
Uniprot	Description	Zq	Fold change	log 2 (fold change) normalized
G3MK61	G3MK61_9ACAR Putative uncharacterized protein OS=Amblyomma maculatum PE=2 SV=1	-5.69766	179.079	7.48445
A7UI16	A7UI16_AMBAM Lospin 1 OS=Amblyomma americanum PE=2 SV=1	-5.2407	193.744	7.59801
B7Q450	B7Q450_IXOSC Calcium activated chlorine channel, putative OS=Ixodes scapularis GN=IscW_ISCW021670 PE=4 SV=1	-5.16239	179.224	7.48562
E0ZN71	E0ZN71_IXOSC Antifreeze glycoprotein OS=Ixodes scapularis GN=afgp PE=2 SV=1	-4.93135	141.997	7.14972
G3MQP8	G3MQP8_9ACAR Putative uncharacterized protein OS=Amblyomma maculatum PE=2 SV=1	-4.82768	127.934	6.99925
G3ML28	G3ML28_9ACAR Putative uncharacterized protein OS=Amblyomma maculatum PE=2 SV=1	-4.76637	120.349	6.91108
B1Q2W6	B1Q2W6_HAELO Vitellogenin receptor (Fragment) OS=Haemaphysalis longicornis PE=2 SV=1	-4.73544	116.713	6.86682
B7QNB2	B7QNB2_IXOSC Putative uncharacterized protein OS=Ixodes scapularis GN=IscW_ISCW023985 PE=4 SV=1	-4.58491	100.304	6.64823
B7QNV9	B7QNV9_IXOSC Putative uncharacterized protein OS=Ixodes scapularis GN=IscW_ISCW015530 PE=4 SV=1	-4.52915	94.8046	6.56688
L7MC76	L7MC76_9ACAR Putative transcriptional co-repressor sin3a protein (Fragment) OS=Rhipicephalus pulchellus PE=2 SV=1	-4.51017	93.0055	6.53924
B7PDD8	B7PDD8_IXOSC Putative uncharacterized protein OS=Ixodes scapularis GN=IscW_ISCW017117 PE=4 SV=1	-4.40612	83.7492	6.388
B7PW78	B7PW78_IXOSC Secreted protein, putative (Fragment) OS=Ixodes scapularis GN=IscW_ISCW019954 PE=4 SV=1	-4.36082	80.0262	6.3224
B7PNI0	B7PNI0_IXOSC Putative uncharacterized protein OS=Ixodes scapularis GN=IscW_ISCW006523 PE=4 SV=1	-4.28947	74.5231	6.21962
L7M7J4	L7M7J4_9ACAR Putative charged multivesicular body protein 7 OS=Rhipicephalus pulchellus PE=2 SV=1	-4.26205	72.4778	6.17947
L7M0R2	L7M0R2_9ACAR Putative biotin--protein ligase OS=Rhipicephalus pulchellus PE=2 SV=1	-4.24308	71.1772	6.15334
B7QAB5	B7QAB5_IXOSC Ribosomal protein L18, putative OS=Ixodes scapularis GN=IscW_ISCW021924 PE=4 SV=1	-4.14405	31.8288	4.99226
L7MDG5	L7MDG5_9ACAR Putative leucine-rich ppr-motif protein (Fragment) OS=Rhipicephalus pulchellus PE=2 SV=1	-4.12582	48.9525	5.61331
C9W1A1	C9W1A1_RHISA Putative salivary secreted protein (Fragment) OS=Rhipicephalus sanguineus PE=2 SV=1	-4.06389	59.4056	5.89253
G3MP65	G3MP65_9ACAR Putative uncharacterized protein OS=Amblyomma maculatum PE=2 SV=1	-3.9796	54.5654	5.76991
L7LT42	L7LT42_9ACAR Uncharacterized protein OS=Rhipicephalus pulchellus PE=2 SV=1	-3.90887	50.8251	5.66747
B7PFW7	B7PFW7_IXOSC Putative uncharacterized protein OS=Ixodes scapularis GN=IscW_ISCW004994 PE=4 SV=1	-3.90065	50.3977	5.65529
L7LXU2	L7LXU2_9ACAR Putative microtubule associated complex OS=Rhipicephalus pulchellus PE=2 SV=1	-3.8726	49.004	5.61483
B7PXT3	B7PXT3_IXOSC Putative uncharacterized protein OS=Ixodes scapularis GN=IscW_ISCW009516 PE=4 SV=1	-3.85994	16.6985	4.06165
B7PVQ6	B7PVQ6_IXOSC Galactosyltransferase, putative (Fragment) OS=Ixodes scapularis GN=IscW_ISCW007178 PE=4 SV=1	-3.81326	46.1805	5.52921
B7QB83	B7QB83_IXOSC Salivary selenoprotein, putative OS=Ixodes scapularis GN=IscW_ISCW012697 PE=4 SV=1	-3.78789	45.0052	5.49202
G3MN10	G3MN10_9ACAR Histone H2B OS=Amblyomma maculatum PE=2 SV=1	-3.74663	12.9846	3.69873
B7PWG5	B7PWG5_IXOSC 40S ribosomal protein S11, putative OS=Ixodes scapularis GN=IscW_ISCW008334 PE=4 SV=1	-3.61554	13.5894	3.76442
B7QF54	B7QF54_IXOSC Lethal(2)neighbour of Tid protein, putative (Fragment) OS=Ixodes scapularis GN=IscW_ISCW012893 PE=4 SV=1	-3.58257	36.6218	5.19463
B7P5Y7	B7P5Y7_IXOSC Dicer-1, putative OS=Ixodes scapularis GN=IscW_ISCW000889 PE=4 SV=1	-3.54058	35.0981	5.13332
L7M849	L7M849_9ACAR Putative monocarboxylate transporter OS=Rhipicephalus pulchellus PE=2 SV=1	-3.51401	34.1809	5.09512
B7P2W9	B7P2W9_IXOSC Putative uncharacterized protein (Fragment) OS=Ixodes scapularis GN=IscW_ISCW000986 PE=4 SV=1	-3.50341	33.8085	5.07931
Q4PM52	Q4PM52_IXOSC Putative heat shock-related protein OS=Ixodes scapularis PE=2 SV=1	-3.50233	11.1883	3.48391
B7PS87	B7PS87_IXOSC AHPC/TSA protein, putative OS=Ixodes scapularis GN=IscW_ISCW008177 PE=4 SV=1	-3.487	33.331	5.05879
B7PN79	B7PN79_IXOSC Putative uncharacterized protein OS=Ixodes scapularis GN=IscW_ISCW006242 PE=4 SV=1	-3.44051	31.7381	4.98814
L7ML64	L7ML64_9ACAR Uncharacterized protein (Fragment) OS=Rhipicephalus pulchellus PE=2 SV=1	-3.43912	25.6178	4.67907
L7M2K7	L7M2K7_9ACAR Putative calcium activated potassium channel OS=Rhipicephalus pulchellus PE=2 SV=1	-3.42749	31.3289	4.96942
Q6B894	Q6B894_9ACAR Heat shock protein 10 OS=Ixodes pacificus PE=3 SV=1	-3.39198	12.0089	3.58603
Q969A1	Q969A1_HAELO Troponin I-like protein OS=Haemaphysalis longicornis GN=p27/30 PE=2 SV=1	-3.38895	13.1388	3.71577
B7PWD9	B7PWD9_IXOSC Arrestin, putative OS=Ixodes scapularis GN=IscW_ISCW007698 PE=4 SV=1	-3.34775	28.9132	4.85366
B7PJQ2	B7PJQ2_IXOSC Putative uncharacterized protein OS=Ixodes scapularis GN=IscW_ISCW017915 PE=3 SV=1	-3.31429	27.9585	4.80521
L7M6C3	L7M6C3_9ACAR Putative mitochondrial tricarboxylate/dicarboxylate carrier OS=Rhipicephalus pulchellus PE=2 SV=1	-3.29757	27.5248	4.78266
B7PGD1	B7PGD1_IXOSC ATP-dependent RNA helicase, putative (Fragment) OS=Ixodes scapularis GN=IscW_ISCW004241 PE=4 SV=1	-3.2911	27.3222	4.772
B7Q3B1	B7Q3B1_IXOSC G-protein coupled receptor, putative (Fragment) OS=Ixodes scapularis GN=IscW_ISCW010011 PE=4 SV=1	-3.28513	27.1657	4.76371
L7LXA7	L7LXA7_9ACAR Putative transferring phosphorus-containing groups OS=Rhipicephalus pulchellus PE=2 SV=1	-3.26422	26.5895	4.73278
L7MD54	L7MD54_9ACAR Putative trna methyltransferase (Fragment) OS=Rhipicephalus pulchellus PE=2 SV=1	-3.24516	21.3353	4.41517
B7QM70	B7QM70_IXOSC Small heat shock protein, putative (Fragment) OS=Ixodes scapularis GN=IscW_ISCW024922 PE=3 SV=1	-3.17475	9.15729	3.19492
L7LYI4	L7LYI4_9ACAR Uncharacterized protein OS=Rhipicephalus pulchellus PE=2 SV=1	-3.14783	23.6575	4.56422
G3MND8	G3MND8_9ACAR Putative uncharacterized protein OS=Amblyomma maculatum PE=2 SV=1	-3.1443	23.5699	4.55887
L7M720	L7M720_9ACAR Putative heat shock protein OS=Rhipicephalus pulchellus PE=2 SV=1	-3.14227	10.3413	3.37035
B7PV46	B7PV46_IXOSC Putative uncharacterized protein OS=Ixodes scapularis GN=IscW_ISCW007705 PE=4 SV=1	-3.13463	19.2274	4.26509
B2D284	B2D284_ORNCO Ubiquitin/40S ribosomal protein S27a (Fragment) OS=Ornithodoros coriaceus PE=2 SV=1	-3.1343	23.3429	4.54491
B7PTZ7	B7PTZ7_IXOSC Putative uncharacterized protein OS=Ixodes scapularis GN=IscW_ISCW019570 PE=4 SV=1	-3.12817	23.1924	4.53558
L7LVH9	L7LVH9_9ACAR Putative histone cluster 2 h3c OS=Rhipicephalus pulchellus PE=2 SV=1	-3.12774	7.92086	2.98566
L7M4E8	L7M4E8_9ACAR Putative ras-related protein rab-11a OS=Rhipicephalus pulchellus PE=2 SV=1	-3.11877	7.99577	2.99924
G3MKR6	G3MKR6_9ACAR Putative uncharacterized protein OS=Amblyomma maculatum PE=2 SV=1	-3.10941	22.7547	4.50809
Q4PM69	Q4PM69_IXOSC Histone H4 OS=Ixodes scapularis GN=IscW_ISCW019498 PE=3 SV=1	-3.10348	7.25362	2.8587
B7QEZ1	B7QEZ1_IXOSC Putative uncharacterized protein OS=Ixodes scapularis GN=IscW_ISCW012745 PE=4 SV=1	-3.08442	22.2072	4.47296
B7PDK5	B7PDK5_IXOSC Putative uncharacterized protein OS=Ixodes scapularis GN=IscW_ISCW017265 PE=4 SV=1	-3.07445	21.9909	4.45884
G3MJZ2	G3MJZ2_9ACAR Putative uncharacterized protein OS=Amblyomma maculatum PE=2 SV=1	-3.05022	21.4473	4.42272
B7QHF0	B7QHF0_IXOSC Nuclear receptor-binding protein, putative OS=Ixodes scapularis GN=IscW_ISCW014140 PE=4 SV=1	-3.04835	21.4035	4.41977
L7LTR9	L7LTR9_9ACAR Putative tick salivary metalloprotease OS=Rhipicephalus pulchellus PE=2 SV=1	-3.00862	20.5756	4.36286
Q4PM63	Q4PM63_IXOSC Histone H2B OS=Ixodes scapularis GN=IscW_ISCW019496 PE=2 SV=1	-2.99348	6.92318	2.79144
B7Q7W8	B7Q7W8_IXOSC 39S ribosomal protein L23, putative OS=Ixodes scapularis GN=IscW_ISCW021171 PE=4 SV=1	-2.97456	15.5274	3.95674
B7QE67	B7QE67_IXOSC Proteasome subunit alpha type OS=Ixodes scapularis GN=IscW_ISCW012814 PE=3 SV=1	-2.96106	16.3226	4.0288
B7Q4L8	B7Q4L8_IXOSC Ribosomal protein, putative (Fragment) OS=Ixodes scapularis GN=IscW_ISCW010723 PE=4 SV=1	-2.95943	6.92482	2.79178
Q4PM39	Q4PM39_IXOSC Ribosomal protein L26b OS=Ixodes scapularis PE=4 SV=1	-2.95549	7.52368	2.91144
B7PPC4	B7PPC4_IXOSC Putative uncharacterized protein (Fragment) OS=Ixodes scapularis GN=IscW_ISCW006360 PE=4 SV=1	-2.93905	19.1793	4.26148
B7PD76	B7PD76_IXOSC Erythrocyte band 7 integral membrane protein, putative (Fragment) OS=Ixodes scapularis GN=IscW_ISCW002156 PE=4 SV=1	-2.93886	8.88964	3.15212
L7MMY2	L7MMY2_9ACAR Putative f0f1-type atp synthase alpha subunit (Fragment) OS=Rhipicephalus pulchellus PE=2 SV=1	-2.9348	11.5956	3.5355
B7PKQ6	B7PKQ6_IXOSC Cell division protein, putative (Fragment) OS=Ixodes scapularis GN=IscW_ISCW018707 PE=3 SV=1	-2.90965	18.6237	4.21907
B7PZD4	B7PZD4_IXOSC Tropomyosin, putative OS=Ixodes scapularis GN=IscW_ISCW009063 PE=4 SV=1	-2.90873	10.1918	3.34934
B7PDL1	B7PDL1_IXOSC Putative uncharacterized protein (Fragment) OS=Ixodes scapularis GN=IscW_ISCW017272 PE=4 SV=1	-2.87602	7.12168	2.83222
L7MJS6	L7MJS6_9ACAR Putative pyridoxal/pyridoxine/pyridoxamine kinase (Fragment) OS=Rhipicephalus pulchellus PE=2 SV=1	-2.86692	14.9365	3.90077
B7QF35	B7QF35_IXOSC Putative uncharacterized protein (Fragment) OS=Ixodes scapularis GN=IscW_ISCW013176 PE=4 SV=1	-2.85394	17.6182	4.13899
Q2XPT3	Q2XPT3_IXORI Salivary gland secreted protein OS=Ixodes ricinus PE=2 SV=1	-2.85278	17.5852	4.13629
Q4PLY1	Q4PLY1_IXOSC Dolichyl-diphosphooligosaccharide protein glycosyltransferase 48 kDa subunit (Fragment) OS=Ixodes scapularis PE=2 SV=1	-2.85032	10.1995	3.35043
B7QCS1	B7QCS1_IXOSC Transcription initiation factor tfii-D, putative (Fragment) OS=Ixodes scapularis GN=IscW_ISCW012742 PE=4 SV=1	-2.8499	17.5406	4.13262
Q4PM80	Q4PM80_IXOSC ATP synthase C subunit OS=Ixodes scapularis PE=2 SV=1	-2.84235	17.4053	4.12145
B7PG45	B7PG45_IXOSC Putative uncharacterized protein OS=Ixodes scapularis GN=IscW_ISCW003501 PE=4 SV=1	-2.83713	17.3178	4.11418
L7M5R1	L7M5R1_9ACAR Putative 20s proteasome regulatory subunit alpha type psma5/pup2 OS=Rhipicephalus pulchellus PE=2 SV=1	-2.81859	10.5229	3.39546
B7QCZ5	B7QCZ5_IXOSC Tubulin-specific chaperone A, putative OS=Ixodes scapularis GN=IscW_ISCW013433 PE=4 SV=1	-2.81038	14.1598	3.82373
L7MC90	L7MC90_9ACAR Uncharacterized protein (Fragment) OS=Rhipicephalus pulchellus PE=2 SV=1	-2.79326	16.5634	4.04992
B7PAJ2	B7PAJ2_IXOSC Histone H3 OS=Ixodes scapularis GN=IscW_ISCW003178 PE=3 SV=1	-2.78716	6.45158	2.68965
B7P832	B7P832_IXOSC Fatty acyl-CoA elongase, putative OS=Ixodes scapularis GN=IscW_ISCW003068 PE=4 SV=1	-2.74288	15.7437	3.97671
L7M6W4	L7M6W4_9ACAR Putative 60 kDa heat shock protein OS=Rhipicephalus pulchellus PE=2 SV=1	-2.74155	5.92653	2.56719
B7PU36	B7PU36_IXOSC Putative uncharacterized protein OS=Ixodes scapularis GN=IscW_ISCW019741 PE=4 SV=1	-2.73622	7.09088	2.82597
B7QN62	B7QN62_IXOSC 39S ribosomal protein L41, putative OS=Ixodes scapularis GN=IscW_ISCW015536 PE=4 SV=1	-2.73374	15.6074	3.96416
B7Q596	B7Q596_IXOSC Mll protein, putative OS=Ixodes scapularis GN=IscW_ISCW020986 PE=4 SV=1	-2.71278	15.2816	3.93373
B7QEQ1	B7QEQ1_IXOSC Acetylcholinesterase, putative OS=Ixodes scapularis GN=IscW_ISCW022246 PE=4 SV=1	-2.71272	15.2928	3.93478
Q4PM06	Q4PM06_IXOSC 60S ribosomal protein L14 OS=Ixodes scapularis PE=2 SV=1	-2.70449	5.90596	2.56217
B2D2F5	B2D2F5_ORNCO 60S ribosomal protein L2/L8 (Fragment) OS=Ornithodoros coriaceus PE=2 SV=1	-2.70061	5.98862	2.58222
B7P1A3	B7P1A3_IXOSC Putative uncharacterized protein OS=Ixodes scapularis GN=IscW_ISCW016573 PE=4 SV=1	-2.69874	12.748	3.6722
Q4PM64	RS21_IXOSC 40S ribosomal protein S21 OS=Ixodes scapularis GN=RpS21 PE=3 SV=1	-2.69445	6.74143	2.75305
B7Q7F4	B7Q7F4_IXOSC Putative uncharacterized protein OS=Ixodes scapularis GN=IscW_ISCW011244 PE=4 SV=1	-2.67116	14.6573	3.87354
G3MP62	G3MP62_9ACAR Putative uncharacterized protein OS=Amblyomma maculatum PE=2 SV=1	-2.66717	14.6024	3.86814
L7MHW2	L7MHW2_9ACAR Uncharacterized protein (Fragment) OS=Rhipicephalus pulchellus PE=2 SV=1	-2.66532	14.5652	3.86446
B7P6A7	B7P6A7_IXOSC ATP synthase subunit alpha OS=Ixodes scapularis GN=IscW_ISCW016068 PE=3 SV=1	-2.58828	7.33861	2.87551
B7PFN2	B7PFN2_IXOSC Translation initiation inhibitor UK114/IBM1, putative OS=Ixodes scapularis GN=IscW_ISCW017587 PE=4 SV=1	-2.57354	6.00071	2.58513
F2YHA2	F2YHA2_IXOSC TRE31 OS=Ixodes scapularis GN=tre31 PE=2 SV=1	-2.5715	5.30092	2.40624
B7Q529	B7Q529_IXOSC Putative uncharacterized protein OS=Ixodes scapularis GN=IscW_ISCW011197 PE=4 SV=1	-2.57005	11.2907	3.49706
Q6B887	Q6B887_9ACAR 60S ribosomal protein L35-like protein OS=Ixodes pacificus PE=2 SV=1	-2.5689	13.2208	3.72473
G3MR88	G3MR88_9ACAR Putative uncharacterized protein OS=Amblyomma maculatum PE=2 SV=1	-2.5537	11.1208	3.47519
B7PXX8	B7PXX8_IXOSC Arginine kinase, putative OS=Ixodes scapularis GN=IscW_ISCW020252 PE=4 SV=1	-2.54205	12.8681	3.68572
Q4PM95	Q4PM95_IXOSC NADH dehydrogenase 1 alpha subcomplex OS=Ixodes scapularis PE=4 SV=1	-2.54082	6.18257	2.62821
B7PAE0	B7PAE0_IXOSC RAS-related protein, putative OS=Ixodes scapularis GN=IscW_ISCW017002 PE=3 SV=1	-2.53476	10.9206	3.44899
B7P728	B7P728_IXOSC Carbonyl reductase, putative OS=Ixodes scapularis GN=IscW_ISCW016551 PE=4 SV=1	-2.52495	12.6539	3.66151
L7LUI9	L7LUI9_9ACAR Putative transmembrane protein of the immunoglobulin family of cell adhesion molecules OS=Rhipicephalus pulchellus PE=2 SV=1	-2.52015	12.595	3.65478
L7LWW0	L7LWW0_9ACAR Putative calcyclin binding protein OS=Rhipicephalus pulchellus PE=2 SV=1	-2.51691	12.5533	3.64999
L7MIX7	L7MIX7_9ACAR Putative myosin (Fragment) OS=Rhipicephalus pulchellus PE=2 SV=1	-2.49049	12.2203	3.61121
B7PKR4	B7PKR4_IXOSC Ribosome maturation protein SBDS, putative OS=Ixodes scapularis GN=IscW_ISCW018717 PE=4 SV=1	-2.48195	12.117	3.59897
Q6B8B8	Q6B8B8_9ACAR Shwachman-Bodian-Diamond syndrome-like protein OS=Ixodes pacificus PE=2 SV=1	-2.47594	12.0423	3.59003
B7QE46	B7QE46_IXOSC ATP synthase subunit beta OS=Ixodes scapularis GN=IscW_ISCW012509 PE=3 SV=1	-2.4694	4.71377	2.23688
L7MMM4	L7MMM4_9ACAR Putative cytochrome c oxidase polypeptide vb (Fragment) OS=Rhipicephalus pulchellus PE=2 SV=1	-2.46852	11.9548	3.57951
B7PB81	B7PB81_IXOSC Putative uncharacterized protein (Fragment) OS=Ixodes scapularis GN=IscW_ISCW024140 PE=4 SV=1	-2.46401	6.66922	2.73752
L7M8V6	L7M8V6_9ACAR Putative carboxymethyl transferase OS=Rhipicephalus pulchellus PE=2 SV=1	-2.46293	11.8884	3.57148
B7Q5Y2	B7Q5Y2_IXOSC Prohibitin, putative OS=Ixodes scapularis GN=IscW_ISCW021457 PE=4 SV=1	-2.462	5.02861	2.33016
L7MA70	L7MA70_9ACAR Putative vacuolar sorting protein vps52/suppressor of actin sac2 OS=Rhipicephalus pulchellus PE=2 SV=1	-2.46056	11.8605	3.5681
B7PPZ9	B7PPZ9_IXOSC 15-hydroxyprostaglandin dehydrogenase, putative (Fragment) OS=Ixodes scapularis GN=IscW_ISCW006707 PE=3 SV=1	-2.46006	11.8516	3.567
L7LXA4	L7LXA4_9ACAR Putative staufen rna binding protein log 2 OS=Rhipicephalus pulchellus PE=2 SV=1	-2.45631	10.1392	3.34187
G3MS37	G3MS37_9ACAR Putative uncharacterized protein OS=Amblyomma maculatum PE=2 SV=1	-2.45524	11.7987	3.56056
B7QK58	B7QK58_IXOSC Putative uncharacterized protein (Fragment) OS=Ixodes scapularis GN=IscW_ISCW023316 PE=4 SV=1	-2.44989	11.729	3.55201
Q4PM49	Q4PM49_IXOSC Ubiquinol-cytochrome C reductase complex OS=Ixodes scapularis PE=4 SV=1	-2.43985	11.6191	3.53843
B7PM73	B7PM73_IXOSC Putative uncharacterized protein OS=Ixodes scapularis GN=IscW_ISCW006498 PE=4 SV=1	-2.43553	11.5642	3.5316
Q4PM91	Q4PM91_IXOSC FUN14 family protein OS=Ixodes scapularis PE=2 SV=1	-2.43378	11.5474	3.5295
L7MAU4	L7MAU4_9ACAR Putative thioredoxin/protein disulfide isomerase OS=Rhipicephalus pulchellus PE=2 SV=1	-2.43084	11.5155	3.52551
B7PQC5	B7PQC5_IXOSC 60S acidic ribosomal protein P1, putative (Fragment) OS=Ixodes scapularis GN=IscW_ISCW006538 PE=4 SV=1	-2.42821	6.73912	2.75256
B7QKJ6	B7QKJ6_IXOSC Putative uncharacterized protein (Fragment) OS=Ixodes scapularis GN=IscW_ISCW015084 PE=4 SV=1	-2.42743	11.4693	3.51971
B7Q471	B7Q471_IXOSC Proline-rich protein, putative (Fragment) OS=Ixodes scapularis GN=IscW_ISCW011277 PE=4 SV=1	-2.41578	9.76191	3.28716
B7P4U2	B7P4U2_IXOSC Janus-A, putative OS=Ixodes scapularis GN=IscW_ISCW016162 PE=4 SV=1	-2.40955	9.70276	3.2784
B7Q5S3	B7Q5S3_IXOSC Protein phosphatase 1 regulatory inhibitor subunit 16A, putative OS=Ixodes scapularis GN=IscW_ISCW010462 PE=4 SV=1	-2.40893	11.257	3.49275
L7MCM7	L7MCM7_9ACAR Putative transcription factor e2f7 (Fragment) OS=Rhipicephalus pulchellus PE=2 SV=1	-2.40794	11.2476	3.49155
B7QF39	B7QF39_IXOSC Transcription factor Mbf1, putative OS=Ixodes scapularis GN=IscW_ISCW022655 PE=4 SV=1	-2.39616	11.1176	3.47477
B7PII1	B7PII1_IXOSC Chitin synthase, putative OS=Ixodes scapularis GN=IscW_ISCW017789 PE=4 SV=1	-2.39445	11.0947	3.4718
Q8IT89	TPM_HAELO Tropomyosin OS=Haemaphysalis longicornis PE=2 SV=1	-2.39251	5.41209	2.43619
L7M4W5	L7M4W5_9ACAR Putative ribosomal protein l13 OS=Rhipicephalus pulchellus PE=2 SV=1	-2.39219	7.37171	2.882
B7Q548	B7Q548_IXOSC Phosphoinositide-3-kinase, regulatory subunit, putative OS=Ixodes scapularis GN=IscW_ISCW011707 PE=4 SV=1	-2.39023	11.0496	3.46592
B7PQ98	B7PQ98_IXOSC Phosphoprotein/coiled-coil protein, putative OS=Ixodes scapularis GN=IscW_ISCW006172 PE=4 SV=1	-2.3878	5.04899	2.33599
Q4PLZ0	Q4PLZ0_IXOSC Mitochondrial malate dehydrogenase (Fragment) OS=Ixodes scapularis PE=2 SV=1	-2.37515	4.82547	2.27067
B7QIP7	B7QIP7_IXOSC Tumor susceptibility protein, putative (Fragment) OS=Ixodes scapularis GN=IscW_ISCW014292 PE=4 SV=1	-2.37421	10.8803	3.44365
B7PJY6	B7PJY6_IXOSC Flavonol reductase/cinnamoyl-CoA reductase, putative OS=Ixodes scapularis GN=IscW_ISCW003581 PE=4 SV=1	-2.37147	5.13589	2.36062
B7QE91	B7QE91_IXOSC Prefoldin, putative OS=Ixodes scapularis GN=IscW_ISCW022328 PE=4 SV=1	-2.37063	9.35401	3.22558
L7MKN4	L7MKN4_9ACAR Putative hydroxysteroid dehydrogenase-like protein 2 (Fragment) OS=Rhipicephalus pulchellus PE=2 SV=1	-2.36722	9.32421	3.22098
B7PLR1	B7PLR1_IXOSC D-amino acid oxidase, putative OS=Ixodes scapularis GN=IscW_ISCW006263 PE=4 SV=1	-2.36672	10.7885	3.43143
G3MNT5	G3MNT5_9ACAR Putative uncharacterized protein OS=Amblyomma maculatum PE=2 SV=1	-2.35447	6.54677	2.71078
B7QJF6	B7QJF6_IXOSC PERQ amino acid-rich with GYF domain-containing protein, putative OS=Ixodes scapularis GN=IscW_ISCW014230 PE=4 SV=1	-2.35269	5.85484	2.54963
L7MES0	L7MES0_9ACAR Putative voltage-gated potassium channel (Fragment) OS=Rhipicephalus pulchellus PE=2 SV=1	-2.35259	10.6429	3.41182
B7PR98	B7PR98_IXOSC Glutathione S-transferase, putative OS=Ixodes scapularis GN=IscW_ISCW005803 PE=3 SV=1	-2.34751	4.53224	2.18023
B7Q7G4	B7Q7G4_IXOSC Guanine nucleotide exchange factor, putative (Fragment) OS=Ixodes scapularis GN=IscW_ISCW011151 PE=3 SV=1	-2.33569	10.4567	3.38635
B7PPA0	B7PPA0_IXOSC Ankyrin repeat containing protein OS=Ixodes scapularis GN=IscW_ISCW006340 PE=4 SV=1	-2.33388	10.4389	3.38389
L7MHW5	L7MHW5_9ACAR Putative mitochondrial import inner membrane translocase subunit tim44 (Fragment) OS=Rhipicephalus pulchellus PE=2 SV=1	-2.33066	5.87775	2.55526
L7LVU6	L7LVU6_9ACAR Putative tropomyosin OS=Rhipicephalus pulchellus PE=2 SV=1	-2.33003	5.70838	2.51308
B2D2B2	B2D2B2_ORNCO Ribosomal protein S16 OS=Ornithodoros coriaceus PE=2 SV=1	-2.31768	6.60844	2.72431
B7QM11	B7QM11_IXOSC Secreted protein, putative OS=Ixodes scapularis GN=IscW_ISCW013876 PE=4 SV=1	-2.31311	5.68389	2.50688
B7P3J7	B7P3J7_IXOSC Synaptobrevin 1-2, putative OS=Ixodes scapularis GN=IscW_ISCW000412 PE=4 SV=1	-2.30793	4.88396	2.28805
B7P931	B7P931_IXOSC Guanine nucleotide exchange factor, putative OS=Ixodes scapularis GN=IscW_ISCW017331 PE=4 SV=1	-2.30254	10.1164	3.33863
L7MCL9	L7MCL9_9ACAR Putative malate dehydrogenase (Fragment) OS=Rhipicephalus pulchellus PE=2 SV=1	-2.29899	10.0855	3.33421
B7Q9G4	B7Q9G4_IXOSC Proteasome subunit alpha type, putative (Fragment) OS=Ixodes scapularis GN=IscW_ISCW024640 PE=4 SV=1	-2.28337	5.67137	2.5037
B7PQK8	B7PQK8_IXOSC Histone H2B, putative OS=Ixodes scapularis GN=IscW_ISCW018668 PE=3 SV=1	-2.28291	8.61006	3.10602
B7QJW6	B7QJW6_IXOSC Putative uncharacterized protein OS=Ixodes scapularis GN=IscW_ISCW023276 PE=4 SV=1	-2.28179	9.91094	3.30902
B1GTW7	B1GTW7_IXORI Metis5 protein OS=Ixodes ricinus GN=metis5 PE=2 SV=1	-2.28008	9.89128	3.30616
B5M733	B5M733_AMBAM Endoplasmic reticulum protein ERp29 (Fragment) OS=Amblyomma americanum PE=2 SV=1	-2.27706	5.77389	2.52954
B7QIR3	B7QIR3_IXOSC Regulator of ATP-sensitive K+ channels, putative OS=Ixodes scapularis GN=IscW_ISCW014619 PE=4 SV=1	-2.26507	5.21791	2.38347
B7PEV0	B7PEV0_IXOSC Chaperonin subunit, putative OS=Ixodes scapularis GN=IscW_ISCW017824 PE=3 SV=1	-2.26309	4.12347	2.04386
G3MH64	G3MH64_9ACAR Putative uncharacterized protein (Fragment) OS=Amblyomma maculatum PE=2 SV=1	-2.25627	5.25773	2.39444
B5M7D2	B5M7D2_AMBAM Kunitz-type protease inhibitor (Fragment) OS=Amblyomma americanum PE=2 SV=1	-2.25103	9.604	3.26363
L7MIX8	L7MIX8_9ACAR Putative low-density lipoprotein receptor (Fragment) OS=Rhipicephalus pulchellus PE=2 SV=1	-2.24941	6.54228	2.70979
B7QNQ2	B7QNQ2_IXOSC Tuberin, putative (Fragment) OS=Ixodes scapularis GN=IscW_ISCW015140 PE=4 SV=1	-2.24845	6.53654	2.70853
B7QIG3	B7QIG3_IXOSC Electron transfer flavoprotein, alpha subunit, putative (Fragment) OS=Ixodes scapularis GN=IscW_ISCW014575 PE=4 SV=1	-2.24581	4.48254	2.16431
B7QE61	B7QE61_IXOSC Putative uncharacterized protein OS=Ixodes scapularis GN=IscW_ISCW022685 PE=4 SV=1	-2.24523	5.91204	2.56366
B7P7F7	B7P7F7_IXOSC Heat shock protein, putative OS=Ixodes scapularis GN=IscW_ISCW001762 PE=3 SV=1	-2.24504	5.25064	2.39249
G3MN59	G3MN59_9ACAR Putative uncharacterized protein OS=Amblyomma maculatum PE=3 SV=1	-2.24164	4.83201	2.27262
B7PLX1	B7PLX1_IXOSC NADH-ubiquinone oxidoreductase sgdh subunit, putative OS=Ixodes scapularis GN=IscW_ISCW018634 PE=4 SV=1	-2.24004	6.2036	2.6331
L7MIG3	L7MIG3_9ACAR Putative cathepsin l cathepsin l (Fragment) OS=Rhipicephalus pulchellus PE=2 SV=1	-2.23716	9.47774	3.24454
B7Q0J9	B7Q0J9_IXOSC Peptidyl-prolyl cis-trans isomerase OS=Ixodes scapularis GN=IscW_ISCW008497 PE=3 SV=1	-2.23173	4.17116	2.06045
L7MDQ8	L7MDQ8_9ACAR Putative f0f1-type atp synthase beta subunit (Fragment) OS=Rhipicephalus pulchellus PE=2 SV=1	-2.2306	4.24679	2.08637
B7QNU0	B7QNU0_IXOSC Enoyl-CoA isomerase, putative (Fragment) OS=Ixodes scapularis GN=IscW_ISCW023956 PE=4 SV=1	-2.22202	5.05689	2.33825
B7PXW4	B7PXW4_IXOSC Dihydroorotate dehydrogenase, putative (Fragment) OS=Ixodes scapularis GN=IscW_ISCW020699 PE=4 SV=1	-2.21467	9.25965	3.21096
B7P694	B7P694_IXOSC Ribosomal RNA adenine dimethylase, putative OS=Ixodes scapularis GN=IscW_ISCW016052 PE=3 SV=1	-2.21199	9.23751	3.2075
B7QEM6	B7QEM6_IXOSC NADH-ubiquinone oxidoreductase, NDUFS3/30 kDa subunit, putative OS=Ixodes scapularis GN=IscW_ISCW012366 PE=3 SV=1	-2.21128	4.47236	2.16104
B7PD70	B7PD70_IXOSC Putative uncharacterized protein OS=Ixodes scapularis GN=IscW_ISCW001967 PE=4 SV=1	-2.20601	9.18323	3.199
B7QI18	B7QI18_IXOSC RAB GDP/GTP exchange factor, putative OS=Ixodes scapularis GN=IscW_ISCW014154 PE=4 SV=1	-2.20546	9.17844	3.19825
B7PE58	B7PE58_IXOSC Putative uncharacterized protein (Fragment) OS=Ixodes scapularis GN=IscW_ISCW018141 PE=4 SV=1	-2.20402	5.23671	2.38866
B7PLY5	B7PLY5_IXOSC Putative uncharacterized protein OS=Ixodes scapularis GN=IscW_ISCW005259 PE=4 SV=1	-2.20148	9.13855	3.19196
G3MP49	G3MP49_9ACAR Putative uncharacterized protein OS=Amblyomma maculatum PE=2 SV=1	-2.20071	6.2821	2.65125
L7M579	L7M579_9ACAR Putative dolichyl-diphosphooligosaccharide protein glycosyltransfer OS=Rhipicephalus pulchellus PE=2 SV=1	-2.19995	6.00415	2.58596
B7QMW0	B7QMW0_IXOSC Fatty acid-binding protein FABP, putative OS=Ixodes scapularis GN=IscW_ISCW015316 PE=3 SV=1	-2.19975	4.0642	2.02297
G3MMD8	G3MMD8_9ACAR Putative uncharacterized protein OS=Amblyomma maculatum PE=2 SV=1	-2.19541	7.56182	2.91873
B7QND4	B7QND4_IXOSC Elastase, putative OS=Ixodes scapularis GN=IscW_ISCW015256 PE=3 SV=1	-2.19098	9.04176	3.1766
B7Q5L0	B7Q5L0_IXOSC ATP synthase OS=Ixodes scapularis GN=IscW_ISCW021200 PE=3 SV=1	-2.18481	4.86392	2.28212
B7PNZ9	B7PNZ9_IXOSC Protein XAP-5, putative OS=Ixodes scapularis GN=IscW_ISCW018878 PE=4 SV=1	-2.18394	5.48007	2.45419
A6N9Z3	A6N9Z3_ORNPR 60s ribosomal protein L39 OS=Ornithodoros parkeri PE=4 SV=1	-2.18347	5.37321	2.42578
B7QHI0	B7QHI0_IXOSC Zinc finger protein, putative OS=Ixodes scapularis GN=IscW_ISCW014883 PE=4 SV=1	-2.17278	8.89572	3.15311
Q6QVL7	Q6QVL7_ORNMO NPC1 OS=Ornithodoros moubata PE=2 SV=1	-2.16833	8.84669	3.14514
B7QMT2	B7QMT2_IXOSC Ribosomal protein L39, putative OS=Ixodes scapularis GN=IscW_ISCW015391 PE=4 SV=1	-2.15496	5.69172	2.50886
B7QGT2	B7QGT2_IXOSC Secreted serine protease, putative (Fragment) OS=Ixodes scapularis GN=IscW_ISCW014841 PE=3 SV=1	-2.15418	8.71898	3.12416
B7PYP4	B7PYP4_IXOSC Polyribonucleotide nucleotidyltransferase, putative (Fragment) OS=Ixodes scapularis GN=IscW_ISCW009086 PE=4 SV=1	-2.14959	8.67486	3.11684
L7LUW3	L7LUW3_9ACAR Putative dna topoisomerase i OS=Rhipicephalus pulchellus PE=2 SV=1	-2.14313	8.61893	3.10751
B7PVS1	B7PVS1_IXOSC Cytochrome C oxidase polypeptide Vb (Fragment) OS=Ixodes scapularis GN=IscW_ISCW019526 PE=4 SV=1	-2.1417	4.05616	2.02012
L7M897	L7M897_9ACAR Putative mitochondrial inner membrane protein mitofilin OS=Rhipicephalus pulchellus PE=2 SV=1	-2.14134	8.60321	3.10488
L7M2C1	L7M2C1_9ACAR Putative prohibitin OS=Rhipicephalus pulchellus PE=2 SV=1	-2.13696	4.81379	2.26717
B7QEJ4	B7QEJ4_IXOSC Lysosomal alpha-mannosidase, putative (Fragment) OS=Ixodes scapularis GN=IscW_ISCW012835 PE=4 SV=1	-2.12103	8.42774	3.07514
B7PVE3	B7PVE3_IXOSC Exocyst complex component sec3, putative (Fragment) OS=Ixodes scapularis GN=IscW_ISCW007679 PE=4 SV=1	-2.11282	8.35979	3.06347
L7M158	L7M158_9ACAR Putative hydroxysteroid 17-beta dehydrogenase 11 OS=Rhipicephalus pulchellus PE=2 SV=1	-2.10769	7.2984	2.86758
B7PXU7	B7PXU7_IXOSC D-dopachrome tautomerase, putative OS=Ixodes scapularis GN=IscW_ISCW009232 PE=4 SV=1	-2.10592	6.80444	2.76648
L7LZ71	L7LZ71_9ACAR Uncharacterized protein OS=Rhipicephalus pulchellus PE=2 SV=1	-2.10312	6.78658	2.76269
B7P6X4	B7P6X4_IXOSC Putative uncharacterized protein OS=Ixodes scapularis GN=IscW_ISCW001091 PE=4 SV=1	-2.09643	5.51821	2.4642
B7P6G2	B7P6G2_IXOSC Putative uncharacterized protein (Fragment) OS=Ixodes scapularis GN=IscW_ISCW001612 PE=4 SV=1	-2.09607	8.2216	3.03942
L7M3Y3	L7M3Y3_9ACAR Uncharacterized protein OS=Rhipicephalus pulchellus PE=4 SV=1	-2.09402	8.20388	3.03631
L7M516	L7M516_9ACAR Putative ras log protein family member ac OS=Rhipicephalus pulchellus PE=2 SV=1	-2.09326	5.31539	2.41018
Q6B8C2	Q6B8C2_9ACAR Copper transport protein OS=Ixodes pacificus PE=4 SV=1	-2.09258	5.73888	2.52077
L7M8T4	L7M8T4_9ACAR Putative salivary ecto-5'-nucleotidase/apyrase OS=Rhipicephalus pulchellus PE=2 SV=1	-2.09171	7.18986	2.84596
B7QI86	B7QI86_IXOSC 60S ribosomal protein L7A, putative OS=Ixodes scapularis GN=IscW_ISCW014825 PE=4 SV=1	-2.09144	4.52381	2.17754
B7PXU6	B7PXU6_IXOSC Putative uncharacterized protein OS=Ixodes scapularis GN=IscW_ISCW009231 PE=4 SV=1	-2.08983	8.17588	3.03137
B7P3Q5	B7P3Q5_IXOSC Vasa intronic protein, putative OS=Ixodes scapularis GN=IscW_ISCW000538 PE=4 SV=1	-2.08602	4.22721	2.0797
B7PR58	B7PR58_IXOSC GTP binding protein Rab-1A OS=Ixodes scapularis GN=IscW_ISCW006071 PE=4 SV=1	-2.08174	4.46808	2.15966
B7QN90	B7QN90_IXOSC Protein-tyrosine-phosphatase, putative (Fragment) OS=Ixodes scapularis GN=IscW_ISCW015354 PE=4 SV=1	-2.07034	5.21886	2.38373
B7P7N7	B7P7N7_IXOSC Vacuolar protein-sorting protein, putative OS=Ixodes scapularis GN=IscW_ISCW002857 PE=4 SV=1	-2.06925	8.00165	3.0003
B7PCL0	B7PCL0_IXOSC Reductase, putative OS=Ixodes scapularis GN=IscW_ISCW002953 PE=4 SV=1	-2.0543	5.33284	2.4149
B7P2S5	B7P2S5_IXOSC Retinoblastoma-binding protein, putative (Fragment) OS=Ixodes scapularis GN=IscW_ISCW016118 PE=4 SV=1	-2.04839	4.84232	2.2757
B7P427	B7P427_IXOSC Transmembrane protein Tmp21, putative OS=Ixodes scapularis GN=IscW_ISCW001550 PE=3 SV=1	-2.04006	3.90408	1.96498
L7M610	L7M610_9ACAR Putative ucp4a OS=Rhipicephalus pulchellus PE=2 SV=1	-2.03868	7.75896	2.95586
Q4PM92	Q4PM92_IXOSC ATP synthase D chain OS=Ixodes scapularis PE=2 SV=1	-2.03802	3.71028	1.89153
Q4PMD2	Q4PMD2_IXOSC Protein translation factor SUI1-like OS=Ixodes scapularis GN=IscW_ISCW015374 PE=4 SV=1	-2.0365	4.66173	2.22087
G3MIS1	G3MIS1_9ACAR Putative uncharacterized protein (Fragment) OS=Amblyomma maculatum PE=2 SV=1	-2.03401	7.72374	2.9493
L7LVY1	L7LVY1_9ACAR Putative eukaryotic translation initiation factor 4b OS=Rhipicephalus pulchellus PE=2 SV=1	-2.03232	6.79858	2.76523
L7M7P5	L7M7P5_9ACAR Putative beta-n-acetylhexosaminidase OS=Rhipicephalus pulchellus PE=2 SV=1	-2.02856	6.77429	2.76007
B7Q6L6	B7Q6L6_IXOSC Coiled-coil domain-containing protein, putative OS=Ixodes scapularis GN=IscW_ISCW011313 PE=4 SV=1	-2.02823	4.67149	2.22388
L7M591	L7M591_9ACAR Putative endocytosis/signaling protein ehd1 OS=Rhipicephalus pulchellus PE=2 SV=1	-2.02773	7.6786	2.94084
Q4PN07	Q4PN07_IXOSC Thioredoxin-dependent peroxide reductase OS=Ixodes scapularis PE=2 SV=1	-2.02159	3.81794	1.93279
Q86GB5	Q86GB5_IXORI Allergen like protein OS=Ixodes ricinus GN=allerg1 PE=4 SV=1	-2.02038	4.82211	2.26966
B7QBI4	B7QBI4_IXOSC Putative uncharacterized protein OS=Ixodes scapularis GN=IscW_ISCW011925 PE=4 SV=1	-2.01899	7.61341	2.92854
B7QJV6	B7QJV6_IXOSC ELK channel, putative OS=Ixodes scapularis GN=IscW_ISCW023781 PE=4 SV=1	-2.01842	7.60732	2.92739
B7P6A9	B7P6A9_IXOSC ATP synthase subunit beta OS=Ixodes scapularis GN=IscW_ISCW016070 PE=3 SV=1	-2.01604	3.8693	1.95207
B7Q4T5	B7Q4T5_IXOSC Putative uncharacterized protein OS=Ixodes scapularis GN=IscW_ISCW021821 PE=4 SV=1	-2.01504	4.23126	2.08109
B7QB91	B7QB91_IXOSC Calcyclin-binding protein CacyBP, putative OS=Ixodes scapularis GN=IscW_ISCW012295 PE=4 SV=1	-2.00966	3.92957	1.97437
B7P7Q2	B7P7Q2_IXOSC Receptor targeting protein Lin-7, putative OS=Ixodes scapularis GN=IscW_ISCW002572 PE=4 SV=1	-1.99579	6.56826	2.71551
B7QAQ0	B7QAQ0_IXOSC 60S ribosomal protein L7/L12, putative OS=Ixodes scapularis GN=IscW_ISCW012353 PE=4 SV=1	-1.99119	5.27357	2.39878
B7PX76	B7PX76_IXOSC Succinyl-CoA synthetase, alpha subunit, putative OS=Ixodes scapularis GN=IscW_ISCW020686 PE=4 SV=1	-1.98826	5.26095	2.39532
L7M856	L7M856_9ACAR Putative eukaryotic translation initiation factor 4h OS=Rhipicephalus pulchellus PE=2 SV=1	-1.98783	4.14278	2.0506
B7PNH8	B7PNH8_IXOSC Putative uncharacterized protein OS=Ixodes scapularis GN=IscW_ISCW006521 PE=4 SV=1	-1.98423	7.34714	2.87718
Q4PM57	Q4PM57_IXOSC Putative ATP synthase-like protein OS=Ixodes scapularis PE=2 SV=1	-1.98222	3.64864	1.86736
B7QAE6	B7QAE6_IXOSC Sulfotransferase, putative (Fragment) OS=Ixodes scapularis GN=IscW_ISCW013239 PE=4 SV=1	-1.97944	3.668	1.87499
B7PMR6	B7PMR6_IXOSC ABC transporter, putative OS=Ixodes scapularis GN=IscW_ISCW006660 PE=4 SV=1	-1.97802	6.45861	2.69122
B7Q243	B7Q243_IXOSC F-actin capping protein beta subunit, putative OS=Ixodes scapularis GN=IscW_ISCW009966 PE=4 SV=1	-1.97799	4.45982	2.15699
B7Q0H9	B7Q0H9_IXOSC Prefoldin, putative (Fragment) OS=Ixodes scapularis GN=IscW_ISCW020850 PE=4 SV=1	-1.97504	5.20332	2.37943
B7QG98	B7QG98_IXOSC Transcription factor E2F7, putative OS=Ixodes scapularis GN=IscW_ISCW021939 PE=3 SV=1	-1.97369	7.26868	2.86169
G3MH39	G3MH39_9ACAR Putative uncharacterized protein (Fragment) OS=Amblyomma maculatum PE=2 SV=1	-1.96981	3.77502	1.91648
B7QCU3	B7QCU3_IXOSC Abhydrolase domain-containing protein 14B, putative (Fragment) OS=Ixodes scapularis GN=IscW_ISCW011874 PE=4 SV=1	-1.95979	7.16843	2.84166
L7MDH3	L7MDH3_9ACAR Putative tick transposon (Fragment) OS=Rhipicephalus pulchellus PE=2 SV=1	-1.95948	7.16509	2.84099
B7PR90	B7PR90_IXOSC Ribosomal protein L13A, putative OS=Ixodes scapularis GN=IscW_ISCW019130 PE=4 SV=1	-1.95884	3.72766	1.89827
B7QK14	B7QK14_IXOSC Vacuolar H+-ATPase V1 sector, subunit G, putative OS=Ixodes scapularis GN=IscW_ISCW013692 PE=4 SV=1	-1.95121	4.06757	2.02417
B7PNJ9	B7PNJ9_IXOSC Glutathione S-transferase, putative OS=Ixodes scapularis GN=IscW_ISCW005930 PE=4 SV=1	-1.94429	3.86579	1.95076
B7PWR2	B7PWR2_IXOSC Putative uncharacterized protein OS=Ixodes scapularis GN=IscW_ISCW019295 PE=4 SV=1	-1.94026	7.03165	2.81386
B7Q8F2	B7Q8F2_IXOSC Papain family cysteine protease, putative (Fragment) OS=Ixodes scapularis GN=IscW_ISCW011264 PE=4 SV=1	-1.93925	7.02064	2.8116
Q4PMB7	Q4PMB7_IXOSC Superoxide dismutase [Cu-Zn] OS=Ixodes scapularis PE=2 SV=1	-1.93714	3.61438	1.85375
B7P971	B7P971_IXOSC Calponin, putative OS=Ixodes scapularis GN=IscW_ISCW003081 PE=4 SV=1	-1.93286	6.18924	2.62976
L7MG42	L7MG42_9ACAR Putative alkyl hydroperoxide reductase thiol specific antioxidant (Fragment) OS=Rhipicephalus pulchellus PE=2 SV=1	-1.93185	3.94012	1.97824
B7QKR7	B7QKR7_IXOSC Secreted protein, putative OS=Ixodes scapularis GN=IscW_ISCW014396 PE=4 SV=1	-1.93092	4.669	2.22311
L7LUN4	L7LUN4_9ACAR Putative 5'-3' exonuclease hke1/rat1 OS=Rhipicephalus pulchellus PE=2 SV=1	-1.92906	6.95026	2.79707
B7PXM7	B7PXM7_IXOSC Glutathione S-transferase, putative (Fragment) OS=Ixodes scapularis GN=IscW_ISCW024608 PE=3 SV=1	-1.92727	3.62092	1.85636
Q4PMA0	Q4PMA0_IXOSC Cytoplasmic cystatin OS=Ixodes scapularis PE=4 SV=1	-1.92487	3.682	1.88049
B7QAW3	B7QAW3_IXOSC Electron transfer flavoprotein, beta subunit, putative OS=Ixodes scapularis GN=IscW_ISCW012010 PE=4 SV=1	-1.91776	3.48608	1.8016
B7PST4	B7PST4_IXOSC Serpin-4, putative (Fragment) OS=Ixodes scapularis GN=IscW_ISCW024435 PE=3 SV=1	-1.90298	6.01758	2.58918
L7MEA2	L7MEA2_9ACAR Putative minibrain (Fragment) OS=Rhipicephalus pulchellus PE=2 SV=1	-1.90041	6.00308	2.5857
B7Q3X2	B7Q3X2_IXOSC Putative uncharacterized protein OS=Ixodes scapularis GN=IscW_ISCW021101 PE=4 SV=1	-1.89958	5.99824	2.58454
B7QKN0	B7QKN0_IXOSC ABC transporter, putative OS=Ixodes scapularis GN=IscW_ISCW013853 PE=3 SV=1	-1.89387	6.70765	2.74581
B2D263	B2D263_ORNCO Histone 1 OS=Ornithodoros coriaceus PE=2 SV=1	-1.89363	4.53213	2.18019
B7Q327	B7Q327_IXOSC Ribosomal protein L18A, putative OS=Ixodes scapularis GN=IscW_ISCW010039 PE=4 SV=1	-1.89355	3.63953	1.86375
B7PE37	B7PE37_IXOSC Ribophorin II, putative OS=Ixodes scapularis GN=IscW_ISCW005017 PE=4 SV=1	-1.88858	3.69748	1.88654
B7QGJ7	B7QGJ7_IXOSC 40S ribosomal protein S11, putative OS=Ixodes scapularis GN=IscW_ISCW024761 PE=3 SV=1	-1.88854	5.93617	2.56953
B7P625	B7P625_IXOSC Prohibitin, putative OS=Ixodes scapularis GN=IscW_ISCW001788 PE=4 SV=1	-1.8879	3.48079	1.79942
A6N9Z9	A6N9Z9_ORNPR 40S ribosomal protein S12 OS=Ornithodoros parkeri PE=2 SV=1	-1.8873	3.96148	1.98604
B7PTR2	B7PTR2_IXOSC Putative uncharacterized protein OS=Ixodes scapularis GN=IscW_ISCW007114 PE=4 SV=1	-1.88618	5.92278	2.56627
B7P8R9	B7P8R9_IXOSC Glutathione S-transferase, putative OS=Ixodes scapularis GN=IscW_ISCW003426 PE=4 SV=1	-1.88582	3.62045	1.85617
B7PSP3	B7PSP3_IXOSC Tyrosine protein kinase, putative (Fragment) OS=Ixodes scapularis GN=IscW_ISCW019316 PE=4 SV=1	-1.87687	6.59397	2.72115
B7P2B7	B7P2B7_IXOSC Putative uncharacterized protein OS=Ixodes scapularis GN=IscW_ISCW000661 PE=4 SV=1	-1.87136	6.5575	2.71315
B7QCK2	B7QCK2_IXOSC ATP synthase subunit alpha OS=Ixodes scapularis GN=IscW_ISCW011988 PE=3 SV=1	-1.87007	3.28885	1.71758
B7QLA1	B7QLA1_IXOSC Granulin, putative (Fragment) OS=Ixodes scapularis GN=IscW_ISCW024859 PE=4 SV=1	-1.86477	5.8043	2.53712
B7PUT9	B7PUT9_IXOSC Putative uncharacterized protein (Fragment) OS=Ixodes scapularis GN=IscW_ISCW024470 PE=4 SV=1	-1.86201	5.56142	2.47545
B7P9U2	B7P9U2_IXOSC Secreted protein, putative OS=Ixodes scapularis GN=IscW_ISCW003270 PE=4 SV=1	-1.85769	5.76556	2.52746
L7MCM4	L7MCM4_9ACAR Putative tick transposon (Fragment) OS=Rhipicephalus pulchellus PE=2 SV=1	-1.85758	6.46749	2.6932
B7QD08	B7QD08_IXOSC Putative uncharacterized protein (Fragment) OS=Ixodes scapularis GN=IscW_ISCW022167 PE=4 SV=1	-1.8558	6.45721	2.69091
B7PKL2	B7PKL2_IXOSC C4b-binding protein beta chain, putative OS=Ixodes scapularis GN=IscW_ISCW006749 PE=4 SV=1	-1.85389	5.74507	2.52232
B7QC64	B7QC64_IXOSC Glutathione S-transferase kappa, putative OS=Ixodes scapularis GN=IscW_ISCW022859 PE=4 SV=1	-1.84556	6.39158	2.67617
B7Q6B0	B7Q6B0_IXOSC Putative uncharacterized protein OS=Ixodes scapularis GN=IscW_ISCW010734 PE=4 SV=1	-1.84153	6.3652	2.67021
B7QAP3	B7QAP3_IXOSC Dihydropteridine reductase, putative OS=Ixodes scapularis GN=IscW_ISCW022552 PE=4 SV=1	-1.83865	3.92328	1.97206
B7PYT8	B7PYT8_IXOSC Mitochondrial import inner membrane translocase subunit Tim8, putative OS=Ixodes scapularis GN=IscW_ISCW010274 PE=4 SV=1	-1.83843	5.6631	2.50159
Q4PMD1	RL38_IXOSC 60S ribosomal protein L38 OS=Ixodes scapularis GN=RpL38 PE=3 SV=1	-1.83759	4.46931	2.16005
L7M8Z7	L7M8Z7_9ACAR Putative prohibitins and stomatins of the pid superfamily OS=Rhipicephalus pulchellus PE=2 SV=1	-1.83649	4.63448	2.21241
B7QMJ4	B7QMJ4_IXOSC Putative uncharacterized protein OS=Ixodes scapularis GN=IscW_ISCW014043 PE=4 SV=1	-1.83528	6.32426	2.6609
B7QFL4	B7QFL4_IXOSC Ubiquinol cytochrome C reductase, subunit QCR7, putative OS=Ixodes scapularis GN=IscW_ISCW012532 PE=4 SV=1	-1.83452	6.32333	2.66069
L7LWU5	L7LWU5_9ACAR Putative microtubule associated complex OS=Rhipicephalus pulchellus PE=2 SV=1	-1.83415	4.45721	2.15614
Q5S1X9	Q5S1X9_IXOSC Fed tick salivary protein 1 OS=Ixodes scapularis PE=4 SV=1	-1.83319	5.63377	2.4941
B7QMI9	B7QMI9_IXOSC Sec61 protein translocation complex beta-subunit, putative OS=Ixodes scapularis GN=IscW_ISCW014037 PE=4 SV=1	-1.83023	6.29325	2.65381
L7M9C5	L7M9C5_9ACAR Putative centrosomal protein OS=Rhipicephalus pulchellus PE=2 SV=1	-1.82811	6.27973	2.6507
O97162	TPM_BOOMI Tropomyosin OS=Boophilus microplus PE=2 SV=1	-1.8212	3.20744	1.68142
B7Q937	B7Q937_IXOSC Acyl-CoA synthetase, putative OS=Ixodes scapularis GN=IscW_ISCW011807 PE=4 SV=1	-1.81314	6.18583	2.62897
L7LTV8	L7LTV8_9ACAR Putative monocarboxylate transporter OS=Rhipicephalus pulchellus PE=2 SV=1	-1.81229	6.18054	2.62773
Q4PM30	Q4PM30_IXOSC Ribosomal protein S19 OS=Ixodes scapularis GN=IscW_ISCW020743 PE=2 SV=1	-1.81153	3.23559	1.69403
B7PE34	B7PE34_IXOSC Putative uncharacterized protein OS=Ixodes scapularis GN=IscW_ISCW005014 PE=4 SV=1	-1.80888	3.63804	1.86316
B7P321	B7P321_IXOSC Cuticular protein, putative OS=Ixodes scapularis GN=IscW_ISCW000279 PE=4 SV=1	-1.80798	4.15601	2.0552
B7PXR5	B7PXR5_IXOSC Chaperonin complex component, TCP-1 eta subunit, putative OS=Ixodes scapularis GN=IscW_ISCW020787 PE=3 SV=1	-1.80798	3.47104	1.79537
B7QBJ8	B7QBJ8_IXOSC Secreted protein, putative OS=Ixodes scapularis GN=IscW_ISCW013195 PE=4 SV=1	-1.80748	3.71168	1.89207
L7M456	L7M456_9ACAR Putative rna polymerase ii proteinral transcription factor btf3 OS=Rhipicephalus pulchellus PE=2 SV=1	-1.79637	3.37387	1.7544
B7Q2N2	B7Q2N2_IXOSC 60S ribosomal protein L37, putative OS=Ixodes scapularis GN=IscW_ISCW020638 PE=3 SV=1	-1.79303	3.82075	1.93386
B7PZV7	B7PZV7_IXOSC Putative uncharacterized protein OS=Ixodes scapularis GN=IscW_ISCW020166 PE=4 SV=1	-1.79219	6.05602	2.59837
L7M7W2	L7M7W2_9ACAR Putative fructose-biphosphate aldolase OS=Rhipicephalus pulchellus PE=2 SV=1	-1.79215	6.05685	2.59857
L7M4P7	L7M4P7_9ACAR Putative vesicle coat complex copii gtpase subunit sar1 OS=Rhipicephalus pulchellus PE=2 SV=1	-1.78994	3.89893	1.96308
B7PSA6	B7PSA6_IXOSC Nicotinamide riboside kinase, putative OS=Ixodes scapularis GN=IscW_ISCW019415 PE=4 SV=1	-1.78915	4.29627	2.10308
B7PMJ5	B7PMJ5_IXOSC Programmed cell death, putative OS=Ixodes scapularis GN=IscW_ISCW006407 PE=4 SV=1	-1.78652	4.16075	2.05684
L7M8C7	L7M8C7_9ACAR Putative 3-phosphoglycerate kinase OS=Rhipicephalus pulchellus PE=2 SV=1	-1.78507	5.38418	2.42873
L7LTJ1	L7LTJ1_9ACAR Putative rho-associated coiled-coil OS=Rhipicephalus pulchellus PE=2 SV=1	-1.7834	6.00295	2.58567
B7QK13	B7QK13_IXOSC Calcyclin-binding protein CacyBP, putative OS=Ixodes scapularis GN=IscW_ISCW013691 PE=4 SV=1	-1.78201	3.81373	1.9312
L7MAP4	L7MAP4_9ACAR Putative gtp-specific succinyl-coa synthetase beta subunit OS=Rhipicephalus pulchellus PE=2 SV=1	-1.78016	5.35964	2.42213
L7LZ21	L7LZ21_9ACAR Putative heat repeat protein OS=Rhipicephalus pulchellus PE=2 SV=1	-1.77985	5.98495	2.58134
L7MKQ5	L7MKQ5_9ACAR Putative fast kinase domain-containing protein 2 (Fragment) OS=Rhipicephalus pulchellus PE=2 SV=1	-1.77616	5.96058	2.57545
B7PYH6	B7PYH6_IXOSC Coiled-coil domain-containing protein, putative (Fragment) OS=Ixodes scapularis GN=IscW_ISCW009143 PE=4 SV=1	-1.77523	5.95543	2.5742
B7PAG0	B7PAG0_IXOSC THO complex subunit, putative OS=Ixodes scapularis GN=IscW_ISCW001860 PE=4 SV=1	-1.769	3.24279	1.69723
B7QM06	B7QM06_IXOSC Prefoldin, putative OS=Ixodes scapularis GN=IscW_ISCW013910 PE=4 SV=1	-1.76722	4.2201	2.07728
L7M7B2	L7M7B2_9ACAR Putative metalloexopeptidase OS=Rhipicephalus pulchellus PE=2 SV=1	-1.76619	5.90395	2.56168
L7MDB7	L7MDB7_9ACAR Putative cop-coated vesicle membrane protein (Fragment) OS=Rhipicephalus pulchellus PE=2 SV=1	-1.76181	5.87603	2.55484
B7Q365	B7Q365_IXOSC Calmodulin, putative OS=Ixodes scapularis GN=IscW_ISCW008598 PE=4 SV=1	-1.75678	5.24268	2.3903
L7MDL7	L7MDL7_9ACAR Putative glyoxylate/hydroxypyruvate reduct (Fragment) OS=Rhipicephalus pulchellus PE=2 SV=1	-1.75387	5.22788	2.38623
L7MG15	L7MG15_9ACAR Putative capping protein actin filament muscle z-line beta (Fragment) OS=Rhipicephalus pulchellus PE=2 SV=1	-1.75317	3.54393	1.82535
B7PHB6	B7PHB6_IXOSC Calponin, putative OS=Ixodes scapularis GN=IscW_ISCW004111 PE=4 SV=1	-1.7505	3.36135	1.74904
B7PMI6	B7PMI6_IXOSC Putative uncharacterized protein OS=Ixodes scapularis GN=IscW_ISCW005967 PE=4 SV=1	-1.74814	5.79409	2.53458
B7PVX3	B7PVX3_IXOSC Putative uncharacterized protein (Fragment) OS=Ixodes scapularis GN=IscW_ISCW008459 PE=4 SV=1	-1.74761	5.19716	2.37772
B7Q5D9	B7Q5D9_IXOSC Chromatin regulatory protein sir2, putative (Fragment) OS=Ixodes scapularis GN=IscW_ISCW011143 PE=4 SV=1	-1.74374	4.28887	2.1006
B7PZB0	B7PZB0_IXOSC Putative uncharacterized protein OS=Ixodes scapularis GN=IscW_ISCW009409 PE=4 SV=1	-1.73936	4.96706	2.31239
B7P3P8	B7P3P8_IXOSC Secreted salivary gland peptide, putative (Fragment) OS=Ixodes scapularis GN=IscW_ISCW024071 PE=4 SV=1	-1.73811	4.12275	2.04361
Q5Q986	Q5Q986_IXOSC Putative secreted salivary gland peptide OS=Ixodes scapularis PE=4 SV=1	-1.73807	5.15178	2.36507
B7PLA2	B7PLA2_IXOSC Reticulocalbin, putative OS=Ixodes scapularis GN=IscW_ISCW018741 PE=4 SV=1	-1.73279	3.23382	1.69324
L7LX28	L7LX28_9ACAR Putative regulator of atp-sensitive k+ channels alpha-endosulfine/arpp-19 OS=Rhipicephalus pulchellus PE=2 SV=1	-1.72754	5.67601	2.50488
L7LRH1	L7LRH1_9ACAR Putative glycine rich protein OS=Rhipicephalus pulchellus PE=2 SV=1	-1.72631	3.30443	1.7244
Q4PMC4	Q4PMC4_IXOSC Ribosomal protein L12 OS=Ixodes scapularis GN=IscW_ISCW004058 PE=2 SV=1	-1.72594	3.42257	1.77508
C9W1M1	C9W1M1_RHISA Mitochondrial ATP synthase epsilon chain OS=Rhipicephalus sanguineus PE=4 SV=1	-1.72545	5.66402	2.50183
B7PD91	B7PD91_IXOSC Leucine rich repeat (In flii) interacting protein, putative (Fragment) OS=Ixodes scapularis GN=IscW_ISCW016609 PE=4 SV=1	-1.72359	3.61601	1.8544
Q4PM81	Q4PM81_IXOSC 60S ribosomal protein L44, putative OS=Ixodes scapularis GN=IscW_ISCW021239 PE=3 SV=1	-1.72243	3.26261	1.70603
B7PGT5	B7PGT5_IXOSC Putative uncharacterized protein OS=Ixodes scapularis GN=IscW_ISCW018306 PE=4 SV=1	-1.71928	4.78489	2.25848
Q4PM34	Q4PM34_IXOSC Cytochrome C oxidase subunit VIc OS=Ixodes scapularis GN=IscW_ISCW016559 PE=4 SV=1	-1.71924	3.57051	1.83613
B7PHX3	B7PHX3_IXOSC Chymotrypsin-C, putative OS=Ixodes scapularis GN=IscW_ISCW004734 PE=3 SV=1	-1.71782	3.03708	1.60269
B7Q5F9	B7Q5F9_IXOSC Glyoxalase, putative OS=Ixodes scapularis GN=IscW_ISCW021575 PE=4 SV=1	-1.71581	5.60942	2.48785
F0JA60	F0JA60_AMBVA Salivary gland-associated protein 64P-like protein OS=Amblyomma variegatum PE=2 SV=1	-1.7143	5.03621	2.33234
B7PRC5	B7PRC5_IXOSC Ubiquinol-cytochrome C reductase complex, putative OS=Ixodes scapularis GN=IscW_ISCW019560 PE=4 SV=1	-1.71299	5.03053	2.33071
B7Q0D7	B7Q0D7_IXOSC Guanosine polyphosphate pyrophosphohydrolase/synthase, putative (Fragment) OS=Ixodes scapularis GN=IscW_ISCW020199 PE=4 SV=1	-1.70964	3.41888	1.77352
B7PVH1	B7PVH1_IXOSC Putative uncharacterized protein OS=Ixodes scapularis GN=IscW_ISCW007258 PE=4 SV=1	-1.70907	5.01174	2.32531
B7PGX4	B7PGX4_IXOSC Synaptic vesicle-associated integral membrane protein, putative (Fragment) OS=Ixodes scapularis GN=IscW_ISCW003940 PE=4 SV=1	-1.70854	5.56865	2.47733
B7PWB9	B7PWB9_IXOSC Small nuclear ribonucleoprotein Sm D1, putative OS=Ixodes scapularis GN=IscW_ISCW006968 PE=4 SV=1	-1.70708	4.16053	2.05677
G3MLR0	G3MLR0_9ACAR Putative uncharacterized protein OS=Amblyomma maculatum PE=2 SV=1	-1.70643	4.01724	2.0062
L7M2U5	L7M2U5_9ACAR Putative cytochrome b5 OS=Rhipicephalus pulchellus PE=2 SV=1	-1.7029	3.50955	1.81128
B7PIN1	B7PIN1_IXOSC Heat shock protein 20.6, putative OS=Ixodes scapularis GN=IscW_ISCW017709 PE=3 SV=1	-1.70008	2.95977	1.56549
Q6B867	Q6B867_9ACAR Cytochrome c oxidase subunit Va OS=Ixodes pacificus PE=2 SV=1	-1.69351	3.97466	1.99083
B7P6X5	B7P6X5_IXOSC Aminomethyltransferase (Fragment) OS=Ixodes scapularis GN=IscW_ISCW001092 PE=3 SV=1	-1.69325	3.08188	1.62381
L7M5F2	L7M5F2_9ACAR Putative transformer 2 alpha log OS=Rhipicephalus pulchellus PE=2 SV=1	-1.69235	3.40506	1.76768
B7Q3N2	B7Q3N2_IXOSC Putative uncharacterized protein (Fragment) OS=Ixodes scapularis GN=IscW_ISCW009542 PE=4 SV=1	-1.69022	4.9233	2.29962
B7P845	B7P845_IXOSC Putative uncharacterized protein OS=Ixodes scapularis GN=IscW_ISCW016887 PE=4 SV=1	-1.68623	5.4465	2.44533
B7PUC4	B7PUC4_IXOSC Superoxide dismutase [Cu-Zn] OS=Ixodes scapularis GN=IscW_ISCW008219 PE=3 SV=1	-1.67207	5.3678	2.42433
B7PQF2	B7PQF2_IXOSC Putative uncharacterized protein OS=Ixodes scapularis GN=IscW_ISCW005305 PE=4 SV=1	-1.67152	4.83717	2.27416
B7PKA9	B7PKA9_IXOSC Coiled-coil tumor protein D52, putative OS=Ixodes scapularis GN=IscW_ISCW006441 PE=4 SV=1	-1.67078	3.06095	1.61398
B7QJ86	B7QJ86_IXOSC Putative uncharacterized protein OS=Ixodes scapularis GN=IscW_ISCW013975 PE=4 SV=1	-1.6706	4.66754	2.22266
Q4PLZ1	Q4PLZ1_IXOSC Signal sequence receptor delta OS=Ixodes scapularis PE=2 SV=1	-1.66857	3.34667	1.74272
L7M217	L7M217_9ACAR Uncharacterized protein OS=Rhipicephalus pulchellus PE=2 SV=1	-1.66766	5.34409	2.41795
F6KSY2	F6KSY2_IXOSC Salivary protein antigen P23 OS=Ixodes scapularis PE=2 SV=1	-1.6676	3.81394	1.93128
L7MIC1	L7MIC1_9ACAR Putative synaptic vesicle-associated integral membrane protein (Fragment) OS=Rhipicephalus pulchellus PE=2 SV=1	-1.66755	4.64925	2.217
L7M5L0	L7M5L0_9ACAR Putative enoyl-coa hydratase OS=Rhipicephalus pulchellus PE=2 SV=1	-1.6656	5.33411	2.41525
B7PCJ3	B7PCJ3_IXOSC Putative uncharacterized protein OS=Ixodes scapularis GN=IscW_ISCW002604 PE=4 SV=1	-1.66264	5.31771	2.4108
B7PYH0	B7PYH0_IXOSC Alternative splicing factor SRp55/B52/SRp75, putative OS=Ixodes scapularis GN=IscW_ISCW010321 PE=4 SV=1	-1.6624	3.19955	1.67787
B7QFT6	B7QFT6_IXOSC Zinc finger protein, putative (Fragment) OS=Ixodes scapularis GN=IscW_ISCW012947 PE=4 SV=1	-1.66195	5.31476	2.41
L7MGQ5	L7MGQ5_9ACAR Putative aaa+-type atpase (Fragment) OS=Rhipicephalus pulchellus PE=2 SV=1	-1.66193	4.79423	2.2613
B7Q0G6	B7Q0G6_IXOSC WD-repeat protein, putative (Fragment) OS=Ixodes scapularis GN=IscW_ISCW009667 PE=4 SV=1	-1.6605	5.30543	2.40747
L7M6T7	L7M6T7_9ACAR Putative sorting nexin 3 OS=Rhipicephalus pulchellus PE=2 SV=1	-1.65835	3.99355	1.99767
L7M4W0	L7M4W0_9ACAR Uncharacterized protein OS=Rhipicephalus pulchellus PE=2 SV=1	-1.65727	3.99011	1.99643
B7P7E4	B7P7E4_IXOSC NADH:ubiquinone oxidoreductase, putative OS=Ixodes scapularis GN=IscW_ISCW000962 PE=4 SV=1	-1.65697	3.31871	1.73062
B7P507	B7P507_IXOSC Ribosomal protein L7A, putative (Fragment) OS=Ixodes scapularis GN=IscW_ISCW024039 PE=4 SV=1	-1.65408	3.46454	1.79266
B7PAF9	B7PAF9_IXOSC Putative uncharacterized protein OS=Ixodes scapularis GN=IscW_ISCW001859 PE=4 SV=1	-1.65109	3.33432	1.73739
G3MMH6	G3MMH6_9ACAR Proteasome subunit alpha type OS=Amblyomma maculatum PE=2 SV=1	-1.64972	3.75959	1.91057
B7Q281	B7Q281_IXOSC Hydroxymethylglutaryl-coA reductase, putative OS=Ixodes scapularis GN=IscW_ISCW009466 PE=3 SV=1	-1.64514	5.22499	2.38543
L7M0L6	L7M0L6_9ACAR Putative rna-binding protein elav/hu rrm superfamily OS=Rhipicephalus pulchellus PE=2 SV=1	-1.64274	3.81347	1.9311
B7P1U0	B7P1U0_IXOSC GTP-specific succinyl-CoA synthetase, beta subunit, putative OS=Ixodes scapularis GN=IscW_ISCW015999 PE=3 SV=1	-1.64049	3.25306	1.7018
L7M822	L7M822_9ACAR Putative adenylosuccinate lyase OS=Rhipicephalus pulchellus PE=2 SV=1	-1.63773	3.92622	1.97314
B7Q912	B7Q912_IXOSC Golgi proteininvolved in ER retention, putative OS=Ixodes scapularis GN=IscW_ISCW011502 PE=4 SV=1	-1.63415	5.16813	2.36964
B7PV86	B7PV86_IXOSC Vesicle coat protein clathrin, light chain, putative OS=Ixodes scapularis GN=IscW_ISCW019595 PE=4 SV=1	-1.63262	3.02518	1.59702
B7PIV5	B7PIV5_IXOSC Glutathione S-transferase, putative OS=Ixodes scapularis GN=IscW_ISCW003939 PE=4 SV=1	-1.63153	3.14724	1.65409
Q6B8A4	Q6B8A4_9ACAR 60S ribosomal protein L7A OS=Ixodes pacificus PE=2 SV=1	-1.62756	2.95829	1.56476
B7Q7W6	B7Q7W6_IXOSC Ubiquitin ligase E3 alpha, putative OS=Ixodes scapularis GN=IscW_ISCW021163 PE=4 SV=1	-1.62531	5.12371	2.35719
B7P3V2	B7P3V2_IXOSC Serine/threonine specific phosphatase, putative OS=Ixodes scapularis GN=IscW_ISCW000180 PE=4 SV=1	-1.61812	5.08587	2.34649
L7MFH4	L7MFH4_9ACAR Uncharacterized protein (Fragment) OS=Rhipicephalus pulchellus PE=2 SV=1	-1.61742	5.08301	2.34568
B7Q3Q7	B7Q3Q7_IXOSC 60S ribosomal protein L7a, putative OS=Ixodes scapularis GN=IscW_ISCW024529 PE=4 SV=1	-1.61122	2.88674	1.52944
B7P265	B7P265_IXOSC Putative uncharacterized protein OS=Ixodes scapularis GN=IscW_ISCW001488 PE=4 SV=1	-1.60798	4.55588	2.18773
B7PKK7	B7PKK7_IXOSC Ubiquitin protein ligase, putative OS=Ixodes scapularis GN=IscW_ISCW006743 PE=3 SV=1	-1.59681	4.27998	2.09761
Q4PLY0	Q4PLY0_IXOSC F1F0-type ATP synthase subunit g OS=Ixodes scapularis PE=4 SV=1	-1.59648	3.31759	1.73013
B7QJ96	B7QJ96_IXOSC Putative uncharacterized protein OS=Ixodes scapularis GN=IscW_ISCW023213 PE=4 SV=1	-1.5937	4.9614	2.31075
B7QHA1	B7QHA1_IXOSC Ubiquitin carboxyl-terminal hydrolase isozyme L3, putative OS=Ixodes scapularis GN=IscW_ISCW023394 PE=4 SV=1	-1.58509	4.4596	2.15691
B7P7L5	B7P7L5_IXOSC ATPase inhibitor, putative OS=Ixodes scapularis GN=IscW_ISCW001951 PE=4 SV=1	-1.58125	2.86044	1.51624
B7QCT5	B7QCT5_IXOSC Adaptin ear-binding coat-associated protein, putative OS=Ixodes scapularis GN=IscW_ISCW012864 PE=4 SV=1	-1.57874	4.43204	2.14797
Q4PM33	Q4PM33_IXOSC Cytochrome c oxidase polypeptide Vb OS=Ixodes scapularis PE=2 SV=1	-1.57479	3.72544	1.89741
B7PKI7	B7PKI7_IXOSC Sodium-dependent glucose transporter, putative (Fragment) OS=Ixodes scapularis GN=IscW_ISCW019037 PE=4 SV=1	-1.56562	4.82361	2.27011
B7PKV6	B7PKV6_IXOSC Ubiquilin 1,2, putative OS=Ixodes scapularis GN=IscW_ISCW006829 PE=4 SV=1	-1.56425	3.57682	1.83868
B7Q677	B7Q677_IXOSC Girdin, putative OS=Ixodes scapularis GN=IscW_ISCW021409 PE=4 SV=1	-1.55802	4.34615	2.11974
B7PG35	B7PG35_IXOSC Putative uncharacterized protein (Fragment) OS=Ixodes scapularis GN=IscW_ISCW003664 PE=4 SV=1	-1.55637	4.77883	2.25666
B7P0L2	B7P0L2_IXOSC Carnitine acyltransferase, putative OS=Ixodes scapularis GN=IscW_ISCW001294 PE=4 SV=1	-1.55563	4.77536	2.25561
B7PGB6	B7PGB6_IXOSC GTP-binding protein, putative OS=Ixodes scapularis GN=IscW_ISCW003734 PE=4 SV=1	-1.55561	4.3369	2.11666
B7PCY5	B7PCY5_IXOSC AP-4 complex subunit beta-1, putative OS=Ixodes scapularis GN=IscW_ISCW003375 PE=4 SV=1	-1.55547	4.77448	2.25534
B7Q2R3	B7Q2R3_IXOSC Glucose de-repression and pre-vacuolar sorting protein, putative (Fragment) OS=Ixodes scapularis GN=IscW_ISCW008685 PE=4 SV=1	-1.55019	2.91419	1.5431
B7PPL7	B7PPL7_IXOSC Proteasome subunit beta type OS=Ixodes scapularis GN=IscW_ISCW019233 PE=3 SV=1	-1.54625	2.97969	1.57516
D3WFQ1	D3WFQ1_AMBAM 60S ribosomal protein L13 (Fragment) OS=Amblyomma americanum PE=2 SV=1	-1.5437	2.85015	1.51104
L7M1Q0	L7M1Q0_9ACAR Putative 14-3-3 protein zeta multifunctional 14-3-3 family chaperone OS=Rhipicephalus pulchellus PE=2 SV=1	-1.54228	2.6989	1.43237
L7M7G7	L7M7G7_9ACAR Putative vesicle-trafficking protein sec22b OS=Rhipicephalus pulchellus PE=2 SV=1	-1.54173	3.20722	1.68132
B7P0N4	B7P0N4_IXOSC ATP synthase D chain, putative OS=Ixodes scapularis GN=IscW_ISCW016217 PE=4 SV=1	-1.54164	3.13116	1.6467
B7PRH9	B7PRH9_IXOSC F1F0 ATP-synthase subunit Cf6, putative OS=Ixodes scapularis GN=IscW_ISCW019667 PE=4 SV=1	-1.53994	2.83443	1.50306
G3MG15	G3MG15_9ACAR Putative uncharacterized protein (Fragment) OS=Amblyomma maculatum PE=2 SV=1	-1.53448	4.25372	2.08873
B7PKZ9	B7PKZ9_IXOSC BRI1-KD interacting protein, putative OS=Ixodes scapularis GN=IscW_ISCW018610 PE=4 SV=1	-1.53147	2.83001	1.50081
B7P274	B7P274_IXOSC Ubiquitin protein ligase, putative OS=Ixodes scapularis GN=IscW_ISCW001107 PE=3 SV=1	-1.53123	4.66048	2.22048
L7M4J9	L7M4J9_9ACAR Putative translation initiation factor eif6 strongylocentrotus purpuratus OS=Rhipicephalus pulchellus PE=2 SV=1	-1.52926	4.65077	2.21747
B7PEW4	B7PEW4_IXOSC Histone H2A (Fragment) OS=Ixodes scapularis GN=IscW_ISCW004473 PE=3 SV=1	-1.52802	4.64602	2.216
L7MB84	L7MB84_9ACAR Putative mitochondrial/plastidial beta-ketoacyl-acp reductase (Fragment) OS=Rhipicephalus pulchellus PE=2 SV=1	-1.52535	4.63275	2.21187
B7PHW1	B7PHW1_IXOSC ATP synthase H+ transporting, F1 complex, delta subunit, putative OS=Ixodes scapularis GN=IscW_ISCW018418 PE=3 SV=1	-1.52154	3.41375	1.77136
B7QDB2	B7QDB2_IXOSC Isocitrate dehydrogenase, putative (Fragment) OS=Ixodes scapularis GN=IscW_ISCW022614 PE=3 SV=1	-1.52075	3.56079	1.8322
B7PPR5	B7PPR5_IXOSC Putative uncharacterized protein (Fragment) OS=Ixodes scapularis GN=IscW_ISCW006563 PE=4 SV=1	-1.51972	3.55718	1.83074
B7P220	B7P220_IXOSC Prefoldin, putative OS=Ixodes scapularis GN=IscW_ISCW016281 PE=4 SV=1	-1.51396	4.17065	2.06027
L7MC39	L7MC39_9ACAR Uncharacterized protein (Fragment) OS=Rhipicephalus pulchellus PE=2 SV=1	-1.51224	3.20441	1.68006
L7MJF4	L7MJF4_9ACAR Putative tyrosine kinase eph ephrin receptor family (Fragment) OS=Rhipicephalus pulchellus PE=2 SV=1	-1.51217	4.57157	2.19269
B7PV98	B7PV98_IXOSC Cop-coated vesicle membrane protein P24, putative OS=Ixodes scapularis GN=IscW_ISCW007906 PE=3 SV=1	-1.51031	4.15575	2.05511
L7LXH5	L7LXH5_9ACAR Putative emp24/gp25l/p24 family of membrane trafficking OS=Rhipicephalus pulchellus PE=2 SV=1	-1.50686	4.54877	2.18547
B7PYH1	B7PYH1_IXOSC Alternative splicing factor SRp55/B52/SRp75, putative OS=Ixodes scapularis GN=IscW_ISCW010322 PE=4 SV=1	-1.5052	3.06201	1.61448
B7Q3Y4	B7Q3Y4_IXOSC Histone H2B, putative (Fragment) OS=Ixodes scapularis GN=IscW_ISCW021730 PE=3 SV=1	-1.50433	3.34562	1.74227
B7Q8L3	B7Q8L3_IXOSC Putative uncharacterized protein OS=Ixodes scapularis GN=IscW_ISCW010547 PE=4 SV=1	-1.50143	4.52264	2.17717
Q6B8B1	Q6B8B1_9ACAR Ribosomal protein, large P2 OS=Ixodes pacificus PE=4 SV=1	-1.50063	2.71957	1.44338
B7PX36	B7PX36_IXOSC Transposable element tc1 transposase, putative OS=Ixodes scapularis GN=IscW_ISCW019377 PE=4 SV=1	-1.49682	4.50072	2.17016
B7P455	B7P455_IXOSC Putative uncharacterized protein OS=Ixodes scapularis GN=IscW_ISCW001360 PE=4 SV=1	-1.49591	4.09933	2.03539
B7QLW5	B7QLW5_IXOSC Putative uncharacterized protein OS=Ixodes scapularis GN=IscW_ISCW014429 PE=4 SV=1	-1.49298	4.08956	2.03195
B7QGG9	B7QGG9_IXOSC Enoyl-CoA hydratase, putative OS=Ixodes scapularis GN=IscW_ISCW022154 PE=4 SV=1	-1.49282	4.08715	2.0311
L7M6B8	L7M6B8_9ACAR Putative 26s proteasome regulatory complex subunit rpn11 OS=Rhipicephalus pulchellus PE=2 SV=1	-1.48965	4.46885	2.1599
B7PKR2	B7PKR2_IXOSC 3 hydroxysteroid dehydrogenase, putative OS=Ixodes scapularis GN=IscW_ISCW018715 PE=3 SV=1	-1.48827	2.83395	1.50282
B7PJK3	B7PJK3_IXOSC Putative uncharacterized protein OS=Ixodes scapularis GN=IscW_ISCW018151 PE=4 SV=1	-1.48598	2.74565	1.45715
Q4PLX7	Q4PLX7_IXOSC Thioredoxin OS=Ixodes scapularis PE=2 SV=1	-1.48431	2.81914	1.49525
G3MT47	G3MT47_9ACAR Putative uncharacterized protein OS=Amblyomma maculatum PE=2 SV=1	-1.47816	4.41759	2.14326
Q4PM09	Q4PM09_IXOSC Ribosomal protein L26 OS=Ixodes scapularis PE=4 SV=1	-1.47768	2.89372	1.53293
B7Q860	B7Q860_IXOSC O-phosphoseryl-tRNA(Sec) selenium transferase, putative OS=Ixodes scapularis GN=IscW_ISCW011359 PE=4 SV=1	-1.47701	4.41241	2.14157
B7QK94	B7QK94_IXOSC Sulfotransferase, putative OS=Ixodes scapularis GN=IscW_ISCW015017 PE=4 SV=1	-1.47583	3.2696	1.70912
B7Q7T2	B7Q7T2_IXOSC Putative uncharacterized protein OS=Ixodes scapularis GN=IscW_ISCW020913 PE=4 SV=1	-1.47509	4.01931	2.00695
B7P370	B7P370_IXOSC Ferrochelatase OS=Ixodes scapularis GN=IscW_ISCW016187 PE=3 SV=1	-1.4709	2.69495	1.43026
B7QBM8	B7QBM8_IXOSC Enoyl-CoA hydratase, putative OS=Ixodes scapularis GN=IscW_ISCW012475 PE=3 SV=1	-1.46221	2.72753	1.4476
B7P7W0	B7P7W0_IXOSC Alpha-crystallin B chain, putative OS=Ixodes scapularis GN=IscW_ISCW002513 PE=3 SV=1	-1.46178	2.57177	1.36276
L7M6T3	L7M6T3_9ACAR Putative glyoxalase 1 OS=Rhipicephalus pulchellus PE=2 SV=1	-1.46022	4.33852	2.1172
L7LSE5	L7LSE5_9ACAR Putative guanine nucleotide exchange factor OS=Rhipicephalus pulchellus PE=2 SV=1	-1.45946	4.33552	2.1162
B7QGS3	B7QGS3_IXOSC Putative uncharacterized protein OS=Ixodes scapularis GN=IscW_ISCW015024 PE=4 SV=1	-1.45944	4.3359	2.11633
Q4PLZ3	TCTP_IXOSC Translationally-controlled tumor protein homolog OS=Ixodes scapularis GN=Tctp PE=2 SV=1	-1.45939	2.63384	1.39717
L7LW49	L7LW49_9ACAR Uncharacterized protein OS=Rhipicephalus pulchellus PE=2 SV=1	-1.45665	4.32426	2.11245
L7M432	L7M432_9ACAR Putative h2a histone family member v OS=Rhipicephalus pulchellus PE=2 SV=1	-1.45623	3.37357	1.75428
B7PZB1	B7PZB1_IXOSC HIV-1 rev binding protein, hrbl, putative OS=Ixodes scapularis GN=IscW_ISCW009410 PE=4 SV=1	-1.45545	3.94566	1.98027
B7PQV0	B7PQV0_IXOSC Alpha-aspartyl dipeptidase, putative OS=Ixodes scapularis GN=IscW_ISCW005900 PE=4 SV=1	-1.45448	3.16223	1.66094
L7LW36	L7LW36_9ACAR Putative vesicle coat protein clathrin light chain OS=Rhipicephalus pulchellus PE=2 SV=1	-1.45444	4.31472	2.10927
A6NA05	A6NA05_ORNPR Ubiquitin/40S ribosomal protein S27a OS=Ornithodoros parkeri PE=2 SV=1	-1.45352	2.72615	1.44686
L7MGV7	L7MGV7_9ACAR Uncharacterized protein (Fragment) OS=Rhipicephalus pulchellus PE=2 SV=1	-1.45274	3.9357	1.97662
G3MNH0	G3MNH0_9ACAR Putative uncharacterized protein OS=Amblyomma maculatum PE=2 SV=1	-1.4523	4.30464	2.10589
L7MM74	L7MM74_9ACAR Putative golgi transport complex 1 protein (Fragment) OS=Rhipicephalus pulchellus PE=2 SV=1	-1.45198	4.3026	2.10521
B7PQF4	B7PQF4_IXOSC Sulfotransferase, putative OS=Ixodes scapularis GN=IscW_ISCW005531 PE=4 SV=1	-1.44765	2.68516	1.42501
B7P6T6	B7P6T6_IXOSC PDZ domain protein OS=Ixodes scapularis GN=IscW_ISCW000210 PE=4 SV=1	-1.44557	2.71542	1.44118
B7QMD6	B7QMD6_IXOSC Transaldolase, putative OS=Ixodes scapularis GN=IscW_ISCW023506 PE=3 SV=1	-1.44516	2.76083	1.4651
B7P1R0	B7P1R0_IXOSC Transcription initiation factor TFII-D subunit, putative OS=Ixodes scapularis GN=IscW_ISCW000718 PE=4 SV=1	-1.44514	4.27358	2.09544
L7M0R3	L7M0R3_9ACAR Putative rna-binding protein larp/sro9 OS=Rhipicephalus pulchellus PE=2 SV=1	-1.44194	4.25969	2.09075
B7QLQ3	B7QLQ3_IXOSC Carboxypeptidase T, putative OS=Ixodes scapularis GN=IscW_ISCW023731 PE=4 SV=1	-1.44022	4.25576	2.08942
B7PPV3	B7PPV3_IXOSC Box H/ACA snoRNP, putative (Fragment) OS=Ixodes scapularis GN=IscW_ISCW019216 PE=4 SV=1	-1.43981	3.76898	1.91417
B7QCT1	B7QCT1_IXOSC Terminal deoxycytidyl transferase rev1, putative OS=Ixodes scapularis GN=IscW_ISCW012860 PE=4 SV=1	-1.43923	4.24831	2.08689
B7PLE4	B7PLE4_IXOSC Putative uncharacterized protein OS=Ixodes scapularis GN=IscW_ISCW006130 PE=3 SV=1	-1.43748	4.24094	2.08438
L7MGA5	L7MGA5_9ACAR Putative enoyl-coa hydratase (Fragment) OS=Rhipicephalus pulchellus PE=2 SV=1	-1.4354	2.66193	1.41247
B7PYE7	B7PYE7_IXOSC B-cell receptor-associated protein, putative OS=Ixodes scapularis GN=IscW_ISCW009367 PE=4 SV=1	-1.43475	2.88543	1.52879
B7Q5L2	B7Q5L2_IXOSC Calponin, putative OS=Ixodes scapularis GN=IscW_ISCW021202 PE=4 SV=1	-1.43449	2.77327	1.47159
B7PPI3	B7PPI3_IXOSC Secreted protein, putative OS=Ixodes scapularis GN=IscW_ISCW018425 PE=4 SV=1	-1.43415	2.49509	1.31909
L7M940	L7M940_9ACAR Putative megalin OS=Rhipicephalus pulchellus PE=2 SV=1	-1.43268	4.22087	2.07754
B2D293	B2D293_ORNCO Ribosomal protein L30 (Fragment) OS=Ornithodoros coriaceus PE=2 SV=1	-1.42924	2.65037	1.40619
L7LST6	L7LST6_9ACAR Uncharacterized protein OS=Rhipicephalus pulchellus PE=2 SV=1	-1.42904	4.2047	2.072
B7PS64	B7PS64_IXOSC Cytochrome P450, putative (Fragment) OS=Ixodes scapularis GN=IscW_ISCW007317 PE=4 SV=1	-1.42329	3.82775	1.9365
G3MR49	G3MR49_9ACAR Putative uncharacterized protein OS=Amblyomma maculatum PE=2 SV=1	-1.42092	4.17074	2.0603
B7Q2J0	B7Q2J0_IXOSC Putative uncharacterized protein OS=Ixodes scapularis GN=IscW_ISCW008791 PE=4 SV=1	-1.42036	3.18132	1.66963
B7PSL2	B7PSL2_IXOSC Putative uncharacterized protein OS=Ixodes scapularis GN=IscW_ISCW019852 PE=4 SV=1	-1.41817	2.93835	1.555
B7P2S4	B7P2S4_IXOSC Acetyl-CoA acetyltransferase, putative (Fragment) OS=Ixodes scapularis GN=IscW_ISCW016117 PE=3 SV=1	-1.41422	2.65731	1.40997
L7M601	L7M601_9ACAR Putative dna polymerase epsilon p17 subunit OS=Rhipicephalus pulchellus PE=2 SV=1	-1.41197	4.13384	2.04748
A4GTA5	A4GTA5_IXORI Cathepsin D-like aspartic protease OS=Ixodes ricinus PE=2 SV=1	-1.41093	2.69898	1.43241
L7MEE3	L7MEE3_9ACAR Putative dehydrogenase with different specificities related to short-chain alcohol dehydrogenase (Fragment) OS=Rhipicephalus pulchellus PE=2 SV=1	-1.41062	3.78224	1.91924
B7PAM5	B7PAM5_IXOSC Peptidyl-prolyl cis-trans isomerase, putative OS=Ixodes scapularis GN=IscW_ISCW003422 PE=4 SV=1	-1.41026	2.68212	1.42337
Q4PM14	Q4PM14_IXOSC Ribosomal protein L31 (Fragment) OS=Ixodes scapularis GN=IscW_ISCW017341 PE=2 SV=1	-1.40604	2.50079	1.32239
Q09JW2	RL17_ARGMO 60S ribosomal protein L17 OS=Argas monolakensis GN=RpL17 PE=2 SV=1	-1.40472	2.77632	1.47317
G3MRB5	G3MRB5_9ACAR Putative uncharacterized protein OS=Amblyomma maculatum PE=2 SV=1	-1.40222	2.48277	1.31195
B7PDY5	B7PDY5_IXOSC Vesicle coat complex COPII, GTPase subunit SAR1, putative OS=Ixodes scapularis GN=IscW_ISCW004922 PE=3 SV=1	-1.40079	2.89959	1.53585
B7PJ42	B7PJ42_IXOSC Putative uncharacterized protein OS=Ixodes scapularis GN=IscW_ISCW004575 PE=4 SV=1	-1.40072	3.7471	1.90577
B7QAX4	B7QAX4_IXOSC Calponin, putative (Fragment) OS=Ixodes scapularis GN=IscW_ISCW024817 PE=4 SV=1	-1.39792	2.75119	1.46005
B7PD90	B7PD90_IXOSC Aldose reductase, putative OS=Ixodes scapularis GN=IscW_ISCW016608 PE=4 SV=1	-1.39534	4.06668	2.02385
B7QL35	B7QL35_IXOSC Secreted salivary gland peptide, putative OS=Ixodes scapularis GN=IscW_ISCW023621 PE=3 SV=1	-1.39529	3.7279	1.89836
B7Q5P1	B7Q5P1_IXOSC Succinyl-CoA synthetase, beta subunit, putative (Fragment) OS=Ixodes scapularis GN=IscW_ISCW011750 PE=3 SV=1	-1.39352	3.07837	1.62217
Q4PM75	Q4PM75_IXOSC Cytochrome c OS=Ixodes scapularis PE=3 SV=1	-1.39174	2.49123	1.31686
B3Y8A4	B3Y8A4_RHIAP Cement protein 64P variant BA2 OS=Rhipicephalus appendiculatus GN=64P PE=2 SV=1	-1.38859	4.03717	2.01334
B7PWA1	B7PWA1_IXOSC Microcephalin, putative OS=Ixodes scapularis GN=IscW_ISCW019445 PE=4 SV=1	-1.38637	4.02844	2.01022
L7MAA0	L7MAA0_9ACAR Putative f0f1-type atp synthase alpha subunit OS=Rhipicephalus pulchellus PE=2 SV=1	-1.38252	2.66178	1.41239
Q95WZ7	Q95WZ7_IXOSC Glutathione peroxidase OS=Ixodes scapularis GN=gph PE=2 SV=1	-1.3821	2.42371	1.27722
Q4PM77	Q4PM77_IXOSC ATP synthase E chain OS=Ixodes scapularis GN=IscW_ISCW004780 PE=4 SV=1	-1.38133	2.6236	1.39155
G3MMH8	G3MMH8_9ACAR Proteasome subunit alpha type OS=Amblyomma maculatum PE=2 SV=1	-1.38031	4.02564	2.00922
B7PCP7	B7PCP7_IXOSC Actin-related protein 2/3 complex subunit 5 OS=Ixodes scapularis GN=IscW_ISCW017220 PE=3 SV=1	-1.3797	2.73547	1.45179
L7M4Q4	L7M4Q4_9ACAR Uncharacterized protein OS=Rhipicephalus pulchellus PE=2 SV=1	-1.37592	2.88584	1.52899
B7PKP9	B7PKP9_IXOSC Glyceraldehyde-3-phosphate dehydrogenase OS=Ixodes scapularis GN=IscW_ISCW018700 PE=3 SV=1	-1.37465	2.40934	1.26864
B7PGW3	B7PGW3_IXOSC Putative uncharacterized protein OS=Ixodes scapularis GN=IscW_ISCW004420 PE=4 SV=1	-1.37118	3.14225	1.6518
B7PQW9	B7PQW9_IXOSC Putative uncharacterized protein OS=Ixodes scapularis GN=IscW_ISCW018902 PE=4 SV=1	-1.37113	2.68025	1.42237
L7MAF1	L7MAF1_9ACAR Putative chaperonin chaperonin OS=Rhipicephalus pulchellus PE=2 SV=1	-1.36873	2.95436	1.56284
B7PF13	B7PF13_IXOSC Ribosomal protein L9, putative OS=Ixodes scapularis GN=IscW_ISCW018023 PE=4 SV=1	-1.36789	2.95252	1.56194
B7PY63	B7PY63_IXOSC Gamma-glutamyltranspeptidase, putative (Fragment) OS=Ixodes scapularis GN=IscW_ISCW009859 PE=4 SV=1	-1.36786	2.62704	1.39344
B7Q6Y7	B7Q6Y7_IXOSC RNA-binding protein musashi, putative OS=Ixodes scapularis GN=IscW_ISCW011438 PE=4 SV=1	-1.36728	2.41799	1.27381
L7M235	L7M235_9ACAR Putative c-3 sterol dehydrogenase/3-beta-hydroxysteroid dehydrogenase OS=Rhipicephalus pulchellus PE=2 SV=1	-1.36695	3.13143	1.64682
B7PZ24	B7PZ24_IXOSC Chaperonin complex component, TCP-1 delta subunit, putative OS=Ixodes scapularis GN=IscW_ISCW008709 PE=4 SV=1	-1.36063	2.55487	1.35325
Q6WCQ5	Q6WCQ5_IXOSC Block of proliferation protein OS=Ixodes scapularis PE=2 SV=1	-1.36062	3.92693	1.9734
G3MHE0	G3MHE0_9ACAR Putative uncharacterized protein (Fragment) OS=Amblyomma maculatum PE=2 SV=1	-1.35562	2.75507	1.46209
G3MMY5	G3MMY5_9ACAR Putative uncharacterized protein OS=Amblyomma maculatum PE=2 SV=1	-1.35294	2.79602	1.48338
B7P444	B7P444_IXOSC 40S ribosomal protein S7, putative OS=Ixodes scapularis GN=IscW_ISCW015731 PE=4 SV=1	-1.35254	2.41907	1.27445
B7PJG0	B7PJG0_IXOSC Putative uncharacterized protein OS=Ixodes scapularis GN=IscW_ISCW004040 PE=4 SV=1	-1.3524	3.89327	1.96098
B7QLU4	B7QLU4_IXOSC Putative uncharacterized protein OS=Ixodes scapularis GN=IscW_ISCW014249 PE=4 SV=1	-1.35029	3.88495	1.95789
B7PE07	B7PE07_IXOSC COMM domain-containing protein, putative OS=Ixodes scapularis GN=IscW_ISCW018201 PE=4 SV=1	-1.34445	2.99366	1.58191
B7P949	B7P949_IXOSC NADH dehydrogenase [ubiquinone] 1 subunit C2 OS=Ixodes scapularis GN=IscW_ISCW017349 PE=3 SV=1	-1.3433	3.85798	1.94785
B7PL64	B7PL64_IXOSC Carbon-nitrogen hydrolase, putative OS=Ixodes scapularis GN=IscW_ISCW005526 PE=4 SV=1	-1.34181	3.85187	1.94556
B7P2P0	B7P2P0_IXOSC Membrane protein, putative OS=Ixodes scapularis GN=IscW_ISCW001521 PE=4 SV=1	-1.34138	2.98309	1.57681
B7PDP1	B7PDP1_IXOSC Steroid reductase, putative (Fragment) OS=Ixodes scapularis GN=IscW_ISCW002618 PE=4 SV=1	-1.34131	2.91706	1.54452
B7QHA0	B7QHA0_IXOSC Helicase, putative (Fragment) OS=Ixodes scapularis GN=IscW_ISCW023393 PE=4 SV=1	-1.33956	3.06038	1.61371
Q4PMD3	Q4PMD3_IXOSC 40S ribosomal protein S10 OS=Ixodes scapularis GN=IscW_ISCW023883 PE=2 SV=1	-1.33869	2.42438	1.27762
L7MH86	L7MH86_9ACAR Putative 4-hydroxyphenylpyruvate dioxygenase (Fragment) OS=Rhipicephalus pulchellus PE=2 SV=1	-1.33854	3.53382	1.82123
B7P445	B7P445_IXOSC RNA polymerase II transcription elongation factor, putative OS=Ixodes scapularis GN=IscW_ISCW015732 PE=4 SV=1	-1.33784	3.53139	1.82023
B7Q402	B7Q402_IXOSC Hemelipoglycoprotein, putative (Fragment) OS=Ixodes scapularis GN=IscW_ISCW021704 PE=4 SV=1	-1.33705	2.54649	1.34851
B7P2H0	B7P2H0_IXOSC Putative uncharacterized protein OS=Ixodes scapularis GN=IscW_ISCW016365 PE=4 SV=1	-1.33681	3.83235	1.93823
B7QMI2	B7QMI2_IXOSC Glutathione S-transferase, putative (Fragment) OS=Ixodes scapularis GN=IscW_ISCW023198 PE=3 SV=1	-1.33037	3.50676	1.81014
B7QNM9	B7QNM9_IXOSC Putative uncharacterized protein (Fragment) OS=Ixodes scapularis GN=IscW_ISCW023966 PE=3 SV=1	-1.32924	2.42409	1.27744
B7P4U1	B7P4U1_IXOSC Protein disulfide isomerase, putative OS=Ixodes scapularis GN=IscW_ISCW016161 PE=3 SV=1	-1.32509	2.30783	1.20654
G3MNW8	G3MNW8_9ACAR Glucose-6-phosphate 1-dehydrogenase OS=Amblyomma maculatum PE=2 SV=1	-1.32395	3.78299	1.91953
B7Q5H9	B7Q5H9_IXOSC Fructose-bisphosphate aldolase OS=Ixodes scapularis GN=IscW_ISCW011371 PE=3 SV=1	-1.32229	2.32614	1.21794
B7PUS2	B7PUS2_IXOSC Ribosome recycling factor, putative OS=Ixodes scapularis GN=IscW_ISCW008294 PE=4 SV=1	-1.31918	2.72529	1.44641
B7Q6J1	B7Q6J1_IXOSC GGY domain-containing protein, putative (Fragment) OS=Ixodes scapularis GN=IscW_ISCW021552 PE=4 SV=1	-1.31833	2.59744	1.37709
B7Q2C4	B7Q2C4_IXOSC Alpha-B-crystallin, putative OS=Ixodes scapularis GN=IscW_ISCW020672 PE=3 SV=1	-1.31356	2.91616	1.54407
B7PJP9	B7PJP9_IXOSC Enolase OS=Ixodes scapularis GN=IscW_ISCW017666 PE=3 SV=1	-1.31333	2.35426	1.23528
B7QKY7	B7QKY7_IXOSC NADH:ubiquinone oxidoreductase, NDUFB6/B17 subunit, putative OS=Ixodes scapularis GN=IscW_ISCW022983 PE=4 SV=1	-1.30839	2.41995	1.27498
Q4PM18	Q4PM18_IXOSC Ribosomal protein L34 OS=Ixodes scapularis PE=4 SV=1	-1.30742	2.42661	1.27894
B7PKC0	B7PKC0_IXOSC 60S ribosomal protein L32, putative (Fragment) OS=Ixodes scapularis GN=IscW_ISCW005648 PE=4 SV=1	-1.30682	2.52879	1.33845
B7PV33	B7PV33_IXOSC Putative uncharacterized protein OS=Ixodes scapularis GN=IscW_ISCW007364 PE=4 SV=1	-1.30676	2.80008	1.48547
B7PQY1	B7PQY1_IXOSC Sidestep protein, putative OS=Ixodes scapularis GN=IscW_ISCW018916 PE=4 SV=1	-1.30033	3.69455	1.8854
B7PFC9	B7PFC9_IXOSC Putative uncharacterized protein OS=Ixodes scapularis GN=IscW_ISCW003515 PE=3 SV=1	-1.29752	3.68509	1.8817
G3MH78	G3MH78_9ACAR Putative uncharacterized protein (Fragment) OS=Amblyomma maculatum PE=2 SV=1	-1.29582	3.68056	1.87993
B7QFY7	B7QFY7_IXOSC RNA-binding protein, putative OS=Ixodes scapularis GN=IscW_ISCW021980 PE=4 SV=1	-1.29511	3.67643	1.87831
Q4PM61	Q4PM61_IXOSC Ubiquitin-conjugating enzyme OS=Ixodes scapularis PE=2 SV=1	-1.29491	2.5378	1.34358
Q4PM17	Q4PM17_IXOSC Ribosomal protein L35a OS=Ixodes scapularis PE=2 SV=1	-1.29087	2.33233	1.22177
B7P8Y3	B7P8Y3_IXOSC RNA polymerase I/III 16Kd polypeptide, putative OS=Ixodes scapularis GN=IscW_ISCW016785 PE=4 SV=1	-1.28859	3.65176	1.86859
B7PTG5	B7PTG5_IXOSC Putative uncharacterized protein OS=Ixodes scapularis GN=IscW_ISCW007970 PE=4 SV=1	-1.28751	2.41637	1.27284
B7Q1Z8	B7Q1Z8_IXOSC Neuronal cell adhesion molecule, putative OS=Ixodes scapularis GN=IscW_ISCW020054 PE=4 SV=1	-1.2858	2.42434	1.27759
L7M8U6	L7M8U6_9ACAR Putative actin OS=Rhipicephalus pulchellus PE=2 SV=1	-1.28475	3.63732	1.86288
B7PSG2	B7PSG2_IXOSC Secreted salivary gland peptide, putative (Fragment) OS=Ixodes scapularis GN=IscW_ISCW019656 PE=4 SV=1	-1.28266	2.65063	1.40634
B7P952	B7P952_IXOSC Splicing factor 3A subunit, putative OS=Ixodes scapularis GN=IscW_ISCW017352 PE=4 SV=1	-1.28258	3.62909	1.85961
B7PPQ6	B7PPQ6_IXOSC Putative uncharacterized protein (Fragment) OS=Ixodes scapularis GN=IscW_ISCW005418 PE=4 SV=1	-1.2825	3.6309	1.86033
B7PPR4	B7PPR4_IXOSC RSZp22 protein, putative OS=Ixodes scapularis GN=IscW_ISCW006562 PE=4 SV=1	-1.28102	2.34402	1.22899
B7P9G0	B7P9G0_IXOSC Putative uncharacterized protein (Fragment) OS=Ixodes scapularis GN=IscW_ISCW002994 PE=4 SV=1	-1.27983	3.61928	1.8557
G3MIA4	G3MIA4_9ACAR Putative uncharacterized protein (Fragment) OS=Amblyomma maculatum PE=2 SV=1	-1.27959	3.34261	1.74098
B7Q7A5	B7Q7A5_IXOSC Histidine triad (Hit) protein, putative (Fragment) OS=Ixodes scapularis GN=IscW_ISCW011268 PE=4 SV=1	-1.27793	3.61225	1.8529
B7PCV7	B7PCV7_IXOSC Peptidyl-prolyl cis-trans isomerase OS=Ixodes scapularis GN=IscW_ISCW024178 PE=3 SV=1	-1.27752	3.61111	1.85244
Q4PLZ2	Q4PLZ2_IXOSC Protein disulfide-isomerase OS=Ixodes scapularis PE=2 SV=1	-1.27522	2.24562	1.16712
L7M5P4	L7M5P4_9ACAR Putative prohibitin-like protein OS=Rhipicephalus pulchellus PE=2 SV=1	-1.2743	2.55266	1.352
G3MGM7	G3MGM7_9ACAR Putative uncharacterized protein (Fragment) OS=Amblyomma maculatum PE=2 SV=1	-1.27405	3.59832	1.84732
B7QBZ1	B7QBZ1_IXOSC Pre-mRNA-splicing factor 38A, putative OS=Ixodes scapularis GN=IscW_ISCW012585 PE=4 SV=1	-1.27316	3.59597	1.84638
B7PJW6	B7PJW6_IXOSC Putative uncharacterized protein OS=Ixodes scapularis GN=IscW_ISCW004520 PE=4 SV=1	-1.27175	2.39342	1.25907
B7PSQ6	B7PSQ6_IXOSC 40S ribosomal protein S3A, putative OS=Ixodes scapularis GN=IscW_ISCW008069 PE=4 SV=1	-1.26956	2.88699	1.52957
B7PB71	B7PB71_IXOSC Glutathione S-transferase, putative OS=Ixodes scapularis GN=IscW_ISCW017237 PE=3 SV=1	-1.2677	2.43031	1.28114
B7QGG0	B7QGG0_IXOSC Niemann-Pick type C1 domain-containing protein, putative (Fragment) OS=Ixodes scapularis GN=IscW_ISCW024809 PE=4 SV=1	-1.2661	2.76296	1.46621
B7QGQ3	B7QGQ3_IXOSC Putative uncharacterized protein OS=Ixodes scapularis GN=IscW_ISCW014417 PE=4 SV=1	-1.26524	2.2829	1.19087
B7Q6Y2	B7Q6Y2_IXOSC Chaperonin subunit, putative OS=Ixodes scapularis GN=IscW_ISCW011431 PE=3 SV=1	-1.26354	2.41001	1.26904
B7PV61	B7PV61_IXOSC Erlin-2, putative (Fragment) OS=Ixodes scapularis GN=IscW_ISCW007338 PE=4 SV=1	-1.26337	2.6121	1.38521
B7PJ70	B7PJ70_IXOSC Reticulon/nogo, putative OS=Ixodes scapularis GN=IscW_ISCW004407 PE=4 SV=1	-1.25796	2.35147	1.23357
B7PLU8	B7PLU8_IXOSC 40S ribosomal protein S6 (Fragment) OS=Ixodes scapularis GN=IscW_ISCW024315 PE=3 SV=1	-1.25629	2.26973	1.18252
B7P585	B7P585_IXOSC Phosphoglycerate kinase OS=Ixodes scapularis GN=IscW_ISCW015616 PE=3 SV=1	-1.25546	2.30192	1.20284
B7QLY1	B7QLY1_IXOSC 60S ribosomal protein L13 OS=Ixodes scapularis GN=IscW_ISCW023068 PE=3 SV=1	-1.25431	2.27701	1.18714
B7PG97	B7PG97_IXOSC Transcription factor NFAT, subunit NF45, putative (Fragment) OS=Ixodes scapularis GN=IscW_ISCW017579 PE=4 SV=1	-1.25156	2.41522	1.27216
B7Q7H6	B7Q7H6_IXOSC Putative uncharacterized protein OS=Ixodes scapularis GN=IscW_ISCW010717 PE=4 SV=1	-1.25076	3.51575	1.81383
B7P153	B7P153_IXOSC M20 domain-containing peptidase, putative OS=Ixodes scapularis GN=IscW_ISCW016472 PE=4 SV=1	-1.24905	2.41574	1.27247
B7QLH6	B7QLH6_IXOSC Glucose-6-phosphate isomerase OS=Ixodes scapularis GN=IscW_ISCW014868 PE=3 SV=1	-1.24839	2.61523	1.38694
B7QJ67	B7QJ67_IXOSC Vitellogenin, putative OS=Ixodes scapularis GN=IscW_ISCW013727 PE=4 SV=1	-1.24578	2.82997	1.50079
L7MFG5	L7MFG5_9ACAR Putative dimethylglycine dehydrogenase (Fragment) OS=Rhipicephalus pulchellus PE=2 SV=1	-1.24387	3.49133	1.80378
B7QGT5	B7QGT5_IXOSC RAS, putative OS=Ixodes scapularis GN=IscW_ISCW014484 PE=4 SV=1	-1.24097	3.48089	1.79946
B7QA07	B7QA07_IXOSC Secreted cysteine rich protein, putative OS=Ixodes scapularis GN=IscW_ISCW012259 PE=4 SV=1	-1.23863	3.47408	1.79663
B7P7W9	B7P7W9_IXOSC Innexin, putative OS=Ixodes scapularis GN=IscW_ISCW002903 PE=4 SV=1	-1.23618	2.73792	1.45308
L7LXL6	L7LXL6_9ACAR Putative a-kinase anchor protein 9 OS=Rhipicephalus pulchellus PE=2 SV=1	-1.23275	2.79912	1.48497
B7PD40	B7PD40_IXOSC Snrnp sm protein, putative OS=Ixodes scapularis GN=IscW_ISCW017363 PE=4 SV=1	-1.22812	2.4919	1.31724
B7QGL9	B7QGL9_IXOSC Splicing factor SC35, putative OS=Ixodes scapularis GN=IscW_ISCW023180 PE=4 SV=1	-1.22763	2.32626	1.21801
A6N9Z4	A6N9Z4_ORNPR 40S ribosomal protein S3 OS=Ornithodoros parkeri PE=2 SV=1	-1.22714	2.28671	1.19327
B7P7V8	B7P7V8_IXOSC Pterin-4-alpha-carbinolamine dehydratase, putative (Fragment) OS=Ixodes scapularis GN=IscW_ISCW003221 PE=3 SV=1	-1.22329	2.62185	1.39059
B7PXM8	B7PXM8_IXOSC Putative uncharacterized protein OS=Ixodes scapularis GN=IscW_ISCW009160 PE=4 SV=1	-1.22203	3.41503	1.7719
B7P0P6	B7P0P6_IXOSC Histone H1, putative OS=Ixodes scapularis GN=IscW_ISCW016230 PE=3 SV=1	-1.22097	2.23173	1.15816
L7LXX4	L7LXX4_9ACAR Putative translocon-associated protein OS=Rhipicephalus pulchellus PE=2 SV=1	-1.21917	2.49888	1.32128
G3MR73	G3MR73_9ACAR Putative uncharacterized protein OS=Amblyomma maculatum PE=2 SV=1	-1.2179	3.40177	1.76629
B7PNL5	B7PNL5_IXOSC Syntenin, putative OS=Ixodes scapularis GN=IscW_ISCW005775 PE=4 SV=1	-1.21723	2.69624	1.43095
B7P1Y7	B7P1Y7_IXOSC Transcription factor S-II, putative OS=Ixodes scapularis GN=IscW_ISCW000010 PE=4 SV=1	-1.21383	2.39774	1.26167
L7M7P8	L7M7P8_9ACAR Putative 20s proteasome regulatory subunit alpha type psma6/scl1 OS=Rhipicephalus pulchellus PE=2 SV=1	-1.21286	3.3842	1.75882
Q4PN98	Q4PN98_IXOSC Neuroprotein-like protein OS=Ixodes scapularis PE=4 SV=1	-1.20996	3.37409	1.7545
L7LZL3	L7LZL3_9ACAR Putative tho complex subunit 4 OS=Rhipicephalus pulchellus PE=2 SV=1	-1.20859	2.46828	1.30351
B7PHQ5	B7PHQ5_IXOSC Beta1,4 mannosyltransferase, putative OS=Ixodes scapularis GN=IscW_ISCW018248 PE=4 SV=1	-1.2081	3.12535	1.64402
B7Q1Q0	B7Q1Q0_IXOSC Cytochrome C oxidase subunit Va OS=Ixodes scapularis GN=IscW_ISCW008682 PE=4 SV=1	-1.20675	2.21259	1.14573
G3MLD5	G3MLD5_9ACAR Putative uncharacterized protein OS=Amblyomma maculatum PE=2 SV=1	-1.20649	3.12	1.64155
B7QDB0	B7QDB0_IXOSC Putative uncharacterized protein OS=Ixodes scapularis GN=IscW_ISCW022611 PE=4 SV=1	-1.20497	3.35686	1.74711
B7PNQ4	B7PNQ4_IXOSC Putative uncharacterized protein OS=Ixodes scapularis GN=IscW_ISCW018694 PE=4 SV=1	-1.2047	3.35594	1.74672
L7LZC8	L7LZC8_9ACAR Putative trna and rrna cytosine-c5-methylase nucleolar protein nol1/nop2 OS=Rhipicephalus pulchellus PE=2 SV=1	-1.20401	2.40648	1.26692
B7QAJ3	B7QAJ3_IXOSC LYR motif-containing protein, putative OS=Ixodes scapularis GN=IscW_ISCW012134 PE=4 SV=1	-1.2029	3.35028	1.74428
B7QJ52	B7QJ52_IXOSC Transcriptional regulator DJ-1, putative OS=Ixodes scapularis GN=IscW_ISCW014259 PE=4 SV=1	-1.2015	2.46591	1.30212
B7Q4E2	B7Q4E2_IXOSC Molybdenum cofactor biosynthesis pathway protein, putative OS=Ixodes scapularis GN=IscW_ISCW010699 PE=4 SV=1	-1.20124	3.34431	1.74171
B7PSB5	B7PSB5_IXOSC Putative uncharacterized protein OS=Ixodes scapularis GN=IscW_ISCW019425 PE=4 SV=1	-1.20098	2.66068	1.4118
L7MD91	L7MD91_9ACAR Uncharacterized protein (Fragment) OS=Rhipicephalus pulchellus PE=2 SV=1	-1.19972	3.33954	1.73965
B7PXV8	B7PXV8_IXOSC Putative uncharacterized protein OS=Ixodes scapularis GN=IscW_ISCW020693 PE=4 SV=1	-1.19965	3.34056	1.74009
L7M830	L7M830_9ACAR Uncharacterized protein OS=Rhipicephalus pulchellus PE=2 SV=1	-1.19852	2.48658	1.31416
B7PKM5	B7PKM5_IXOSC Short-chain dehydrogenase, putative (Fragment) OS=Ixodes scapularis GN=IscW_ISCW018577 PE=4 SV=1	-1.19814	2.51591	1.33108
L7M8Y4	L7M8Y4_9ACAR Putative nad-dependent malate dehydrogenase OS=Rhipicephalus pulchellus PE=2 SV=1	-1.19699	2.3688	1.24416
B7PX17	B7PX17_IXOSC Putative uncharacterized protein OS=Ixodes scapularis GN=IscW_ISCW007142 PE=4 SV=1	-1.19645	2.18704	1.12898
B7PMK0	B7PMK0_IXOSC Putative uncharacterized protein OS=Ixodes scapularis GN=IscW_ISCW006125 PE=4 SV=1	-1.19589	3.08901	1.62715
B7Q0N4	B7Q0N4_IXOSC Membrane protein, putative OS=Ixodes scapularis GN=IscW_ISCW009687 PE=4 SV=1	-1.19507	2.96887	1.56992
B7PWX4	B7PWX4_IXOSC Putative uncharacterized protein OS=Ixodes scapularis GN=IscW_ISCW008320 PE=4 SV=1	-1.19338	3.31866	1.7306
B7Q5H5	B7Q5H5_IXOSC Small nuclear ribonucleoprotein Sm D3, putative OS=Ixodes scapularis GN=IscW_ISCW011367 PE=4 SV=1	-1.19312	2.6435	1.40245
B7QHD3	B7QHD3_IXOSC Secreted protein, putative (Fragment) OS=Ixodes scapularis GN=IscW_ISCW014118 PE=4 SV=1	-1.19272	2.31719	1.21238
B7PRG2	B7PRG2_IXOSC 60S acidic ribosomal protein P0, putative OS=Ixodes scapularis GN=IscW_ISCW007303 PE=3 SV=1	-1.18732	2.1393	1.09714
B7PAX0	B7PAX0_IXOSC Alpha-parvin, putative OS=Ixodes scapularis GN=IscW_ISCW002088 PE=4 SV=1	-1.18726	3.29782	1.72151
B7P925	B7P925_IXOSC Histone H2A OS=Ixodes scapularis GN=IscW_ISCW002473 PE=3 SV=1	-1.1867	3.29609	1.72075
Q4PLX6	Q4PLX6_IXOSC ADP-ribosylation factor 1 OS=Ixodes scapularis PE=2 SV=1	-1.18554	2.462	1.29983
L7MDB6	L7MDB6_9ACAR Putative phosphatidylinositol transfer protein pdr16 (Fragment) OS=Rhipicephalus pulchellus PE=2 SV=1	-1.1854	3.29148	1.71873
B7P4W9	B7P4W9_IXOSC Sidestep protein, putative (Fragment) OS=Ixodes scapularis GN=IscW_ISCW000450 PE=4 SV=1	-1.18438	3.28832	1.71735
B7Q6L7	B7Q6L7_IXOSC Peptidyl-prolyl cis-trans isomerase, putative (Fragment) OS=Ixodes scapularis GN=IscW_ISCW011314 PE=3 SV=1	-1.18419	2.16621	1.11517
L7M6G3	L7M6G3_9ACAR Putative adaptor-related protein complex 2 sigma 1 subunit OS=Rhipicephalus pulchellus PE=2 SV=1	-1.18398	3.28686	1.71671
B7Q8B6	B7Q8B6_IXOSC Prefoldin, putative OS=Ixodes scapularis GN=IscW_ISCW010951 PE=4 SV=1	-1.1832	3.05259	1.61003
B7Q363	B7Q363_IXOSC Translocon-associated protein, gamma subunit, putative OS=Ixodes scapularis GN=IscW_ISCW008596 PE=4 SV=1	-1.18317	2.68583	1.42537
B7PT80	B7PT80_IXOSC Spindle pole body protein, putative OS=Ixodes scapularis GN=IscW_ISCW019513 PE=4 SV=1	-1.18261	3.28358	1.71527
L7M453	L7M453_9ACAR Uncharacterized protein OS=Rhipicephalus pulchellus PE=2 SV=1	-1.17734	3.26467	1.70694
B5M745	B5M745_AMBAM Nedd8 OS=Amblyomma americanum PE=4 SV=1	-1.17303	2.49684	1.3201
G3MQN1	G3MQN1_9ACAR Putative uncharacterized protein OS=Amblyomma maculatum PE=2 SV=1	-1.17274	2.94671	1.5591
E7CF11	E7CF11_BOOMI Mitochondrial volatge dependent anion-selective channel (Fragment) OS=Boophilus microplus GN=VDAC PE=4 SV=1	-1.16729	2.4568	1.29678
G3MPE9	G3MPE9_9ACAR Putative uncharacterized protein OS=Amblyomma maculatum PE=2 SV=1	-1.16645	3.22984	1.69146
L7MJA7	L7MJA7_9ACAR Putative translation initiation factor if-2 (Fragment) OS=Rhipicephalus pulchellus PE=2 SV=1	-1.16538	2.64613	1.40388
B5M747	B5M747_AMBAM Proteasome subunit beta type (Fragment) OS=Amblyomma americanum PE=2 SV=1	-1.16511	3.00103	1.58546
B7PNE7	B7PNE7_IXOSC Putative uncharacterized protein OS=Ixodes scapularis GN=IscW_ISCW018849 PE=4 SV=1	-1.1618	3.21432	1.68452
B7PNH9	B7PNH9_IXOSC Methionine synthase, putative (Fragment) OS=Ixodes scapularis GN=IscW_ISCW006522 PE=4 SV=1	-1.15575	2.97404	1.57242
B7QKS8	B7QKS8_IXOSC Troponin, putative (Fragment) OS=Ixodes scapularis GN=IscW_ISCW023441 PE=4 SV=1	-1.15321	2.16497	1.11435
L7M3U7	L7M3U7_9ACAR Putative myosin light chain cytoplasmic OS=Rhipicephalus pulchellus PE=2 SV=1	-1.1493	2.32851	1.2194
L7MHC5	L7MHC5_9ACAR Putative glutamine synthetase (Fragment) OS=Rhipicephalus pulchellus PE=2 SV=1	-1.14788	2.95249	1.56193
L7MHP9	L7MHP9_9ACAR Putative muscle myosin heavy chain (Fragment) OS=Rhipicephalus pulchellus PE=2 SV=1	-1.14321	3.15616	1.65817
L7M707	L7M707_9ACAR Putative discs large log 5a OS=Rhipicephalus pulchellus PE=2 SV=1	-1.14015	2.93086	1.55132
B7Q0R9	B7Q0R9_IXOSC ATP-dependent RNA helicase, putative (Fragment) OS=Ixodes scapularis GN=IscW_ISCW010217 PE=3 SV=1	-1.13745	2.58515	1.37025
B7QJT9	B7QJT9_IXOSC Ferritin, putative (Fragment) OS=Ixodes scapularis GN=IscW_ISCW015079 PE=4 SV=1	-1.13624	2.81405	1.49265
B7P6U4	B7P6U4_IXOSC Salivary secreted cytotoxin, putative OS=Ixodes scapularis GN=IscW_ISCW001565 PE=4 SV=1	-1.13318	2.18819	1.12974
B7PJZ9	B7PJZ9_IXOSC Dynein light chain OS=Ixodes scapularis GN=IscW_ISCW003606 PE=4 SV=1	-1.13241	3.12127	1.64214
B7PJX3	B7PJX3_IXOSC Putative uncharacterized protein OS=Ixodes scapularis GN=IscW_ISCW017804 PE=4 SV=1	-1.13149	3.11935	1.64125
B7P666	B7P666_IXOSC Putative uncharacterized protein (Fragment) OS=Ixodes scapularis GN=IscW_ISCW016018 PE=4 SV=1	-1.13099	3.11653	1.63994
Q4PMC2	Q4PMC2_IXOSC Ribosomal protein S20 OS=Ixodes scapularis GN=IscW_ISCW010752 PE=2 SV=1	-1.12763	2.27615	1.1866
B7Q9F1	B7Q9F1_IXOSC Protein disulfide isomerase, putative OS=Ixodes scapularis GN=IscW_ISCW010827 PE=3 SV=1	-1.12527	2.02416	1.01732
L7M832	L7M832_9ACAR Putative elongation factor tu culex quinquefasciatus elongation factor tu OS=Rhipicephalus pulchellus PE=2 SV=1	-1.12223	2.49544	1.31929
L7LTU7	L7LTU7_9ACAR Putative methylenetetrahydrofolate dehydrogenase/methylenetetrahydrofolate cyclohydrolase OS=Rhipicephalus pulchellus PE=2 SV=1	-1.11161	2.85393	1.51295
B7P767	B7P767_IXOSC Uridine phosphorylase, putative OS=Ixodes scapularis GN=IscW_ISCW000033 PE=4 SV=1	-1.11091	2.19116	1.1317
B7P916	B7P916_IXOSC Glycine cleavage system H protein, putative OS=Ixodes scapularis GN=IscW_ISCW002099 PE=3 SV=1	-1.11078	2.11463	1.0804
B7P4Y5	B7P4Y5_IXOSC Carboxypeptidase A2, putative (Fragment) OS=Ixodes scapularis GN=IscW_ISCW015949 PE=3 SV=1	-1.11002	2.42501	1.27799
B7PX12	B7PX12_IXOSC Putative uncharacterized protein (Fragment) OS=Ixodes scapularis GN=IscW_ISCW008265 PE=4 SV=1	-1.10926	2.84654	1.50921
B7QJ02	B7QJ02_IXOSC Putative uncharacterized protein OS=Ixodes scapularis GN=IscW_ISCW014682 PE=4 SV=1	-1.10905	3.04855	1.60812
G0WS04	G0WS04_BOOMI SeRPin family member OS=Boophilus microplus GN=srp PE=3 SV=1	-1.10674	3.04704	1.60741
B7PDV7	B7PDV7_IXOSC Putative uncharacterized protein OS=Ixodes scapularis GN=IscW_ISCW004465 PE=4 SV=1	-1.10288	2.28981	1.19523
A6N9L6	A6N9L6_ORNPR 40S ribosomal protein S28 OS=Ornithodoros parkeri PE=4 SV=1	-1.10091	2.20692	1.14204
B7QCE1	B7QCE1_IXOSC Nicotinamide N-methyltransferase, putative OS=Ixodes scapularis GN=IscW_ISCW012670 PE=4 SV=1	-1.09844	2.19532	1.13443
G3MPN0	G3MPN0_9ACAR Putative uncharacterized protein OS=Amblyomma maculatum PE=2 SV=1	-1.0974	2.50019	1.32204
L7M6I6	L7M6I6_9ACAR Putative glycine cleavage system h protein OS=Rhipicephalus pulchellus PE=2 SV=1	-1.09714	3.01193	1.59069
B7QI59	B7QI59_IXOSC Suppressor of G2 allele of skp1, putative (Fragment) OS=Ixodes scapularis GN=IscW_ISCW023717 PE=4 SV=1	-1.09486	2.32354	1.21632
L7MAW2	L7MAW2_9ACAR Uncharacterized protein OS=Rhipicephalus pulchellus PE=2 SV=1	-1.09468	3.00514	1.58743
B7PXW8	B7PXW8_IXOSC Signal peptidase complex, subunit SPC25, putative OS=Ixodes scapularis GN=IscW_ISCW020703 PE=4 SV=1	-1.09166	2.37268	1.24652
B7QHU4	B7QHU4_IXOSC Secreted salivary gland peptide, putative (Fragment) OS=Ixodes scapularis GN=IscW_ISCW023160 PE=4 SV=1	-1.09132	2.2036	1.13986
Q6PRC7	Q6PRC7_IXORI Legumain-like protease OS=Ixodes ricinus PE=2 SV=1	-1.09127	2.09114	1.06429
B7QIG2	B7QIG2_IXOSC Phosphomannomutase, putative OS=Ixodes scapularis GN=IscW_ISCW014574 PE=4 SV=1	-1.09105	2.99376	1.58196
G3MGI0	G3MGI0_9ACAR Putative uncharacterized protein (Fragment) OS=Amblyomma maculatum PE=2 SV=1	-1.08981	2.7948	1.48275
L7MJF6	L7MJF6_9ACAR Putative molecular chaperone of the grpe family (Fragment) OS=Rhipicephalus pulchellus PE=2 SV=1	-1.08675	2.38048	1.25125
B7Q3V0	B7Q3V0_IXOSC Putative uncharacterized protein OS=Ixodes scapularis GN=IscW_ISCW021495 PE=4 SV=1	-1.08628	2.78544	1.47791
L7M7P1	L7M7P1_9ACAR Putative glutamine synthetase OS=Rhipicephalus pulchellus PE=2 SV=1	-1.08548	2.20726	1.14225
Q4PM46	Q4PM46_IXOSC Cytochrome c oxidase polypeptide IV OS=Ixodes scapularis PE=2 SV=1	-1.08319	2.03359	1.02403
B7PZ15	B7PZ15_IXOSC Putative uncharacterized protein (Fragment) OS=Ixodes scapularis GN=IscW_ISCW020555 PE=4 SV=1	-1.08124	2.00544	1.00392
B7QG38	B7QG38_IXOSC NADH-plastoquinone oxidoreductase, putative OS=Ixodes scapularis GN=IscW_ISCW013042 PE=4 SV=1	-1.08083	2.27375	1.18507
B7QNH5	B7QNH5_IXOSC DPY-30 protein, putative OS=Ixodes scapularis GN=IscW_ISCW015178 PE=4 SV=1	-1.07896	2.7694	1.46957
B7PMS8	B7PMS8_IXOSC Protein GTLF3B, putative OS=Ixodes scapularis GN=IscW_ISCW019202 PE=4 SV=1	-1.07635	2.95059	1.561
B7PPP3	B7PPP3_IXOSC Arginine-rich protein, putative OS=Ixodes scapularis GN=IscW_ISCW006484 PE=4 SV=1	-1.07551	2.08715	1.06154
B7P328	B7P328_IXOSC Superoxide dismutase (Fragment) OS=Ixodes scapularis GN=IscW_ISCW016585 PE=3 SV=1	-1.07422	2.05767	1.04101
L7M5J9	L7M5J9_9ACAR Putative electron transfer flavoprotein alpha subunit OS=Rhipicephalus pulchellus PE=2 SV=1	-1.07353	2.20222	1.13896
L7LVS5	L7LVS5_9ACAR Putative inner centromere protein b OS=Rhipicephalus pulchellus PE=2 SV=1	-1.07024	2.93265	1.5522
B1GTW5	B1GTW5_IXORI Metis3 protein OS=Ixodes ricinus GN=metis3 PE=2 SV=1	-1.06678	2.92168	1.5468
G3MJ12	G3MJ12_9ACAR Putative uncharacterized protein (Fragment) OS=Amblyomma maculatum PE=2 SV=1	-1.06677	2.92208	1.547
B7P217	B7P217_IXOSC 40S ribosomal protein S30, putative OS=Ixodes scapularis GN=IscW_ISCW016278 PE=4 SV=1	-1.06409	2.20586	1.14134
B7Q0L8	B7Q0L8_IXOSC Protein involved in membrane traffic, putative OS=Ixodes scapularis GN=IscW_ISCW010157 PE=4 SV=1	-1.06246	2.23249	1.15865
Q4PM41	Q4PM41_IXOSC Multiple coagulation factor deficiency 2-like OS=Ixodes scapularis PE=2 SV=1	-1.06116	2.30749	1.20632
B7P6T7	B7P6T7_IXOSC Putative uncharacterized protein OS=Ixodes scapularis GN=IscW_ISCW000212 PE=4 SV=1	-1.05927	2.90088	1.53649
L7M3D6	L7M3D6_9ACAR Putative mitochondrial intermembrane space protein transporter complex OS=Rhipicephalus pulchellus PE=2 SV=1	-1.05736	2.89414	1.53313
B7QBS5	B7QBS5_IXOSC Monocarboxylate transporter, putative (Fragment) OS=Ixodes scapularis GN=IscW_ISCW022292 PE=4 SV=1	-1.05489	2.88765	1.5299
Q4PM10	Q4PM10_IXOSC 40S ribosomal protein S14, putative OS=Ixodes scapularis GN=IscW_ISCW023299 PE=2 SV=1	-1.05281	2.0205	1.01471
L7M577	L7M577_9ACAR Putative cdk5 activator-binding protein OS=Rhipicephalus pulchellus PE=2 SV=1	-1.05225	2.87976	1.52595
L7MEH0	L7MEH0_9ACAR Putative ribosomal protein l19 (Fragment) OS=Rhipicephalus pulchellus PE=2 SV=1	-1.05121	2.03717	1.02657
L7M1G8	L7M1G8_9ACAR Putative translation factor guf1 log mitochondrial-like protein OS=Rhipicephalus pulchellus PE=2 SV=1	-1.05068	2.87494	1.52353
Q4PM35	Q4PM35_IXOSC Ribosomal protein L19 OS=Ixodes scapularis PE=2 SV=1	-1.05065	1.97633	0.982826
B7PL88	B7PL88_IXOSC Secreted protein, putative OS=Ixodes scapularis GN=IscW_ISCW005667 PE=4 SV=1	-1.04897	2.35056	1.23301
Q4PMB0	Q4PMB0_IXOSC Ribosomal protein L32 OS=Ixodes scapularis PE=4 SV=1	-1.04887	2.10537	1.07408
B7PAD0	B7PAD0_IXOSC Putative uncharacterized protein (Fragment) OS=Ixodes scapularis GN=IscW_ISCW017183 PE=4 SV=1	-1.04791	2.86657	1.51933
L7LSG3	L7LSG3_9ACAR Putative small nuclear ribonucleoprotein snrnp OS=Rhipicephalus pulchellus PE=2 SV=1	-1.0477	2.86615	1.51912
B7Q8Q1	B7Q8Q1_IXOSC Putative uncharacterized protein OS=Ixodes scapularis GN=IscW_ISCW021605 PE=4 SV=1	-1.04767	2.86871	1.5204
L7LV76	L7LV76_9ACAR Putative tick transposon (Fragment) OS=Rhipicephalus pulchellus PE=2 SV=1	-1.04555	2.86045	1.51624
B7Q6C4	B7Q6C4_IXOSC Putative uncharacterized protein OS=Ixodes scapularis GN=IscW_ISCW010657 PE=4 SV=1	-1.04472	2.8576	1.5148
L7MAX0	L7MAX0_9ACAR Putative rox8 OS=Rhipicephalus pulchellus PE=2 SV=1	-1.0446	2.3927	1.25864
B7PZW3	B7PZW3_IXOSC Putative uncharacterized protein OS=Ixodes scapularis GN=IscW_ISCW020325 PE=4 SV=1	-1.04374	2.85466	1.51332
B7QAL5	B7QAL5_IXOSC Aldehyde dehydrogenase, putative (Fragment) OS=Ixodes scapularis GN=IscW_ISCW012082 PE=3 SV=1	-1.04304	1.93115	0.94946
B7QCR9	B7QCR9_IXOSC Putative uncharacterized protein OS=Ixodes scapularis GN=IscW_ISCW012740 PE=4 SV=1	-1.03891	2.84094	1.50637
L7MJC4	L7MJC4_9ACAR Putative paxillin (Fragment) OS=Rhipicephalus pulchellus PE=2 SV=1	-1.03693	2.2222	1.15199
B7PBW3	B7PBW3_IXOSC Protein disulfide isomerase 1, putative OS=Ixodes scapularis GN=IscW_ISCW002080 PE=3 SV=1	-1.03368	1.91903	0.940381
L7LY48	L7LY48_9ACAR Putative transcriptional regulator dj-1 OS=Rhipicephalus pulchellus PE=2 SV=1	-1.03165	2.82012	1.49576
L7M671	L7M671_9ACAR Putative histone 2a OS=Rhipicephalus pulchellus PE=2 SV=1	-1.03054	2.02713	1.01944
L7MG93	L7MG93_9ACAR Uncharacterized protein (Fragment) OS=Rhipicephalus pulchellus PE=2 SV=1	-1.0296	2.8154	1.49334
B7QF40	B7QF40_IXOSC Proteasome, subunit beta, putative OS=Ixodes scapularis GN=IscW_ISCW022656 PE=4 SV=1	-1.02897	2.81283	1.49202
B7P401	B7P401_IXOSC Secreted protein, putative OS=Ixodes scapularis GN=IscW_ISCW000590 PE=4 SV=1	-1.02475	2.80071	1.48579
L7M6P2	L7M6P2_9ACAR Putative molecular chaperone prefoldin subunit 3 OS=Rhipicephalus pulchellus PE=2 SV=1	-1.02443	2.80005	1.48545
B7QKD8	B7QKD8_IXOSC Sideroflexin 1,2,3, putative OS=Ixodes scapularis GN=IscW_ISCW023312 PE=4 SV=1	-1.02134	2.05692	1.04049
L7M1L5	L7M1L5_9ACAR Putative citrate synthase OS=Rhipicephalus pulchellus PE=2 SV=1	-1.02091	2.17249	1.11935
B7Q5S6	B7Q5S6_IXOSC Putative uncharacterized protein OS=Ixodes scapularis GN=IscW_ISCW010737 PE=4 SV=1	-1.02023	2.78862	1.47955
B7P526	B7P526_IXOSC Reductase, putative OS=Ixodes scapularis GN=IscW_ISCW001016 PE=4 SV=1	-1.01726	2.61001	1.38406
G3MKG5	G3MKG5_9ACAR Putative uncharacterized protein OS=Amblyomma maculatum PE=2 SV=1	-1.01633	2.77711	1.47359
B7PLG6	B7PLG6_IXOSC Putative uncharacterized protein OS=Ixodes scapularis GN=IscW_ISCW005793 PE=4 SV=1	-1.01466	2.77271	1.4713
L7M5N9	L7M5N9_9ACAR Putative fed tick salivary protein 3 OS=Rhipicephalus pulchellus PE=4 SV=1	-1.01427	2.77157	1.4707
B7PR76	B7PR76_IXOSC Branched chain alpha-keto acid dehydrogenase, putative (Fragment) OS=Ixodes scapularis GN=IscW_ISCW019115 PE=4 SV=1	-1.01142	2.28022	1.18917
B7Q057	B7Q057_IXOSC HEAT repeat-containing protein OS=Ixodes scapularis GN=IscW_ISCW008558 PE=4 SV=1	-1.01017	2.75997	1.46465
A6N9Y6	A6N9Y6_ORNPR 60S ribosomal protein L13 OS=Ornithodoros parkeri PE=2 SV=1	-1.00835	2.27415	1.18533
B7PPS7	B7PPS7_IXOSC Putative uncharacterized protein OS=Ixodes scapularis GN=IscW_ISCW006576 PE=4 SV=1	-1.00664	2.17089	1.11829
L7M8S3	L7M8S3_9ACAR Putative 26s proteasome regulatory complex subunit rpn8/psmd7 OS=Rhipicephalus pulchellus PE=2 SV=1	-1.00623	2.3169	1.2122
Q4PM21	Q4PM21_IXOSC Ribosomal protein L21 OS=Ixodes scapularis GN=IscW_ISCW017347 PE=2 SV=1	-1.00595	1.95099	0.964208
B7Q5F6	B7Q5F6_IXOSC Proteasome subunit alpha type OS=Ixodes scapularis GN=IscW_ISCW021572 PE=3 SV=1	-1.0031	2.01914	1.01374
B7PD96	B7PD96_IXOSC Putative uncharacterized protein OS=Ixodes scapularis GN=IscW_ISCW016616 PE=4 SV=1	-1.00305	2.09488	1.06687
B7Q372	B7Q372_IXOSC Multidrug resistance protein, putative OS=Ixodes scapularis GN=IscW_ISCW009022 PE=3 SV=1	-1.00187	2.73707	1.45263
B7QNX0	B7QNX0_IXOSC Group II PLP decarboxylase, putative OS=Ixodes scapularis GN=IscW_ISCW015494 PE=4 SV=1	-1.00178	2.73707	1.45263
B7Q2Q8	B7Q2Q8_IXOSC Putative uncharacterized protein OS=Ixodes scapularis GN=IscW_ISCW020667 PE=4 SV=1	-0.99846	2.72881	1.44827
B7QHT4	B7QHT4_IXOSC Transcription initiation factor IIF, small subunit, putative OS=Ixodes scapularis GN=IscW_ISCW023150 PE=4 SV=1	-0.997652	2.72608	1.44683
B7QIS3	B7QIS3_IXOSC 3-hydroxyacyl-CoA dehydrogenase, putative OS=Ixodes scapularis GN=IscW_ISCW014460 PE=4 SV=1	-0.996303	1.97335	0.980647
B7QN20	B7QN20_IXOSC Putative uncharacterized protein OS=Ixodes scapularis GN=IscW_ISCW015458 PE=4 SV=1	-0.995657	2.72011	1.44367
B7QHS0	B7QHS0_IXOSC Flotillin, putative OS=Ixodes scapularis GN=IscW_ISCW015012 PE=4 SV=1	-0.994015	2.7158	1.44138
L7M6E8	L7M6E8_9ACAR Putative kinase a-anchor protein neurobeachin OS=Rhipicephalus pulchellus PE=2 SV=1	-0.99396	2.71574	1.44135
B7PIB3	B7PIB3_IXOSC Cytochrome P450, putative OS=Ixodes scapularis GN=IscW_ISCW017964 PE=3 SV=1	-0.992461	2.71139	1.43904
B7P428	B7P428_IXOSC Vacuolar ATP synthase subunit E, putative OS=Ixodes scapularis GN=IscW_ISCW001551 PE=3 SV=1	-0.991797	1.96743	0.976312
L7MAT5	L7MAT5_9ACAR Putative succinyl-coa synthetase beta subunit OS=Rhipicephalus pulchellus PE=2 SV=1	-0.991238	2.54672	1.34864
L7M6Q5	L7M6Q5_9ACAR Putative heat shock-related protein OS=Rhipicephalus pulchellus PE=2 SV=1	-0.990903	2.70725	1.43683
B7PSV1	B7PSV1_IXOSC Ornithine decarboxylase, putative (Fragment) OS=Ixodes scapularis GN=IscW_ISCW019683 PE=3 SV=1	-0.989068	2.70253	1.43431
B7QE70	B7QE70_IXOSC mRNA cleavage factor I subunit, putative OS=Ixodes scapularis GN=IscW_ISCW011864 PE=4 SV=1	-0.987272	2.69899	1.43242
B7PR83	B7PR83_IXOSC Ubiquitin conjugating enzyme E1, putative OS=Ixodes scapularis GN=IscW_ISCW019122 PE=4 SV=1	-0.985157	2.06364	1.04519
Q86GZ4	Q86GZ4_RHIAP Midgut cysteine proteinase 3 OS=Rhipicephalus appendiculatus PE=2 SV=1	-0.983738	2.22903	1.15642
L7MAZ0	L7MAZ0_9ACAR Putative sorting nexin snx6/tfaf2 OS=Rhipicephalus pulchellus PE=2 SV=1	-0.983691	2.13286	1.09279
B7Q447	B7Q447_IXOSC Peptidyl-prolyl cis-trans isomerase OS=Ixodes scapularis GN=IscW_ISCW021667 PE=3 SV=1	-0.980767	2.68009	1.42228
Q3L6K7	Q3L6K7_9ACAR Myosin alkali light chain protein OS=Haemaphysalis qinghaiensis PE=2 SV=1	-0.979689	1.96593	0.975213
B7PH13	B7PH13_IXOSC 20S proteasome, regulatory subunit beta, putative OS=Ixodes scapularis GN=IscW_ISCW004008 PE=3 SV=1	-0.978562	2.6738	1.41889
B7PNU5	B7PNU5_IXOSC Glutamine synthetase, putative OS=Ixodes scapularis GN=IscW_ISCW018771 PE=3 SV=1	-0.978112	1.87129	0.904037
G3MRP1	G3MRP1_9ACAR Putative uncharacterized protein OS=Amblyomma maculatum PE=2 SV=1	-0.975474	2.50913	1.32718
B7P2Q4	B7P2Q4_IXOSC Lamin, putative OS=Ixodes scapularis GN=IscW_ISCW000339 PE=3 SV=1	-0.975168	1.85502	0.891437
L7MJN6	L7MJN6_9ACAR Putative rna-binding nuclear protein mak16 (Fragment) OS=Rhipicephalus pulchellus PE=2 SV=1	-0.97415	2.66191	1.41246
B7P3G4	B7P3G4_IXOSC Secreted protein, putative OS=Ixodes scapularis GN=IscW_ISCW015762 PE=4 SV=1	-0.971661	2.42242	1.27645
B7Q2W0	B7Q2W0_IXOSC Fumarase, putative (Fragment) OS=Ixodes scapularis GN=IscW_ISCW020593 PE=3 SV=1	-0.970628	2.01917	1.01376
B7Q174	B7Q174_IXOSC Hedgehog, putative OS=Ixodes scapularis GN=IscW_ISCW009092 PE=4 SV=1	-0.969281	2.64896	1.40542
B7QBY4	B7QBY4_IXOSC Protein LZIC, putative OS=Ixodes scapularis GN=IscW_ISCW012578 PE=4 SV=1	-0.968761	2.24552	1.16705
B7PUC2	B7PUC2_IXOSC Gemin2, putative OS=Ixodes scapularis GN=IscW_ISCW008217 PE=4 SV=1	-0.968469	2.64684	1.40427
B7PHM8	B7PHM8_IXOSC Ribosomal protein L24, putative OS=Ixodes scapularis GN=IscW_ISCW004115 PE=3 SV=1	-0.968426	2.24511	1.16679
B7P9V0	B7P9V0_IXOSC Secreted NADH-ubiquinone oxireductase, putative OS=Ixodes scapularis GN=IscW_ISCW003148 PE=4 SV=1	-0.967836	1.95193	0.964902
B7PHF8	B7PHF8_IXOSC (S)-2-hydroxy-acid oxidase, putative (Fragment) OS=Ixodes scapularis GN=IscW_ISCW003611 PE=4 SV=1	-0.965993	2.64015	1.40062
L7M3S8	L7M3S8_9ACAR Putative ribosomal protein s16 OS=Rhipicephalus pulchellus PE=2 SV=1	-0.964862	2.23817	1.16232
B7QL57	B7QL57_IXOSC Adenylyl cyclase-associated protein OS=Ixodes scapularis GN=IscW_ISCW023355 PE=3 SV=1	-0.962168	2.47813	1.30925
B7P6Q6	B7P6Q6_IXOSC Phospholipase C, putative (Fragment) OS=Ixodes scapularis GN=IscW_ISCW001178 PE=4 SV=1	-0.961929	2.62956	1.39482
B7P7A5	B7P7A5_IXOSC Ribophorin, putative (Fragment) OS=Ixodes scapularis GN=IscW_ISCW016170 PE=4 SV=1	-0.961556	1.83452	0.875403
B7PT84	B7PT84_IXOSC Secreted protein, putative OS=Ixodes scapularis GN=IscW_ISCW008479 PE=4 SV=1	-0.959245	2.47107	1.30514
B7PNX6	B7PNX6_IXOSC Proteasome subunit beta type OS=Ixodes scapularis GN=IscW_ISCW005987 PE=3 SV=1	-0.957798	2.05342	1.03803
B7Q0D6	B7Q0D6_IXOSC Phosphoserine aminotransferase, putative OS=Ixodes scapularis GN=IscW_ISCW020198 PE=3 SV=1	-0.952697	2.17326	1.11986
B7QIY4	B7QIY4_IXOSC Arginase, putative OS=Ixodes scapularis GN=IscW_ISCW014441 PE=4 SV=1	-0.950932	1.92926	0.948049
B7PSE0	B7PSE0_IXOSC Ribosomal protein L4, putative OS=Ixodes scapularis GN=IscW_ISCW007478 PE=4 SV=1	-0.950585	1.82339	0.866626
L7M488	L7M488_9ACAR Uncharacterized protein OS=Rhipicephalus pulchellus PE=2 SV=1	-0.950319	2.59879	1.37784
B7QDC7	B7QDC7_IXOSC Agrin, putative OS=Ixodes scapularis GN=IscW_ISCW013418 PE=4 SV=1	-0.948459	1.85721	0.893137
A6N9M6	A6N9M6_ORNPR Ribosomal protein OS=Ornithodoros parkeri PE=2 SV=1	-0.945188	2.16	1.11103
B7QCM5	B7QCM5_IXOSC Ribose-5-phosphate isomerase, putative (Fragment) OS=Ixodes scapularis GN=IscW_ISCW012092 PE=4 SV=1	-0.944825	2.36395	1.2412
L7M104	L7M104_9ACAR Putative vesicle trafficking protein sec1 OS=Rhipicephalus pulchellus PE=2 SV=1	-0.944228	2.5833	1.36922
B7PNA1	B7PNA1_IXOSC Multiple C2 and transmembrane domain-containing protein, putative (Fragment) OS=Ixodes scapularis GN=IscW_ISCW005839 PE=4 SV=1	-0.944059	2.58249	1.36876
L7M0U6	L7M0U6_9ACAR Putative glycosyl hydrolase family 38 OS=Rhipicephalus pulchellus PE=2 SV=1	-0.943374	2.58165	1.3683
L7ML89	L7ML89_9ACAR Putative ribosomal protein s26 (Fragment) OS=Rhipicephalus pulchellus PE=2 SV=1	-0.94322	2.1566	1.10876
B7QK54	B7QK54_IXOSC SEL-1, putative (Fragment) OS=Ixodes scapularis GN=IscW_ISCW014219 PE=4 SV=1	-0.941958	2.04601	1.03281
B7QDF3	B7QDF3_IXOSC Enoyl-CoA hydratase, putative OS=Ixodes scapularis GN=IscW_ISCW022130 PE=4 SV=1	-0.939538	2.19141	1.13186
B7PUQ1	B7PUQ1_IXOSC Toll, putative OS=Ixodes scapularis GN=IscW_ISCW008289 PE=4 SV=1	-0.939351	2.57114	1.36241
Q4PMN9	Q4PMN9_IXOSC Salivary selenoprotein M OS=Ixodes scapularis PE=2 SV=2	-0.939257	1.9531	0.965764
B7PN02	B7PN02_IXOSC Heat shock protein 70 (HSP70)-interacting protein, putative (Fragment) OS=Ixodes scapularis GN=IscW_ISCW018499 PE=4 SV=1	-0.938432	2.14814	1.10309
B7Q0C8	B7Q0C8_IXOSC Synapse-associated protein, putative OS=Ixodes scapularis GN=IscW_ISCW009349 PE=4 SV=1	-0.938357	2.14807	1.10304
B7Q999	B7Q999_IXOSC Secreted protein, putative OS=Ixodes scapularis GN=IscW_ISCW021294 PE=4 SV=1	-0.936631	2.41953	1.27473
L7LY68	L7LY68_9ACAR Putative partner of y14 and mago OS=Rhipicephalus pulchellus PE=2 SV=1	-0.934161	2.55713	1.35452
L7LWY6	L7LWY6_9ACAR Putative chaperonin complex component tcp-1 beta subunit cct2 OS=Rhipicephalus pulchellus PE=2 SV=1	-0.932813	1.87356	0.905785
L7LTA6	L7LTA6_9ACAR Putative thiamine pyrophosphate-requiring enzyme OS=Rhipicephalus pulchellus PE=2 SV=1	-0.932275	2.55236	1.35183
B7PZG4	B7PZG4_IXOSC Secreted protein, putative (Fragment) OS=Ixodes scapularis GN=IscW_ISCW020185 PE=4 SV=1	-0.931512	2.55025	1.35064
B7PRZ9	B7PRZ9_IXOSC Putative uncharacterized protein OS=Ixodes scapularis GN=IscW_ISCW007419 PE=4 SV=1	-0.931135	2.54994	1.35047
B7PUS1	B7PUS1_IXOSC F-box and WD domain protein, putative OS=Ixodes scapularis GN=IscW_ISCW008293 PE=4 SV=1	-0.931049	2.54901	1.34994
B7P9H3	B7P9H3_IXOSC Ankyrin repeat-containing protein OS=Ixodes scapularis GN=IscW_ISCW003172 PE=4 SV=1	-0.930971	2.54962	1.35028
B7P4X8	B7P4X8_IXOSC Myo inositol monophosphatase, putative OS=Ixodes scapularis GN=IscW_ISCW015941 PE=4 SV=1	-0.930076	2.54706	1.34883
L7LY05	L7LY05_9ACAR Putative isocitrate dehydrogenase alpha subunit OS=Rhipicephalus pulchellus PE=2 SV=1	-0.929789	2.54604	1.34825
B7PWH4	B7PWH4_IXOSC Zinc finger protein, putative OS=Ixodes scapularis GN=IscW_ISCW008407 PE=4 SV=1	-0.926848	2.09531	1.06716
B7QFF0	B7QFF0_IXOSC Vacuolar assembly/sorting protein DID2, putative OS=Ixodes scapularis GN=IscW_ISCW013340 PE=4 SV=1	-0.926798	2.53822	1.34382
B7QP21	B7QP21_IXOSC Ribosomal protein S15Aa, putative OS=Ixodes scapularis GN=IscW_ISCW015484 PE=3 SV=1	-0.926428	1.95574	0.967715
L7M8S7	L7M8S7_9ACAR Putative interferon-related developmental regulator OS=Rhipicephalus pulchellus PE=2 SV=1	-0.925089	2.165	1.11437
B7PD99	B7PD99_IXOSC Sulfotransferase, putative OS=Ixodes scapularis GN=IscW_ISCW003098 PE=4 SV=1	-0.922885	2.16109	1.11176
B7QDV1	B7QDV1_IXOSC Histone, putative OS=Ixodes scapularis GN=IscW_ISCW012234 PE=3 SV=1	-0.922708	1.83187	0.873319
L7LWX7	L7LWX7_9ACAR Putative fkbp-type peptidyl-prolyl cis-trans isomerase OS=Rhipicephalus pulchellus PE=4 SV=1	-0.921319	2.11847	1.08302
B7QAB1	B7QAB1_IXOSC Putative uncharacterized protein OS=Ixodes scapularis GN=IscW_ISCW021920 PE=4 SV=1	-0.920726	2.15727	1.10921
B7Q2V3	B7Q2V3_IXOSC Galectin, putative OS=Ixodes scapularis GN=IscW_ISCW020586 PE=4 SV=1	-0.920218	2.1563	1.10856
B7QBA0	B7QBA0_IXOSC Ribosomal protein L20, putative OS=Ixodes scapularis GN=IscW_ISCW012003 PE=3 SV=1	-0.919911	2.38106	1.2516
B7Q7V9	B7Q7V9_IXOSC Sulfotransferase, putative OS=Ixodes scapularis GN=IscW_ISCW021742 PE=4 SV=1	-0.919211	2.51884	1.33276
B7PU47	B7PU47_IXOSC Proteasome subunit beta type OS=Ixodes scapularis GN=IscW_ISCW007217 PE=3 SV=1	-0.91907	2.06303	1.04477
B7PP20	B7PP20_IXOSC Ubiquitin-conjugating enzyme, putative OS=Ixodes scapularis GN=IscW_ISCW019147 PE=4 SV=1	-0.918347	1.90665	0.93104
L7M6U0	L7M6U0_9ACAR Putative fructose-16-bisphosphatase OS=Rhipicephalus pulchellus PE=2 SV=1	-0.91672	2.3742	1.24744
B7Q5H6	B7Q5H6_IXOSC Beta-ureidopropionase, putative OS=Ixodes scapularis GN=IscW_ISCW011368 PE=4 SV=1	-0.915577	1.88268	0.912786
B7PLI1	B7PLI1_IXOSC Rwd domain-containing protein, putative OS=Ixodes scapularis GN=IscW_ISCW018678 PE=4 SV=1	-0.913	2.50332	1.32384
B7PB72	B7PB72_IXOSC Single-stranded DNA binding protein P9, putative OS=Ixodes scapularis GN=IscW_ISCW016888 PE=4 SV=1	-0.911596	1.83665	0.877078
B7PE88	B7PE88_IXOSC Putative uncharacterized protein (Fragment) OS=Ixodes scapularis GN=IscW_ISCW004844 PE=4 SV=1	-0.911034	2.36157	1.23975
B7QHF3	B7QHF3_IXOSC Putative uncharacterized protein (Fragment) OS=Ixodes scapularis GN=IscW_ISCW014876 PE=4 SV=1	-0.909863	2.4957	1.31945
B7PJP5	B7PJP5_IXOSC eIF2-interacting protein ABC50, putative OS=Ixodes scapularis GN=IscW_ISCW017659 PE=3 SV=1	-0.908845	2.35639	1.23658
B7QFG5	B7QFG5_IXOSC Secreted protein, putative OS=Ixodes scapularis GN=IscW_ISCW022380 PE=4 SV=1	-0.908454	2.3555	1.23604
G3MQE7	G3MQE7_9ACAR Putative uncharacterized protein OS=Amblyomma maculatum PE=2 SV=1	-0.908156	2.35489	1.23566
B7PY45	B7PY45_IXOSC Low-density lipoprotein receptor, putative OS=Ixodes scapularis GN=IscW_ISCW008505 PE=4 SV=1	-0.905364	2.05965	1.0424
B7Q199	B7Q199_IXOSC RAS protein, putative (Fragment) OS=Ixodes scapularis GN=IscW_ISCW010282 PE=4 SV=1	-0.90396	1.9046	0.929491
L7M7U1	L7M7U1_9ACAR Putative mrna splicing factor/ chromatin binding snw family nuclear protein OS=Rhipicephalus pulchellus PE=2 SV=1	-0.901235	2.47387	1.30677
B7QNZ9	B7QNZ9_IXOSC Caspase, apoptotic cysteine protease, putative OS=Ixodes scapularis GN=IscW_ISCW015329 PE=3 SV=1	-0.898421	2.04826	1.0344
L7LXP1	L7LXP1_9ACAR Putative hsp90 co-chaperone p23 OS=Rhipicephalus pulchellus PE=2 SV=1	-0.897238	2.33067	1.22074
L7LVC5	L7LVC5_9ACAR Uncharacterized protein OS=Rhipicephalus pulchellus PE=2 SV=1	-0.894174	2.324	1.21661
L7M861	L7M861_9ACAR Putative tropomodulin OS=Rhipicephalus pulchellus PE=2 SV=1	-0.893743	1.90986	0.933469
L7M332	L7M332_9ACAR Putative mitochondrial import inner membrane translocase subunit tim8-like protein OS=Rhipicephalus pulchellus PE=4 SV=1	-0.893586	2.10887	1.07647
L7MJL3	L7MJL3_9ACAR Putative chitinase (Fragment) OS=Rhipicephalus pulchellus PE=2 SV=1	-0.893124	2.45393	1.29509
B7P950	B7P950_IXOSC DNA-binding protein, putative OS=Ixodes scapularis GN=IscW_ISCW017350 PE=4 SV=1	-0.891904	1.84508	0.883682
Q4PMF2	Q4PMF2_IXOSC Histamine binding protein (Fragment) OS=Ixodes scapularis PE=2 SV=1	-0.891521	2.44978	1.29265
B7Q0Y4	B7Q0Y4_IXOSC Methylthioadenosine phosphorylase MTAP, putative (Fragment) OS=Ixodes scapularis GN=IscW_ISCW009267 PE=3 SV=1	-0.88958	2.4451	1.2899
B7P7Y4	B7P7Y4_IXOSC Enoyl-CoA hydratase, putative (Fragment) OS=Ixodes scapularis GN=IscW_ISCW017077 PE=4 SV=1	-0.886332	2.0961	1.06771
B7P5W5	B7P5W5_IXOSC Cleavage and polyadenylation specificity factor, putative OS=Ixodes scapularis GN=IscW_ISCW001347 PE=4 SV=1	-0.885462	2.09467	1.06672
Q4PMB3	RS4_IXOSC 40S ribosomal protein S4 OS=Ixodes scapularis GN=RpS4 PE=2 SV=1	-0.884874	1.76517	0.81981
B7PRV9	B7PRV9_IXOSC Vacuolar assembly/sorting protein DID4, putative OS=Ixodes scapularis GN=IscW_ISCW019894 PE=4 SV=1	-0.884645	2.30329	1.2037
Q4PM11	Q4PM11_IXOSC 40S ribosomal protein S13 OS=Ixodes scapularis PE=2 SV=1	-0.876551	1.79686	0.845477
B7P2K5	B7P2K5_IXOSC Asparaginase, putative OS=Ixodes scapularis GN=IscW_ISCW000866 PE=4 SV=1	-0.875985	2.07832	1.05542
B7QEF1	B7QEF1_IXOSC VAMP-associated protein involved in inositol metabolism, putative OS=Ixodes scapularis GN=IscW_ISCW022270 PE=4 SV=1	-0.872859	1.7988	0.847036
B7PAB5	B7PAB5_IXOSC Putative uncharacterized protein OS=Ixodes scapularis GN=IscW_ISCW016860 PE=4 SV=1	-0.869664	2.39697	1.26121
B7QGZ9	B7QGZ9_IXOSC Secreted protein, putative OS=Ixodes scapularis GN=IscW_ISCW015035 PE=3 SV=1	-0.868803	2.39523	1.26017
B7PHC5	B7PHC5_IXOSC Putative uncharacterized protein OS=Ixodes scapularis GN=IscW_ISCW004824 PE=4 SV=1	-0.867274	2.39113	1.25769
B7QL02	B7QL02_IXOSC Peptidyl-prolyl cis-trans isomerase (Fragment) OS=Ixodes scapularis GN=IscW_ISCW013830 PE=4 SV=1	-0.865936	2.3876	1.25556
B7Q2M1	B7Q2M1_IXOSC Cargo transport protein EMP24, putative OS=Ixodes scapularis GN=IscW_ISCW020626 PE=3 SV=1	-0.864526	2.38504	1.25402
B7P5L5	B7P5L5_IXOSC Putative uncharacterized protein (Fragment) OS=Ixodes scapularis GN=IscW_ISCW015708 PE=4 SV=1	-0.864197	2.21771	1.14907
B7QC47	B7QC47_IXOSC Adipophilin/perilipin, putative OS=Ixodes scapularis GN=IscW_ISCW013407 PE=4 SV=1	-0.863628	1.80795	0.854358
L7M7Z9	L7M7Z9_9ACAR Putative cytochrome c1 OS=Rhipicephalus pulchellus PE=2 SV=1	-0.86341	2.38172	1.252
B7Q121	B7Q121_IXOSC Putative uncharacterized protein OS=Ixodes scapularis GN=IscW_ISCW020576 PE=4 SV=1	-0.862009	2.05392	1.03838
B7PNZ4	B7PNZ4_IXOSC Short-chain alcohol dehydrogenase, putative OS=Ixodes scapularis GN=IscW_ISCW018873 PE=3 SV=1	-0.860783	2.25191	1.17115
L7M886	L7M886_9ACAR Putative serine/threonine protein phosphatase 2a regulatory subunit OS=Rhipicephalus pulchellus PE=2 SV=1	-0.860574	2.37512	1.248
B7P915	B7P915_IXOSC Dynein light chain, putative OS=Ixodes scapularis GN=IscW_ISCW002098 PE=4 SV=1	-0.859093	2.24839	1.16889
B7PY50	B7PY50_IXOSC Putative uncharacterized protein OS=Ixodes scapularis GN=IscW_ISCW008511 PE=4 SV=1	-0.859089	1.88887	0.91752
L7M6F0	L7M6F0_9ACAR Putative coatomer protein complex subunit zeta 1 OS=Rhipicephalus pulchellus PE=2 SV=1	-0.857854	2.24565	1.16713
Q4PM47	RS29_IXOSC 40S ribosomal protein S29 OS=Ixodes scapularis GN=RpS29 PE=3 SV=1	-0.857144	1.84885	0.886628
B7QL06	B7QL06_IXOSC Putative uncharacterized protein OS=Ixodes scapularis GN=IscW_ISCW013918 PE=4 SV=1	-0.855597	2.36356	1.24096
B7P9Z1	B7P9Z1_IXOSC F-box and WD domain protein, putative (Fragment) OS=Ixodes scapularis GN=IscW_ISCW017325 PE=4 SV=1	-0.854679	2.36079	1.23927
B7PNS0	B7PNS0_IXOSC Dendritic cell protein, putative OS=Ixodes scapularis GN=IscW_ISCW005874 PE=4 SV=1	-0.854272	2.35975	1.23864
B7P2L0	B7P2L0_IXOSC Sorting nexin, putative OS=Ixodes scapularis GN=IscW_ISCW000872 PE=4 SV=1	-0.84758	1.75394	0.810596
L7M871	L7M871_9ACAR Uncharacterized protein OS=Rhipicephalus pulchellus PE=2 SV=1	-0.845617	2.33954	1.22622
L7MG67	L7MG67_9ACAR Putative beta-n-acetylhexosaminidase (Fragment) OS=Rhipicephalus pulchellus PE=2 SV=1	-0.844778	2.21834	1.14948
B7PLH8	B7PLH8_IXOSC AMP dependent CoA ligase, putative OS=Ixodes scapularis GN=IscW_ISCW005280 PE=4 SV=1	-0.844731	2.33746	1.22494
B7Q5V1	B7Q5V1_IXOSC LYR motif-containing protein, putative OS=Ixodes scapularis GN=IscW_ISCW024653 PE=4 SV=1	-0.844562	2.33694	1.22462
B7PPX3	B7PPX3_IXOSC Putative uncharacterized protein OS=Ixodes scapularis GN=IscW_ISCW005479 PE=4 SV=1	-0.844049	2.33604	1.22407
B7PV15	B7PV15_IXOSC Glyoxylate/hydroxypyruvate reductase, putative OS=Ixodes scapularis GN=IscW_ISCW019963 PE=3 SV=1	-0.841817	2.01986	1.01426
B7PRH5	B7PRH5_IXOSC T-complex protein 1 subunit delta OS=Ixodes scapularis GN=IscW_ISCW007627 PE=3 SV=1	-0.840933	1.75142	0.808527
B7Q0B7	B7Q0B7_IXOSC Putative uncharacterized protein OS=Ixodes scapularis GN=IscW_ISCW009971 PE=4 SV=1	-0.839316	2.32485	1.21713
L7LYV7	L7LYV7_9ACAR Putative vesicle transport through interaction with t-snares log 1a OS=Rhipicephalus pulchellus PE=2 SV=1	-0.838355	2.01382	1.00993
G3MIQ7	G3MIQ7_9ACAR Putative uncharacterized protein (Fragment) OS=Amblyomma maculatum PE=2 SV=1	-0.838272	2.32218	1.21548
B7P904	B7P904_IXOSC Secreted protein, putative OS=Ixodes scapularis GN=IscW_ISCW002824 PE=4 SV=1	-0.837799	1.76486	0.819556
L7M6W8	L7M6W8_9ACAR Putative vacuolar assembly/sorting protein did2 OS=Rhipicephalus pulchellus PE=2 SV=1	-0.837591	2.32047	1.21442
B7P6S8	B7P6S8_IXOSC Zinc finger protein, putative OS=Ixodes scapularis GN=IscW_ISCW000201 PE=4 SV=1	-0.836969	2.31945	1.21379
B7P0R6	B7P0R6_IXOSC Putative uncharacterized protein (Fragment) OS=Ixodes scapularis GN=IscW_ISCW016250 PE=4 SV=1	-0.834283	1.90116	0.92688
B7PUH6	B7PUH6_IXOSC SNARE-associated protein snapin, putative (Fragment) OS=Ixodes scapularis GN=IscW_ISCW019832 PE=4 SV=1	-0.831711	2.30707	1.20606
B7PWK2	B7PWK2_IXOSC Zinc finger protein, putative OS=Ixodes scapularis GN=IscW_ISCW008027 PE=4 SV=1	-0.830389	2.18825	1.12978
B7Q4I8	B7Q4I8_IXOSC Putative uncharacterized protein OS=Ixodes scapularis GN=IscW_ISCW010639 PE=4 SV=1	-0.830187	2.30342	1.20378
Q6VPP5	Q6VPP5_IXORI Thioredoxin peroxidase (Fragment) OS=Ixodes ricinus PE=2 SV=1	-0.829762	1.99945	0.9996
L7MGZ0	L7MGZ0_9ACAR Putative dna helicase tip49 tbp-interacting protein (Fragment) OS=Rhipicephalus pulchellus PE=2 SV=1	-0.828553	1.99761	0.998274
Q6B864	Q6B864_9ACAR Cytochrome b5 OS=Ixodes pacificus PE=2 SV=1	-0.828459	1.76927	0.823154
B7Q9W1	B7Q9W1_IXOSC 5-AMP-activated protein kinase , beta subunit, putative OS=Ixodes scapularis GN=IscW_ISCW021036 PE=4 SV=1	-0.827739	2.29888	1.20093
B7P3S9	B7P3S9_IXOSC Peptidyl-tRNA hydrolase, putative OS=Ixodes scapularis GN=IscW_ISCW000602 PE=4 SV=1	-0.825723	1.99265	0.994687
L7MCZ6	L7MCZ6_9ACAR Putative scinderin like a (Fragment) OS=Rhipicephalus pulchellus PE=2 SV=1	-0.8257	1.95971	0.97064
L7LVE8	L7LVE8_9ACAR Uncharacterized protein OS=Rhipicephalus pulchellus PE=2 SV=1	-0.823555	2.2886	1.19446
B7PH44	B7PH44_IXOSC Malate dehydrogenase, putative OS=Ixodes scapularis GN=IscW_ISCW003528 PE=3 SV=1	-0.821407	1.74794	0.805653
B7QLY6	B7QLY6_IXOSC Nucleoside diphosphate kinase, putative OS=Ixodes scapularis GN=IscW_ISCW023074 PE=3 SV=1	-0.81727	1.72466	0.786316
Q5S1X3	Q5S1X3_IXOSC Fed tick salivary protein 7 OS=Ixodes scapularis GN=IscW_ISCW015859 PE=2 SV=1	-0.816624	1.76362	0.818541
B7QNH1	B7QNH1_IXOSC Triacylglycerol lipase, putative (Fragment) OS=Ixodes scapularis GN=IscW_ISCW024935 PE=3 SV=1	-0.812303	1.93833	0.954817
E5D589	E5D589_IXORI Ir86-1 protein OS=Ixodes ricinus PE=2 SV=1	-0.810391	1.75601	0.812305
B7PU50	B7PU50_IXOSC 3-hydroxyanthranilate 3,4-dioxygenase, putative OS=Ixodes scapularis GN=IscW_ISCW007038 PE=4 SV=1	-0.809093	1.93331	0.951072
B7P710	B7P710_IXOSC Sorting nexin, putative OS=Ixodes scapularis GN=IscW_ISCW000499 PE=4 SV=1	-0.803368	1.71503	0.778237
B7QHS7	B7QHS7_IXOSC RAS-related protein, putative (Fragment) OS=Ixodes scapularis GN=IscW_ISCW013805 PE=3 SV=1	-0.8024	2.2404	1.16376
L7M231	L7M231_9ACAR Uncharacterized protein OS=Rhipicephalus pulchellus PE=2 SV=1	-0.800003	2.23459	1.16001
L7M646	L7M646_9ACAR Putative aconitase/aconitase aconitase superfamily OS=Rhipicephalus pulchellus PE=2 SV=1	-0.799566	1.88301	0.913038
B7QAM9	B7QAM9_IXOSC Putative uncharacterized protein (Fragment) OS=Ixodes scapularis GN=IscW_ISCW012735 PE=4 SV=1	-0.798385	2.23092	1.15764
B7QCB8	B7QCB8_IXOSC 26S proteasome regulatory subunit 7, psd7, putative (Fragment) OS=Ixodes scapularis GN=IscW_ISCW022113 PE=4 SV=1	-0.795877	1.91257	0.935513
B7PWJ4	B7PWJ4_IXOSC Putative uncharacterized protein OS=Ixodes scapularis GN=IscW_ISCW008251 PE=4 SV=1	-0.795622	2.22743	1.15538
B7QB25	B7QB25_IXOSC Hexokinase, putative (Fragment) OS=Ixodes scapularis GN=IscW_ISCW012387 PE=3 SV=1	-0.794315	1.81608	0.860832
G3MNN5	G3MNN5_9ACAR Putative uncharacterized protein OS=Amblyomma maculatum PE=2 SV=1	-0.793975	2.22111	1.15128
B7PIW5	B7PIW5_IXOSC Putative uncharacterized protein OS=Ixodes scapularis GN=IscW_ISCW003473 PE=4 SV=1	-0.792193	2.21717	1.14872
B7Q8C6	B7Q8C6_IXOSC 3-hydroxyacyl-CoA dehydrogenase, putative OS=Ixodes scapularis GN=IscW_ISCW024631 PE=4 SV=1	-0.792025	2.2167	1.14842
L7LVA4	L7LVA4_9ACAR Putative phenylalanyl-trna synthetase beta subunit OS=Rhipicephalus pulchellus PE=2 SV=1	-0.790321	1.93468	0.952098
B2D2B7	B2D2B7_ORNCO Salivary secreted lipocalin OS=Ornithodoros coriaceus PE=2 SV=1	-0.786193	2.20375	1.13996
B7Q214	B7Q214_IXOSC Cytidine deaminase, putative OS=Ixodes scapularis GN=IscW_ISCW020026 PE=4 SV=1	-0.785956	1.87552	0.907287
B7PHC4	B7PHC4_IXOSC Putative uncharacterized protein OS=Ixodes scapularis GN=IscW_ISCW004823 PE=4 SV=1	-0.784699	2.20099	1.13815
G3MMH3	G3MMH3_9ACAR Eukaryotic translation initiation factor 6 OS=Amblyomma maculatum GN=EIF6 PE=2 SV=1	-0.784163	2.06007	1.04269
B7QA64	B7QA64_IXOSC Growth hormone-inducible soluble protein, putative OS=Ixodes scapularis GN=IscW_ISCW013294 PE=4 SV=1	-0.783727	2.19841	1.13646
L7LWU3	L7LWU3_9ACAR Putative signal transduction protein p25 OS=Rhipicephalus pulchellus PE=2 SV=1	-0.783562	1.71805	0.780768
L7M712	L7M712_9ACAR Putative sh3 and multiple ankyrin repeat 3 OS=Rhipicephalus pulchellus PE=2 SV=1	-0.78101	2.08878	1.06266
B7P327	B7P327_IXOSC Pre-mRNA-splicing regulator WTAP, putative (Fragment) OS=Ixodes scapularis GN=IscW_ISCW016584 PE=4 SV=1	-0.780191	1.88831	0.917097
B7SP39	B7SP39_DERVA Putative cathepsin B-like cysteine protease form 1 (Fragment) OS=Dermacentor variabilis PE=2 SV=1	-0.77998	2.05196	1.037
B7PBU8	B7PBU8_IXOSC Apoptosis-promoting RNA-binding protein TIA-1/TIAR, putative OS=Ixodes scapularis GN=IscW_ISCW016601 PE=4 SV=1	-0.779577	2.18951	1.13061
B7QE58	B7QE58_IXOSC Glutaredoxin, GRX, putative OS=Ixodes scapularis GN=IscW_ISCW022680 PE=4 SV=1	-0.775061	1.91025	0.933762
B7PGP7	B7PGP7_IXOSC Carnitine-acylcarnitine carrier protein, putative OS=Ixodes scapularis GN=IscW_ISCW003704 PE=3 SV=1	-0.773219	2.17525	1.12118
B7QA79	B7QA79_IXOSC Midgut serine proteinase 1, putative (Fragment) OS=Ixodes scapularis GN=IscW_ISCW012738 PE=3 SV=1	-0.771756	2.07057	1.05003
B7PFN5	B7PFN5_IXOSC NADH:ubiquinone oxidoreductase, B16.6 subunit/cell death-regulatory protein, putative (Fragment) OS=Ixodes scapularis GN=IscW_ISCW005224 PE=4 SV=1	-0.770993	2.06907	1.04899
B7QIM1	B7QIM1_IXOSC Putative uncharacterized protein OS=Ixodes scapularis GN=IscW_ISCW014020 PE=4 SV=1	-0.770833	1.78436	0.835409
B7QFQ3	B7QFQ3_IXOSC Cholinephosphate cytidylyltransferase, putative OS=Ixodes scapularis GN=IscW_ISCW012957 PE=4 SV=1	-0.770415	1.69398	0.760415
L7MCG1	L7MCG1_9ACAR Putative pyridoxal-dependent decarboxylase (Fragment) OS=Rhipicephalus pulchellus PE=2 SV=1	-0.769842	2.16778	1.11622
B7P9B2	B7P9B2_IXOSC Chloride ion current inducer protein, putative OS=Ixodes scapularis GN=IscW_ISCW002915 PE=4 SV=1	-0.769312	1.79442	0.843518
B7Q8U6	B7Q8U6_IXOSC Adenosine kinase, putative OS=Ixodes scapularis GN=IscW_ISCW021148 PE=4 SV=1	-0.767229	1.898	0.924483
B7P598	B7P598_IXOSC Prolyl 4-hydroxylase alpha subunit, putative (Fragment) OS=Ixodes scapularis GN=IscW_ISCW015771 PE=4 SV=1	-0.765197	2.15778	1.10955
L7MHW0	L7MHW0_9ACAR Putative phosphoribosyl pyrophosphate synthetase-associated protein 2 (Fragment) OS=Rhipicephalus pulchellus PE=2 SV=1	-0.76495	1.75544	0.811837
B7Q3I2	B7Q3I2_IXOSC Citrate synthase (Fragment) OS=Ixodes scapularis GN=IscW_ISCW009586 PE=3 SV=1	-0.763345	1.66546	0.735923
L7MDA7	L7MDA7_9ACAR Uncharacterized protein (Fragment) OS=Rhipicephalus pulchellus PE=2 SV=1	-0.762508	2.15188	1.1056
L7M933	L7M933_9ACAR Putative alpha-parvin OS=Rhipicephalus pulchellus PE=2 SV=1	-0.761812	2.15077	1.10485
G3MTC2	G3MTC2_9ACAR Putative uncharacterized protein OS=Amblyomma maculatum PE=2 SV=1	-0.76019	1.82516	0.868023
B7PUR9	B7PUR9_IXOSC Failed axon connections, putative OS=Ixodes scapularis GN=IscW_ISCW008291 PE=4 SV=1	-0.760168	1.78198	0.833481
L7MM54	L7MM54_9ACAR Uncharacterized protein (Fragment) OS=Rhipicephalus pulchellus PE=2 SV=1	-0.759844	2.14654	1.10201
B7QF41	B7QF41_IXOSC Putative uncharacterized protein OS=Ixodes scapularis GN=IscW_ISCW022657 PE=4 SV=1	-0.759659	2.14596	1.10163
B7P2D0	B7P2D0_IXOSC Peritrophic membrane chitin binding protein, putative OS=Ixodes scapularis GN=IscW_ISCW000955 PE=4 SV=1	-0.757841	1.61649	0.692867
B7P465	B7P465_IXOSC Dihydrolipoamide dehydrogenase, putative (Fragment) OS=Ixodes scapularis GN=IscW_ISCW001462 PE=4 SV=1	-0.757601	1.81654	0.861194
B7PEG8	B7PEG8_IXOSC Transcriptional factor nfil3/e4bp4, putative OS=Ixodes scapularis GN=IscW_ISCW018094 PE=4 SV=1	-0.756377	2.13865	1.0967
Q4PM74	Q4PM74_IXOSC Hematopoietic stem/progenitor cells protein-like OS=Ixodes scapularis PE=4 SV=1	-0.75436	1.78765	0.838067
B7PTK2	B7PTK2_IXOSC Eukaryotic translation initiation factor 4E binding protein, putative OS=Ixodes scapularis GN=IscW_ISCW008362 PE=4 SV=1	-0.752749	1.76659	0.820969
L7LQS3	L7LQS3_9ACAR Putative bilaris OS=Rhipicephalus pulchellus PE=2 SV=1	-0.751903	2.03226	1.02308
B7PA51	B7PA51_IXOSC Cuticle protein, putative OS=Ixodes scapularis GN=IscW_ISCW017293 PE=4 SV=1	-0.751142	1.87253	0.90499
L7M4V0	L7M4V0_9ACAR Uncharacterized protein OS=Rhipicephalus pulchellus PE=2 SV=1	-0.749796	1.69492	0.761218
B7QAM1	B7QAM1_IXOSC Chaperonin complex component, TCP-1 theta subunit, putative OS=Ixodes scapularis GN=IscW_ISCW012934 PE=3 SV=1	-0.74947	1.62691	0.702131
B7PY67	B7PY67_IXOSC Cysteine dioxygenase 1, putative OS=Ixodes scapularis GN=IscW_ISCW008991 PE=4 SV=1	-0.748968	2.12293	1.08606
B7PMX4	B7PMX4_IXOSC AP-3 complex subunit beta-1, putative OS=Ixodes scapularis GN=IscW_ISCW005629 PE=4 SV=1	-0.748146	1.66836	0.738433
L7LZZ7	L7LZZ7_9ACAR Uncharacterized protein OS=Rhipicephalus pulchellus PE=2 SV=1	-0.743319	2.11089	1.07785
G3MPU2	G3MPU2_9ACAR Putative uncharacterized protein OS=Amblyomma maculatum PE=2 SV=1	-0.743274	2.11066	1.0777
B7PQD4	B7PQD4_IXOSC RNA polymerase II proteinral transcription factor BTF3, putative OS=Ixodes scapularis GN=IscW_ISCW006277 PE=4 SV=1	-0.742461	1.62401	0.699557
B7PDF6	B7PDF6_IXOSC Secreted salivary gland peptide, putative OS=Ixodes scapularis GN=IscW_ISCW002434 PE=4 SV=1	-0.742193	1.74636	0.804355
B7PBT5	B7PBT5_IXOSC Ribosomal protein L13, putative OS=Ixodes scapularis GN=IscW_ISCW002233 PE=4 SV=1	-0.742131	1.83078	0.87246
B7Q4K3	B7Q4K3_IXOSC NADH:ubiquinone oxidoreductase, NDUFS8/23 kDa subunit, putative (Fragment) OS=Ixodes scapularis GN=IscW_ISCW010554 PE=3 SV=1	-0.74102	1.82898	0.871036
L7LWF8	L7LWF8_9ACAR Putative cadherin egf lag seven-pass g-type receptor OS=Rhipicephalus pulchellus PE=2 SV=1	-0.739413	2.00867	1.00624
B7P6W4	B7P6W4_IXOSC ATP binding protein, putative (Fragment) OS=Ixodes scapularis GN=IscW_ISCW024073 PE=4 SV=1	-0.737799	1.85173	0.888875
B7Q9E5	B7Q9E5_IXOSC Alpha-2-macroglobulin receptor-associated protein, putative OS=Ixodes scapularis GN=IscW_ISCW010822 PE=4 SV=1	-0.73492	1.63615	0.710305
B7PY47	B7PY47_IXOSC Low-density lipoprotein receptor, putative (Fragment) OS=Ixodes scapularis GN=IscW_ISCW008508 PE=4 SV=1	-0.732617	1.81651	0.861166
B7QI08	B7QI08_IXOSC NADH-ubiquinone dehydrogenase, putative OS=Ixodes scapularis GN=IscW_ISCW014272 PE=3 SV=1	-0.732274	1.6515	0.723773
L7M7K9	L7M7K9_9ACAR Putative amb caj-77 translation factor OS=Rhipicephalus pulchellus PE=2 SV=1	-0.730397	1.67938	0.747928
B7Q904	B7Q904_IXOSC THO complex subunit, putative OS=Ixodes scapularis GN=IscW_ISCW011624 PE=4 SV=1	-0.728542	2.07977	1.05642
B6V3B5	B6V3B5_IXORI Glutathione peroxidase OS=Ixodes ricinus PE=2 SV=1	-0.726789	1.61734	0.693622
B7PJS0	B7PJS0_IXOSC Nucleolar protein, putative OS=Ixodes scapularis GN=IscW_ISCW003913 PE=4 SV=1	-0.726196	2.07483	1.05299
B7PNN7	B7PNN7_IXOSC Attractin and platelet-activating factor acetylhydrolase, putative OS=Ixodes scapularis GN=IscW_ISCW006386 PE=4 SV=1	-0.723026	1.80236	0.849889
L7M710	L7M710_9ACAR Putative chd64 OS=Rhipicephalus pulchellus PE=2 SV=1	-0.72225	2.06662	1.04727
B7P6L5	B7P6L5_IXOSC Putative uncharacterized protein (Fragment) OS=Ixodes scapularis GN=IscW_ISCW015675 PE=4 SV=1	-0.721729	2.06544	1.04645
B7P918	B7P918_IXOSC Vacuolar H+ ATPase, putative OS=Ixodes scapularis GN=IscW_ISCW002101 PE=4 SV=1	-0.719967	1.82444	0.867452
L7MGC7	L7MGC7_9ACAR Uncharacterized protein (Fragment) OS=Rhipicephalus pulchellus PE=2 SV=1	-0.71965	2.06127	1.04353
G3MJT1	G3MJT1_9ACAR Putative uncharacterized protein (Fragment) OS=Amblyomma maculatum PE=2 SV=1	-0.717828	2.0573	1.04075
L7M8G9	L7M8G9_9ACAR Putative mitochondrial/chloroplast ribosomal protein l3 OS=Rhipicephalus pulchellus PE=2 SV=1	-0.716121	2.05395	1.0384
L7M5S2	L7M5S2_9ACAR Putative collagen alpha-2iv chain OS=Rhipicephalus pulchellus PE=2 SV=1	-0.715347	1.72234	0.784369
B7QEM1	B7QEM1_IXOSC Cniwi protein, putative OS=Ixodes scapularis GN=IscW_ISCW012408 PE=4 SV=1	-0.714392	2.05059	1.03604
B7PUM7	B7PUM7_IXOSC Peroxinectin, putative OS=Ixodes scapularis GN=IscW_ISCW007552 PE=4 SV=1	-0.712655	1.7081	0.772393
B7QKB2	B7QKB2_IXOSC Arylsulfatase B, putative (Fragment) OS=Ixodes scapularis GN=IscW_ISCW013931 PE=4 SV=1	-0.712373	2.04622	1.03296
B2D2D5	B2D2D5_ORNCO Cytochrome c oxidase subunit Va (Fragment) OS=Ornithodoros coriaceus PE=2 SV=1	-0.711427	1.71713	0.779996
B7Q0Y5	B7Q0Y5_IXOSC C subunit of V-ATPase, putative OS=Ixodes scapularis GN=IscW_ISCW009268 PE=4 SV=1	-0.710281	1.80957	0.855649
B7Q288	B7Q288_IXOSC Enoyl-CoA hydratase, putative (Fragment) OS=Ixodes scapularis GN=IscW_ISCW010016 PE=4 SV=1	-0.709568	1.64648	0.719386
B7QNZ7	B7QNZ7_IXOSC Transpanin, putative OS=Ixodes scapularis GN=IscW_ISCW015408 PE=4 SV=1	-0.708266	1.95017	0.963603
B7Q0V2	B7Q0V2_IXOSC Ribosomal protein L37, putative OS=Ixodes scapularis GN=IscW_ISCW020742 PE=4 SV=1	-0.708204	1.64885	0.72146
B7PP48	B7PP48_IXOSC Putative uncharacterized protein OS=Ixodes scapularis GN=IscW_ISCW006792 PE=4 SV=1	-0.70798	1.65288	0.724982
G3MM74	G3MM74_9ACAR Putative uncharacterized protein OS=Amblyomma maculatum PE=2 SV=1	-0.707798	1.92005	0.941146
B7QIK2	B7QIK2_IXOSC Putative uncharacterized protein OS=Ixodes scapularis GN=IscW_ISCW023122 PE=4 SV=1	-0.705611	2.03245	1.02322
L7M4K4	L7M4K4_9ACAR Uncharacterized protein OS=Rhipicephalus pulchellus PE=2 SV=1	-0.702525	1.77246	0.825755
B7Q8Y0	B7Q8Y0_IXOSC Putative uncharacterized protein OS=Ixodes scapularis GN=IscW_ISCW020956 PE=4 SV=1	-0.701635	1.9381	0.954643
B7QHT8	B7QHT8_IXOSC Putative uncharacterized protein OS=Ixodes scapularis GN=IscW_ISCW023154 PE=4 SV=1	-0.70038	1.60257	0.680385
B7QA40	B7QA40_IXOSC 60S ribosomal protein L23, putative OS=Ixodes scapularis GN=IscW_ISCW024803 PE=3 SV=1	-0.698458	1.58417	0.663731
B7P999	B7P999_IXOSC Signal transducing adapter molecule, putative OS=Ixodes scapularis GN=IscW_ISCW002328 PE=4 SV=1	-0.697338	1.9303	0.948822
L7M3I9	L7M3I9_9ACAR Putative peptide exporter abc superfamily OS=Rhipicephalus pulchellus PE=2 SV=1	-0.696106	2.01326	1.00953
B7QLK0	B7QLK0_IXOSC RNA binding motif-containing protein, putative OS=Ixodes scapularis GN=IscW_ISCW015020 PE=4 SV=1	-0.695389	1.55765	0.639369
L7M8W1	L7M8W1_9ACAR Putative rna polymerase i and iii subunit OS=Rhipicephalus pulchellus PE=2 SV=1	-0.694002	2.00873	1.00628
Q9XYR2	Q9XYR2_BOOMI Aldehyde dehydrogenase (Fragment) OS=Boophilus microplus GN=ALDH PE=2 SV=1	-0.691239	1.75631	0.812548
B7PEX5	B7PEX5_IXOSC Putative uncharacterized protein (Fragment) OS=Ixodes scapularis GN=IscW_ISCW024210 PE=4 SV=1	-0.688976	1.73302	0.793289
Q4PM31	RS3A_IXOSC 40S ribosomal protein S3a OS=Ixodes scapularis PE=2 SV=1	-0.686934	1.54717	0.629627
B7QD35	B7QD35_IXOSC SET and MYND domain-containing protein, putative OS=Ixodes scapularis GN=IscW_ISCW012780 PE=4 SV=1	-0.686835	1.99443	0.995977
B7P0T7	B7P0T7_IXOSC Putative uncharacterized protein OS=Ixodes scapularis GN=IscW_ISCW000122 PE=4 SV=1	-0.686551	1.58018	0.660091
Q6B8A6	Q6B8A6_9ACAR Ribosomal protein L30 OS=Ixodes pacificus PE=3 SV=1	-0.68563	1.74827	0.805924
L7LX77	L7LX77_9ACAR Putative glycine/serine hydroxymethyltransferase OS=Rhipicephalus pulchellus PE=2 SV=1	-0.68554	1.99185	0.994108
L7M7F0	L7M7F0_9ACAR Putative sorting and assembly machinery component 50 OS=Rhipicephalus pulchellus PE=2 SV=1	-0.685329	1.9915	0.993852
B7PSH9	B7PSH9_IXOSC Putative uncharacterized protein OS=Ixodes scapularis GN=IscW_ISCW019491 PE=4 SV=1	-0.685308	1.99143	0.993806
L7LW13	L7LW13_9ACAR Putative mitochondrial inner membrane OS=Rhipicephalus pulchellus PE=2 SV=1	-0.684321	1.98936	0.992307
B7QEW7	B7QEW7_IXOSC Putative uncharacterized protein OS=Ixodes scapularis GN=IscW_ISCW012380 PE=4 SV=1	-0.683387	1.74511	0.803316
B7QLY8	B7QLY8_IXOSC Ribosomal protein L3, putative OS=Ixodes scapularis GN=IscW_ISCW023076 PE=3 SV=1	-0.676739	1.53674	0.619878
B7PHM4	B7PHM4_IXOSC Adipocyte plasma membrane-associated protein, putative (Fragment) OS=Ixodes scapularis GN=IscW_ISCW003816 PE=4 SV=1	-0.676515	1.65825	0.729662
B7P2N4	B7P2N4_IXOSC Leucine aminopeptidase, putative OS=Ixodes scapularis GN=IscW_ISCW001779 PE=4 SV=1	-0.67233	1.7101	0.774078
L7MJ61	L7MJ61_9ACAR Putative heparan sulfate proteoglycan 2 (Fragment) OS=Rhipicephalus pulchellus PE=2 SV=1	-0.671179	1.75164	0.808705
B7PYD0	B7PYD0_IXOSC Putative uncharacterized protein (Fragment) OS=Ixodes scapularis GN=IscW_ISCW009471 PE=4 SV=1	-0.66775	1.63969	0.713419
L7M1J9	L7M1J9_9ACAR Putative extracellular protein sel-1 OS=Rhipicephalus pulchellus PE=2 SV=1	-0.665698	1.74355	0.802028
B7P2N5	B7P2N5_IXOSC Leucine aminopeptidase, putative OS=Ixodes scapularis GN=IscW_ISCW001780 PE=4 SV=1	-0.664683	1.87171	0.904356
B7PB95	B7PB95_IXOSC Stathmin OS=Ixodes scapularis GN=IscW_ISCW003366 PE=3 SV=1	-0.66387	1.69119	0.75804
B7Q6U0	B7Q6U0_IXOSC Putative uncharacterized protein OS=Ixodes scapularis GN=IscW_ISCW010937 PE=4 SV=1	-0.663703	1.74047	0.799478
L7LXI0	L7LXI0_9ACAR Putative small ubiquitin-related modifier 3 OS=Rhipicephalus pulchellus PE=4 SV=1	-0.6622	1.86732	0.900968
B7QEX8	B7QEX8_IXOSC Myosin light chain 1, putative OS=Ixodes scapularis GN=IscW_ISCW012685 PE=4 SV=1	-0.661875	1.63451	0.708854
Q4R1A6	Q4R1A6_HAELO Metalloprotease OS=Haemaphysalis longicornis PE=2 SV=1	-0.661015	1.94321	0.958442
B7PPL9	B7PPL9_IXOSC Cytochrome C oxidase, subunit VIa/COX13, putative OS=Ixodes scapularis GN=IscW_ISCW019235 PE=3 SV=1	-0.658199	1.61626	0.69266
L7MCT7	L7MCT7_9ACAR Putative programmed cell death 6-interacting protein (Fragment) OS=Rhipicephalus pulchellus PE=2 SV=1	-0.65778	1.65948	0.730729
B7P7Q6	B7P7Q6_IXOSC Vacuolar protein-sorting-associated protein, putative OS=Ixodes scapularis GN=IscW_ISCW002576 PE=4 SV=1	-0.65751	1.93653	0.953472
B7PSX9	B7PSX9_IXOSC Tropomyosin invertebrate, putative (Fragment) OS=Ixodes scapularis GN=IscW_ISCW008202 PE=4 SV=1	-0.656895	1.51646	0.600706
B7Q856	B7Q856_IXOSC Putative uncharacterized protein OS=Ixodes scapularis GN=IscW_ISCW010837 PE=4 SV=1	-0.656156	1.58119	0.661007
B7QK55	B7QK55_IXOSC Alternative splicing factor SRp55/B52/SRp75, putative (Fragment) OS=Ixodes scapularis GN=IscW_ISCW014220 PE=4 SV=1	-0.655071	1.65602	0.72772
E2J6X2	E2J6X2_9ACAR Putative RNA binding motif-containing protein (Fragment) OS=Hyalomma marginatum rufipes PE=2 SV=1	-0.654714	1.93126	0.94954
B7QLZ5	B7QLZ5_IXOSC 40S ribosomal protein S9, putative OS=Ixodes scapularis GN=IscW_ISCW023083 PE=3 SV=1	-0.652702	1.72467	0.786324
B7P208	B7P208_IXOSC Secreted protein, putative (Fragment) OS=Ixodes scapularis GN=IscW_ISCW024012 PE=4 SV=1	-0.651184	1.84808	0.886027
B7PI18	B7PI18_IXOSC Alpha-macroglobulin, putative (Fragment) OS=Ixodes scapularis GN=IscW_ISCW003923 PE=4 SV=1	-0.651007	1.92377	0.943934
B7Q4P9	B7Q4P9_IXOSC Iron-containing alcohol dehydrogenase, putative (Fragment) OS=Ixodes scapularis GN=IscW_ISCW021748 PE=4 SV=1	-0.647939	1.91855	0.940015
L7M0U1	L7M0U1_9ACAR Putative conserved membrane protein OS=Rhipicephalus pulchellus PE=2 SV=1	-0.645925	1.91394	0.936546
Q4PM16	Q4PM16_IXOSC 60S ribosomal protein L23 OS=Ixodes scapularis PE=2 SV=1	-0.644435	1.55671	0.638498
Q4PMA5	Q4PMA5_IXOSC Ribosomal protein L28 OS=Ixodes scapularis PE=2 SV=1	-0.643594	1.54285	0.625597
L7LX55	L7LX55_9ACAR Putative elongation factor g OS=Rhipicephalus pulchellus PE=2 SV=1	-0.643146	1.64092	0.714504
B7QCA1	B7QCA1_IXOSC RNA-binding translational regulator IRP, putative (Fragment) OS=Ixodes scapularis GN=IscW_ISCW013457 PE=4 SV=1	-0.642498	1.5614	0.642838
L7M8T1	L7M8T1_9ACAR Putative deoxyribose-phosphate aldolase OS=Rhipicephalus pulchellus PE=2 SV=1	-0.642137	1.83229	0.873651
L7LXP7	L7LXP7_9ACAR Putative nucleoporin OS=Rhipicephalus pulchellus PE=2 SV=1	-0.640613	1.90368	0.928794
B7PTG1	B7PTG1_IXOSC Carboxypeptidase, putative OS=Ixodes scapularis GN=IscW_ISCW007964 PE=4 SV=1	-0.639348	1.57428	0.654691
B7PSD3	B7PSD3_IXOSC Putative uncharacterized protein OS=Ixodes scapularis GN=IscW_ISCW007402 PE=4 SV=1	-0.639045	1.90092	0.926696
B7Q2P8	B7Q2P8_IXOSC 16 kDa thioredoxion, putative OS=Ixodes scapularis GN=IscW_ISCW020655 PE=4 SV=1	-0.638941	1.62088	0.696781
B7QN17	B7QN17_IXOSC Thioredoxin-dependent peroxide reductase OS=Ixodes scapularis GN=IscW_ISCW015321 PE=4 SV=1	-0.638316	1.70429	0.769169
B7QKH7	B7QKH7_IXOSC Putative uncharacterized protein OS=Ixodes scapularis GN=IscW_ISCW023134 PE=4 SV=1	-0.637657	1.58669	0.666021
B7Q9Z3	B7Q9Z3_IXOSC Proteasome subunit alpha type (Fragment) OS=Ixodes scapularis GN=IscW_ISCW010978 PE=3 SV=1	-0.636437	1.55136	0.633534
B7Q3Q4	B7Q3Q4_IXOSC Transformer-2 protein C, putative (Fragment) OS=Ixodes scapularis GN=IscW_ISCW010309 PE=4 SV=1	-0.63615	1.59972	0.677817
B7PEN4	B7PEN4_IXOSC Heat shock protein, putative OS=Ixodes scapularis GN=IscW_ISCW017754 PE=3 SV=1	-0.63583	1.48925	0.574587
L7M3Z8	L7M3Z8_9ACAR Uncharacterized protein OS=Rhipicephalus pulchellus PE=2 SV=1	-0.632914	1.62803	0.703123
L7MG99	L7MG99_9ACAR Putative nicotinic acid phosphoribosyltransferase (Fragment) OS=Rhipicephalus pulchellus PE=2 SV=1	-0.632259	1.88839	0.917153
B7QJY6	B7QJY6_IXOSC Sulfotransferase, putative OS=Ixodes scapularis GN=IscW_ISCW023528 PE=4 SV=1	-0.630799	1.81281	0.858229
B7QL34	B7QL34_IXOSC Secreted salivary gland peptide, putative OS=Ixodes scapularis GN=IscW_ISCW023620 PE=3 SV=1	-0.629551	1.81072	0.856566
B7PAX2	B7PAX2_IXOSC Cathepsin B endopeptidase, putative OS=Ixodes scapularis GN=IscW_ISCW002679 PE=3 SV=1	-0.628768	1.61276	0.68953
L7M458	L7M458_9ACAR Uncharacterized protein OS=Rhipicephalus pulchellus PE=2 SV=1	-0.625926	1.57336	0.653852
B7QGT9	B7QGT9_IXOSC Phosphatidylcholine-sterol acyltransferase, putative (Fragment) OS=Ixodes scapularis GN=IscW_ISCW013787 PE=4 SV=1	-0.625369	1.53594	0.619126
B7P150	B7P150_IXOSC 5' nucleotidase, putative (Fragment) OS=Ixodes scapularis GN=IscW_ISCW016469 PE=4 SV=1	-0.625117	1.87456	0.90655
B7PY42	B7PY42_IXOSC Low-density lipoprotein receptor, putative (Fragment) OS=Ixodes scapularis GN=IscW_ISCW008501 PE=4 SV=1	-0.622536	1.60503	0.682597
L7MBU4	L7MBU4_9ACAR Putative tick thioester protein (Fragment) OS=Rhipicephalus pulchellus PE=2 SV=1	-0.622198	1.6602	0.731357
B7Q573	B7Q573_IXOSC DNA replication factor/protein phosphatase inhibitor SET/SPR-2, putative OS=Ixodes scapularis GN=IscW_ISCW021350 PE=3 SV=1	-0.621833	1.50141	0.586322
A4GTA7	A4GTA7_IXORI Cathepsin B-like cysteine protease form 1 OS=Ixodes ricinus PE=2 SV=1	-0.619507	1.67744	0.746264
L7MI69	L7MI69_9ACAR Uncharacterized protein (Fragment) OS=Rhipicephalus pulchellus PE=2 SV=1	-0.618488	1.86179	0.896694
B7P5E4	B7P5E4_IXOSC NADH ubiquinone oxidoreductase subunit, putative OS=Ixodes scapularis GN=IscW_ISCW016453 PE=4 SV=1	-0.616736	1.56283	0.644159
B7P634	B7P634_IXOSC Sulfotransferase, putative OS=Ixodes scapularis GN=IscW_ISCW000969 PE=4 SV=1	-0.616711	1.78906	0.839198
B7Q0X3	B7Q0X3_IXOSC Tr-zfat protein, putative OS=Ixodes scapularis GN=IscW_ISCW009071 PE=4 SV=1	-0.616682	1.78888	0.839054
B7PTI1	B7PTI1_IXOSC Small nuclear ribonucleoprotein G, putative (Fragment) OS=Ixodes scapularis GN=IscW_ISCW008104 PE=4 SV=1	-0.616379	1.78835	0.83863
B7QKI7	B7QKI7_IXOSC Fibulin, putative (Fragment) OS=Ixodes scapularis GN=IscW_ISCW014687 PE=4 SV=1	-0.615382	1.85622	0.89237
L7M7W1	L7M7W1_9ACAR Putative medium subunit of clathrin adaptor complex OS=Rhipicephalus pulchellus PE=2 SV=1	-0.613924	1.63224	0.706853
Q4PM28	Q4PM28_IXOSC Putative uncharacterized protein OS=Ixodes scapularis PE=2 SV=1	-0.612558	1.85111	0.888393
B7PHX7	B7PHX7_IXOSC Adenylate kinase, putative OS=Ixodes scapularis GN=IscW_ISCW018064 PE=3 SV=1	-0.611722	1.57584	0.656124
L7M659	L7M659_9ACAR Putative vacuolar assembly/sorting protein OS=Rhipicephalus pulchellus PE=2 SV=1	-0.60984	1.84601	0.884414
L7MBL1	L7MBL1_9ACAR Uncharacterized protein (Fragment) OS=Rhipicephalus pulchellus PE=2 SV=1	-0.603148	1.83362	0.874697
B7P923	B7P923_IXOSC Putative uncharacterized protein OS=Ixodes scapularis GN=IscW_ISCW002471 PE=4 SV=1	-0.602957	1.83306	0.874256
B7QLX4	B7QLX4_IXOSC Multisynthetase complex auxiliary component p38, putative (Fragment) OS=Ixodes scapularis GN=IscW_ISCW023059 PE=4 SV=1	-0.602239	1.83194	0.873373
B7PEJ0	B7PEJ0_IXOSC PDZ domain-containing protein, putative OS=Ixodes scapularis GN=IscW_ISCW018118 PE=4 SV=1	-0.602054	1.48355	0.569057
B7PF53	B7PF53_IXOSC MACRO domain-containing protein, putative OS=Ixodes scapularis GN=IscW_ISCW004288 PE=4 SV=1	-0.601381	1.76331	0.81829
B7QLB0	B7QLB0_IXOSC Aspartate aminotransferase, putative OS=Ixodes scapularis GN=IscW_ISCW014718 PE=4 SV=1	-0.601274	1.58884	0.667971
B7P557	B7P557_IXOSC Mapmodulin, putative OS=Ixodes scapularis GN=IscW_ISCW001123 PE=4 SV=1	-0.599301	1.48797	0.573344
L7M914	L7M914_9ACAR Putative ubiquitin-specific protease OS=Rhipicephalus pulchellus PE=2 SV=1	-0.594313	1.81728	0.861782
B7P350	B7P350_IXOSC Myosin I, putative OS=Ixodes scapularis GN=IscW_ISCW001257 PE=4 SV=1	-0.593949	1.81656	0.861205
L7LSK0	L7LSK0_9ACAR Uncharacterized protein OS=Rhipicephalus pulchellus PE=2 SV=1	-0.591632	1.81251	0.857991
L7M5T5	L7M5T5_9ACAR Putative det1 complexing ubiquitin ligase OS=Rhipicephalus pulchellus PE=4 SV=1	-0.591136	1.74636	0.804347
B7Q9S7	B7Q9S7_IXOSC Adenylate cyclase, putative (Fragment) OS=Ixodes scapularis GN=IscW_ISCW011601 PE=3 SV=1	-0.58953	1.80847	0.85477
L7MM43	L7MM43_9ACAR Putative 60s acidic ribosomal protein (Fragment) OS=Rhipicephalus pulchellus PE=2 SV=1	-0.587685	1.48547	0.570918
Q4PM23	Q4PM23_IXOSC Ribosomal protein S17 (Fragment) OS=Ixodes scapularis PE=2 SV=1	-0.584151	1.47021	0.556021
B7QIQ6	B7QIQ6_IXOSC Heat shock protein 70 (HSP70)-interacting protein, putative OS=Ixodes scapularis GN=IscW_ISCW014612 PE=4 SV=1	-0.582616	1.60757	0.684885
B7PL51	B7PL51_IXOSC ML domain-containing protein, putative OS=Ixodes scapularis GN=IscW_ISCW005502 PE=4 SV=1	-0.580904	1.46645	0.552332
B7PVL5	B7PVL5_IXOSC Putative uncharacterized protein OS=Ixodes scapularis GN=IscW_ISCW024487 PE=4 SV=1	-0.57915	1.6219	0.697681
L7MD66	L7MD66_9ACAR Putative hat repeat protein (Fragment) OS=Rhipicephalus pulchellus PE=2 SV=1	-0.578026	1.52441	0.608253
G3MHU9	G3MHU9_9ACAR Putative uncharacterized protein (Fragment) OS=Amblyomma maculatum PE=2 SV=1	-0.577471	1.7869	0.837455
B7PQP6	B7PQP6_IXOSC Acetyl-CoA acetyltransferase, putative (Fragment) OS=Ixodes scapularis GN=IscW_ISCW005457 PE=3 SV=1	-0.57685	1.46622	0.552105
Q68HD1	Q68HD1_IXOSC Calreticulin OS=Ixodes scapularis GN=IscW_ISCW008184 PE=2 SV=1	-0.576356	1.43716	0.523221
A6N9P8	A6N9P8_ORNPR 60S ribosomal protein L126 OS=Ornithodoros parkeri PE=4 SV=1	-0.575303	1.61674	0.693084
B7Q653	B7Q653_IXOSC 26S proteasome non-ATPase regulatory subunit, putative (Fragment) OS=Ixodes scapularis GN=IscW_ISCW024720 PE=4 SV=1	-0.57522	1.7203	0.782662
B7PS56	B7PS56_IXOSC Secreted salivary gland peptide, putative OS=Ixodes scapularis GN=IscW_ISCW019353 PE=4 SV=1	-0.575204	1.78273	0.834086
B7PJP4	B7PJP4_IXOSC Dolichyl-di-phosphooligosaccharide protein glycotransferase, putative (Fragment) OS=Ixodes scapularis GN=IscW_ISCW017658 PE=4 SV=1	-0.575188	1.47701	0.562683
L7MFN3	L7MFN3_9ACAR Uncharacterized protein (Fragment) OS=Rhipicephalus pulchellus PE=2 SV=1	-0.574749	1.78177	0.833313
B7Q8Z4	B7Q8Z4_IXOSC WD-repeat protein, putative (Fragment) OS=Ixodes scapularis GN=IscW_ISCW020971 PE=4 SV=1	-0.574731	1.78209	0.833567
B7PMB8	B7PMB8_IXOSC Tropomyosin, putative OS=Ixodes scapularis GN=IscW_ISCW006460 PE=4 SV=1	-0.5732	1.77902	0.831082
B7PRH2	B7PRH2_IXOSC Malate dehydrogenase OS=Ixodes scapularis GN=IscW_ISCW007624 PE=3 SV=1	-0.572555	1.47401	0.559745
B7Q6P1	B7Q6P1_IXOSC Peptidyl-prolyl cis-trans isomerase OS=Ixodes scapularis GN=IscW_ISCW011728 PE=3 SV=1	-0.571328	1.77573	0.828412
B7QH45	B7QH45_IXOSC Trafficking protein particle complex subunit, putative OS=Ixodes scapularis GN=IscW_ISCW024846 PE=4 SV=1	-0.569962	1.60956	0.68667
B7QIL1	B7QIL1_IXOSC FERM, RhoGEF and pleckstrin domain-containing protein, putative (Fragment) OS=Ixodes scapularis GN=IscW_ISCW023625 PE=4 SV=1	-0.569674	1.77272	0.825964
A7UI24	A7UI24_AMBAM Lospin 9 OS=Amblyomma americanum PE=2 SV=1	-0.56811	1.77001	0.823761
L7M975	L7M975_9ACAR Putative serine/threonine specific protein phosphatase involved in cell cycle control OS=Rhipicephalus pulchellus PE=2 SV=1	-0.567792	1.60661	0.684022
L7M965	L7M965_9ACAR Putative rho-associated coiled-coil OS=Rhipicephalus pulchellus PE=2 SV=1	-0.567319	1.5876	0.666843
B7QG34	B7QG34_IXOSC Ribosomal protein S26, putative OS=Ixodes scapularis GN=IscW_ISCW013037 PE=4 SV=1	-0.56642	1.47337	0.559115
B7QDE2	B7QDE2_IXOSC RB13-6 antigen, putative (Fragment) OS=Ixodes scapularis GN=IscW_ISCW013243 PE=4 SV=1	-0.565531	1.57039	0.651122
B7P8U0	B7P8U0_IXOSC Putative uncharacterized protein OS=Ixodes scapularis GN=IscW_ISCW002134 PE=4 SV=1	-0.564206	1.76311	0.818121
B7P426	B7P426_IXOSC Protein arginine N-methyltransferase PRMT1, putative OS=Ixodes scapularis GN=IscW_ISCW001549 PE=4 SV=1	-0.561899	1.59884	0.677026
B7PZF9	B7PZF9_IXOSC Putative uncharacterized protein (Fragment) OS=Ixodes scapularis GN=IscW_ISCW009772 PE=4 SV=1	-0.56024	1.75621	0.812467
B7P3M6	B7P3M6_IXOSC Pyridoxal phosphate phosphatase PHOSPHO2, putative (Fragment) OS=Ixodes scapularis GN=IscW_ISCW015965 PE=4 SV=1	-0.560175	1.69672	0.76275
B7QBY7	B7QBY7_IXOSC Zinc finger protein, putative OS=Ixodes scapularis GN=IscW_ISCW012581 PE=4 SV=1	-0.558555	1.75307	0.809883
B7P2I3	B7P2I3_IXOSC Rgs-gaip interacting protein gipc, putative (Fragment) OS=Ixodes scapularis GN=IscW_ISCW015960 PE=4 SV=1	-0.558447	1.69329	0.759831
B7Q5S1	B7Q5S1_IXOSC Putative uncharacterized protein (Fragment) OS=Ixodes scapularis GN=IscW_ISCW010459 PE=4 SV=1	-0.558114	1.59367	0.672354
B7QG37	B7QG37_IXOSC Putative uncharacterized protein (Fragment) OS=Ixodes scapularis GN=IscW_ISCW013040 PE=4 SV=1	-0.557748	1.75164	0.808709
L7LTW8	L7LTW8_9ACAR Putative sphingomyelin phosphodiesterase acid-like 3b OS=Rhipicephalus pulchellus PE=2 SV=1	-0.557608	1.69191	0.758655
B7QND3	B7QND3_IXOSC Putative uncharacterized protein OS=Ixodes scapularis GN=IscW_ISCW015255 PE=4 SV=1	-0.557155	1.57455	0.654943
B7Q0I5	B7Q0I5_IXOSC Proteasome, subunit beta, putative OS=Ixodes scapularis GN=IscW_ISCW008949 PE=4 SV=1	-0.554132	1.74535	0.803518
L7MLQ1	L7MLQ1_9ACAR Putative adenosine deaminase (Fragment) OS=Rhipicephalus pulchellus PE=2 SV=1	-0.552334	1.74227	0.800966
B7P5W4	B7P5W4_IXOSC Putative uncharacterized protein OS=Ixodes scapularis GN=IscW_ISCW001346 PE=4 SV=1	-0.552154	1.44716	0.533222
B7P1W6	B7P1W6_IXOSC Putative uncharacterized protein OS=Ixodes scapularis GN=IscW_ISCW024094 PE=4 SV=1	-0.5497	1.44644	0.532504
B7P811	B7P811_IXOSC Sugar transporter, putative OS=Ixodes scapularis GN=IscW_ISCW016797 PE=4 SV=1	-0.547926	1.73463	0.794626
B7PEM0	B7PEM0_IXOSC RAB GTPase-activating protein, putative OS=Ixodes scapularis GN=IscW_ISCW005174 PE=4 SV=1	-0.545743	1.73075	0.791394
B7QII8	B7QII8_IXOSC Abhydrolase domain-containing protein, putative OS=Ixodes scapularis GN=IscW_ISCW014936 PE=4 SV=1	-0.542822	1.43092	0.516942
L7MJ57	L7MJ57_9ACAR Putative prolow-density lipoprotein receptor-related protein 1 (Fragment) OS=Rhipicephalus pulchellus PE=2 SV=1	-0.542805	1.66847	0.738521
Q4PMB1	Q4PMB1_IXOSC Elongation factor 1-beta OS=Ixodes scapularis PE=2 SV=1	-0.542467	1.4292	0.515209
B7PKP8	B7PKP8_IXOSC Spermidine synthase, putative OS=Ixodes scapularis GN=IscW_ISCW018699 PE=3 SV=1	-0.542357	1.48089	0.566467
L7MIU4	L7MIU4_9ACAR Putative actin-binding cytoskeleton protein filamin (Fragment) OS=Rhipicephalus pulchellus PE=2 SV=1	-0.542131	1.46933	0.555162
B7Q994	B7Q994_IXOSC Chromatin regulatory protein sir2, putative OS=Ixodes scapularis GN=IscW_ISCW021135 PE=4 SV=1	-0.54078	1.72206	0.784132
B7QNT8	B7QNT8_IXOSC Iron-sulfur protein Isa2, putative OS=Ixodes scapularis GN=IscW_ISCW023953 PE=4 SV=1	-0.539877	1.66386	0.734532
B7PKM0	B7PKM0_IXOSC Coiled-coil domain-containing protein, putative OS=Ixodes scapularis GN=IscW_ISCW005325 PE=4 SV=1	-0.537717	1.71678	0.779708
Q4PMC8	Q4PMC8_IXOSC Ribosomal protein L37A OS=Ixodes scapularis PE=4 SV=1	-0.537686	1.54974	0.632026
L7M913	L7M913_9ACAR Putative secreted peptide OS=Rhipicephalus pulchellus PE=2 SV=1	-0.537399	1.71632	0.77932
L7M772	L7M772_9ACAR Putative proline and glutamine-rich splicing factor sfpq OS=Rhipicephalus pulchellus PE=2 SV=1	-0.536588	1.51168	0.59615
B7Q6C2	B7Q6C2_IXOSC Putative uncharacterized protein OS=Ixodes scapularis GN=IscW_ISCW011844 PE=4 SV=1	-0.536261	1.71421	0.777541
L7LYI8	L7LYI8_9ACAR Putative procollagen-lysine 2-oxoglutarate 5-dioxygenase OS=Rhipicephalus pulchellus PE=2 SV=1	-0.535486	1.53326	0.616603
B7PHT2	B7PHT2_IXOSC Histone H2A OS=Ixodes scapularis GN=IscW_ISCW004478 PE=3 SV=1	-0.535206	1.44754	0.533608
B7PRF6	MTND_IXOSC 1,2-dihydroxy-3-keto-5-methylthiopentene dioxygenase OS=Ixodes scapularis GN=IscW_ISCW007295 PE=3 SV=1	-0.532968	1.44528	0.53135
L7M253	L7M253_9ACAR Putative host cell transcription factor hcfc1 OS=Rhipicephalus pulchellus PE=2 SV=1	-0.53003	1.49606	0.581165
L7MBH4	L7MBH4_9ACAR Putative mechanistic target of rapamycin serine/threonine kinase (Fragment) OS=Rhipicephalus pulchellus PE=2 SV=1	-0.529409	1.53938	0.622346
B7P7U3	B7P7U3_IXOSC Chloride channel, putative OS=Ixodes scapularis GN=IscW_ISCW002122 PE=4 SV=1	-0.527007	1.41652	0.502349
L7M4A5	L7M4A5_9ACAR Putative peptidyl-prolyl cis-trans isomerase OS=Rhipicephalus pulchellus PE=2 SV=1	-0.52582	1.6963	0.762393
B7Q1W2	B7Q1W2_IXOSC O-phosphoseryl-tRNA(Sec) selenium transferase, putative OS=Ixodes scapularis GN=IscW_ISCW008721 PE=4 SV=1	-0.524956	1.69503	0.76131
L7M6I8	L7M6I8_9ACAR Putative ribosomal protein s13 OS=Rhipicephalus pulchellus PE=2 SV=1	-0.52214	1.43635	0.522412
B7PTE5	B7PTE5_IXOSC Serine carboxypeptidase, putative OS=Ixodes scapularis GN=IscW_ISCW007492 PE=4 SV=1	-0.521654	1.54588	0.628425
L7M0I4	L7M0I4_9ACAR Putative 28s ribosomal protein s18a OS=Rhipicephalus pulchellus PE=2 SV=1	-0.520188	1.68672	0.754221
B7PDF3	B7PDF3_IXOSC FKBP-type peptidyl-prolyl cis-trans isomerase, putative OS=Ixodes scapularis GN=IscW_ISCW002430 PE=4 SV=1	-0.518851	1.4138	0.49958
B7Q301	B7Q301_IXOSC Putative uncharacterized protein OS=Ixodes scapularis GN=IscW_ISCW010239 PE=4 SV=1	-0.518125	1.68326	0.751261
L7MD37	L7MD37_9ACAR Putative tubulin alpha 1c (Fragment) OS=Rhipicephalus pulchellus PE=2 SV=1	-0.517498	1.4631	0.549025
B7Q5W3	B7Q5W3_IXOSC Serpin-2, putative (Fragment) OS=Ixodes scapularis GN=IscW_ISCW011013 PE=3 SV=1	-0.514008	1.48574	0.571177
B7PG56	B7PG56_IXOSC Putative uncharacterized protein OS=Ixodes scapularis GN=IscW_ISCW018348 PE=4 SV=1	-0.511112	1.43464	0.520688
B7QFX7	B7QFX7_IXOSC RAB-9 and, putative OS=Ixodes scapularis GN=IscW_ISCW021969 PE=3 SV=1	-0.509923	1.43228	0.518312
E9NSU3	E9NSU3_IXOSC STAT OS=Ixodes scapularis PE=2 SV=1	-0.507607	1.61401	0.690646
B7PIF5	B7PIF5_IXOSC Membrane bound O-acyltransferase domain-containing protein, putative OS=Ixodes scapularis GN=IscW_ISCW004027 PE=4 SV=1	-0.506217	1.66322	0.733979
B7P885	B7P885_IXOSC NAD dehydrogenase, putative OS=Ixodes scapularis GN=IscW_ISCW017395 PE=4 SV=1	-0.501528	1.45754	0.543534
B7QEH2	B7QEH2_IXOSC Putative uncharacterized protein OS=Ixodes scapularis GN=IscW_ISCW022265 PE=4 SV=1	-0.500027	1.65297	0.725063
B7PCL8	B7PCL8_IXOSC Hydroxysteroid (17-beta) dehydrogenase, putative OS=Ixodes scapularis GN=IscW_ISCW003401 PE=3 SV=1	-0.499431	1.4822	0.567737
B7P619	B7P619_IXOSC Serine/threonine protein kinase rio3, putative OS=Ixodes scapularis GN=IscW_ISCW000554 PE=4 SV=1	-0.499203	1.65154	0.723813
B7PQK0	B7PQK0_IXOSC Peptidyl-prolyl cis-trans isomerase OS=Ixodes scapularis GN=IscW_ISCW005710 PE=3 SV=1	-0.498266	1.6501	0.722553
B7PEK1	B7PEK1_IXOSC Polypyrimidine tract binding protein, putative (Fragment) OS=Ixodes scapularis GN=IscW_ISCW018130 PE=4 SV=1	-0.497719	1.45976	0.545733
Q4PM02	Q4PM02_IXOSC 40S ribosomal protein S7-like (Fragment) OS=Ixodes scapularis PE=2 SV=1	-0.496854	1.42976	0.515775
B7P3H6	B7P3H6_IXOSC Skeletrophin, putative OS=Ixodes scapularis GN=IscW_ISCW001315 PE=4 SV=1	-0.496478	1.64706	0.719894
B7QHP9	B7QHP9_IXOSC MAP7 domain-containing protein, putative OS=Ixodes scapularis GN=IscW_ISCW014494 PE=4 SV=1	-0.495103	1.59522	0.673752
B7PDQ0	B7PDQ0_IXOSC Putative uncharacterized protein OS=Ixodes scapularis GN=IscW_ISCW002627 PE=4 SV=1	-0.494678	1.64409	0.71729
B7Q8V5	B7Q8V5_IXOSC Glutaryl-CoA dehydrogenase, putative OS=Ixodes scapularis GN=IscW_ISCW010793 PE=3 SV=1	-0.494657	1.47927	0.564888
G3MRD6	G3MRD6_9ACAR Putative uncharacterized protein OS=Amblyomma maculatum PE=2 SV=1	-0.494397	1.59429	0.672914
B7PIT4	B7PIT4_IXOSC Endoplasmic reticulum membrane protein Lec35/MPDU1, putative (Fragment) OS=Ixodes scapularis GN=IscW_ISCW005096 PE=4 SV=1	-0.493956	1.64282	0.716177
L7LRU8	L7LRU8_9ACAR Putative cuticular protein OS=Rhipicephalus pulchellus PE=2 SV=1	-0.493249	1.64182	0.7153
B7Q577	B7Q577_IXOSC Putative uncharacterized protein OS=Ixodes scapularis GN=IscW_ISCW021354 PE=4 SV=1	-0.492328	1.64036	0.714014
B7PQI4	B7PQI4_IXOSC Putative uncharacterized protein OS=Ixodes scapularis GN=IscW_ISCW005373 PE=4 SV=1	-0.491548	1.43124	0.517266
Q86FP7	RS23_DERVA 40S ribosomal protein S23 OS=Dermacentor variabilis GN=RpS23 PE=2 SV=1	-0.491032	1.41276	0.498514
B7Q6N4	B7Q6N4_IXOSC Proteasome subunit alpha type, putative OS=Ixodes scapularis GN=IscW_ISCW011056 PE=4 SV=1	-0.48993	1.50544	0.590183
L7M506	L7M506_9ACAR Putative lamin OS=Rhipicephalus pulchellus PE=2 SV=1	-0.488372	1.43211	0.518142
B7P2J3	B7P2J3_IXOSC Putative uncharacterized protein OS=Ixodes scapularis GN=IscW_ISCW000854 PE=4 SV=1	-0.488022	1.58453	0.664053
L7M0T7	L7M0T7_9ACAR Uncharacterized protein OS=Rhipicephalus pulchellus PE=2 SV=1	-0.487647	1.63254	0.707116
L7M520	L7M520_9ACAR Putative nadp+-dependent malic enzyme OS=Rhipicephalus pulchellus PE=2 SV=1	-0.485968	1.62983	0.704725
L7LWE0	L7LWE0_9ACAR Putative vacuolar protein sorting 13 OS=Rhipicephalus pulchellus PE=2 SV=1	-0.480734	1.62127	0.697121
L7M782	L7M782_9ACAR Putative vacuolar h+-atpase v1 sector subunit b OS=Rhipicephalus pulchellus PE=2 SV=1	-0.480305	1.5486	0.630965
L7M2N4	L7M2N4_9ACAR Putative lysyl-trna synthetase class ii OS=Rhipicephalus pulchellus PE=2 SV=1	-0.47905	1.41825	0.504107
B7PZE3	B7PZE3_IXOSC Branched chain alpha-keto acid dehydrogenase, putative OS=Ixodes scapularis GN=IscW_ISCW009219 PE=4 SV=1	-0.478331	1.42856	0.514563
B7QJZ7	B7QJZ7_IXOSC ATP synthase gamma subunit, putative (Fragment) OS=Ixodes scapularis GN=IscW_ISCW023477 PE=3 SV=1	-0.478308	1.39951	0.484921
B7PJP0	B7PJP0_IXOSC Gamma-aminobutyric acid receptor associated protein, putative OS=Ixodes scapularis GN=IscW_ISCW017654 PE=3 SV=1	-0.477622	1.5691	0.649939
L7LTQ8	L7LTQ8_9ACAR Putative heteroproteinous nuclear ribonucleoprotein at 87f OS=Rhipicephalus pulchellus PE=2 SV=1	-0.477148	1.37219	0.45648
B7PRN8	B7PRN8_IXOSC Brain acid soluble protein, putative OS=Ixodes scapularis GN=IscW_ISCW007069 PE=4 SV=1	-0.476591	1.38425	0.46911
B7PMC3	B7PMC3_IXOSC Putative uncharacterized protein OS=Ixodes scapularis GN=IscW_ISCW006465 PE=4 SV=1	-0.476372	1.47424	0.559971
B7P4M6	B7P4M6_IXOSC Tyrosyl-tRNA synthetase, putative OS=Ixodes scapularis GN=IscW_ISCW001421 PE=4 SV=1	-0.475987	1.41141	0.497134
B7P6H0	B7P6H0_IXOSC Endophilin-B1, putative (Fragment) OS=Ixodes scapularis GN=IscW_ISCW000293 PE=4 SV=1	-0.475275	1.61238	0.689192
B7Q172	B7Q172_IXOSC Putative uncharacterized protein (Fragment) OS=Ixodes scapularis GN=IscW_ISCW020157 PE=4 SV=1	-0.474294	1.56407	0.645305
B7Q1V4	B7Q1V4_IXOSC Galectin, putative OS=Ixodes scapularis GN=IscW_ISCW008553 PE=4 SV=1	-0.474022	1.48557	0.571021
L7MFC6	L7MFC6_9ACAR Putative cell adhesion molecule (Fragment) OS=Rhipicephalus pulchellus PE=2 SV=1	-0.473894	1.61051	0.687519
B7QEW9	B7QEW9_IXOSC Secreted protein, putative OS=Ixodes scapularis GN=IscW_ISCW012383 PE=4 SV=1	-0.473703	1.56319	0.644497
B7PDZ7	B7PDZ7_IXOSC Alpha-D-galactosidase, putative OS=Ixodes scapularis GN=IscW_ISCW018188 PE=4 SV=1	-0.47209	1.40284	0.488347
B7Q8C7	B7Q8C7_IXOSC Putative uncharacterized protein OS=Ixodes scapularis GN=IscW_ISCW011676 PE=4 SV=1	-0.471818	1.60671	0.684109
B7Q396	B7Q396_IXOSC Secreted protein, putative OS=Ixodes scapularis GN=IscW_ISCW020178 PE=4 SV=1	-0.469324	1.40821	0.493867
L7MJY4	L7MJY4_9ACAR Putative transcription factor (Fragment) OS=Rhipicephalus pulchellus PE=2 SV=1	-0.4673	1.59953	0.67765
B7Q6R7	B7Q6R7_IXOSC Spliceosome associated protein, putative OS=Ixodes scapularis GN=IscW_ISCW010601 PE=4 SV=1	-0.467035	1.59899	0.67716
B7PL43	B7PL43_IXOSC Nicotinamide N-methyltransferase, putative (Fragment) OS=Ixodes scapularis GN=IscW_ISCW005867 PE=4 SV=1	-0.46684	1.59872	0.676915
Q4PM20	Q4PM20_IXOSC 40S ribosomal protein S27 OS=Ixodes scapularis PE=3 SV=1	-0.466699	1.46264	0.548575
B7PE50	B7PE50_IXOSC D-lactate dehydrognease 2, putative OS=Ixodes scapularis GN=IscW_ISCW005219 PE=4 SV=1	-0.466506	1.47633	0.562019
B7QA33	B7QA33_IXOSC Located at OATL1, putative (Fragment) OS=Ixodes scapularis GN=IscW_ISCW022593 PE=4 SV=1	-0.466396	1.55246	0.634554
G3MRF0	G3MRF0_9ACAR Putative uncharacterized protein OS=Amblyomma maculatum PE=2 SV=1	-0.465216	1.5509	0.633102
B7QH63	B7QH63_IXOSC Putative uncharacterized protein OS=Ixodes scapularis GN=IscW_ISCW014082 PE=4 SV=1	-0.46485	1.42103	0.506934
B7Q5I2	B7Q5I2_IXOSC Putative uncharacterized protein (Fragment) OS=Ixodes scapularis GN=IscW_ISCW011374 PE=4 SV=1	-0.464795	1.46049	0.546452
B7P5X8	B7P5X8_IXOSC Voltage-dependent anion-selective channel, putative OS=Ixodes scapularis GN=IscW_ISCW000781 PE=4 SV=1	-0.461534	1.34415	0.426696
B7PSI1	B7PSI1_IXOSC Muscle myosin heavy chain, putative OS=Ixodes scapularis GN=IscW_ISCW019493 PE=4 SV=1	-0.46098	1.58941	0.668488
B7PEW3	B7PEW3_IXOSC Molecular chaperone, putative OS=Ixodes scapularis GN=IscW_ISCW004472 PE=4 SV=1	-0.460751	1.58891	0.668038
L7M9Q7	L7M9Q7_9ACAR Putative tick transposon (Fragment) OS=Rhipicephalus pulchellus PE=2 SV=1	-0.459977	1.58795	0.667165
B7QC21	B7QC21_IXOSC Annexin (Fragment) OS=Ixodes scapularis GN=IscW_ISCW012245 PE=3 SV=1	-0.459685	1.54299	0.625726
B7PN70	B7PN70_IXOSC Charged multivesicular body protein, putative OS=Ixodes scapularis GN=IscW_ISCW005355 PE=4 SV=1	-0.459479	1.58696	0.666261
B7PQX5	B7PQX5_IXOSC Secreted protein, putative OS=Ixodes scapularis GN=IscW_ISCW018909 PE=4 SV=1	-0.458932	1.40156	0.487038
B7PKG8	B7PKG8_IXOSC Coatomer beta subunit, putative (Fragment) OS=Ixodes scapularis GN=IscW_ISCW024411 PE=4 SV=1	-0.458555	1.58559	0.665022
B7Q0Q8	B7Q0Q8_IXOSC Replication factor A 1, rfa1, putative OS=Ixodes scapularis GN=IscW_ISCW020441 PE=4 SV=1	-0.457133	1.46477	0.550671
B7PY41	B7PY41_IXOSC Apical endosomal glycoprotein, putative (Fragment) OS=Ixodes scapularis GN=IscW_ISCW008500 PE=4 SV=1	-0.455166	1.5801	0.660014
B7P2A2	B7P2A2_IXOSC Phosphofurin acidic cluster sorting protein, putative (Fragment) OS=Ixodes scapularis GN=IscW_ISCW000475 PE=4 SV=1	-0.454848	1.57971	0.659664
B7P3P1	B7P3P1_IXOSC Cathepsin B endopeptidase, putative OS=Ixodes scapularis GN=IscW_ISCW000080 PE=3 SV=1	-0.454845	1.35104	0.43407
B7QH66	B7QH66_IXOSC Crystallin, alpha B, putative (Fragment) OS=Ixodes scapularis GN=IscW_ISCW023576 PE=3 SV=1	-0.454388	1.40683	0.492449
B7QJQ0	B7QJQ0_IXOSC Dystroglycan, putative (Fragment) OS=Ixodes scapularis GN=IscW_ISCW015049 PE=4 SV=1	-0.452434	1.38319	0.467997
B7PQJ7	B7PQJ7_IXOSC Tyrosine/tryptophan monooxygenase, putative OS=Ixodes scapularis GN=IscW_ISCW005461 PE=4 SV=1	-0.451522	1.44469	0.530756
B7PXF1	B7PXF1_IXOSC Putative uncharacterized protein OS=Ixodes scapularis GN=IscW_ISCW008836 PE=4 SV=1	-0.45106	1.57353	0.654008
B7PJB6	B7PJB6_IXOSC Elongation factor 1-beta OS=Ixodes scapularis GN=IscW_ISCW004620 PE=3 SV=1	-0.450862	1.42654	0.512516
B7Q9Q8	B7Q9Q8_IXOSC NADH-cytochrome B5 reductase, putative OS=Ixodes scapularis GN=IscW_ISCW021232 PE=4 SV=1	-0.448295	1.51167	0.596139
B7Q5G4	B7Q5G4_IXOSC Endocytosis/signaling protein EHD1, putative OS=Ixodes scapularis GN=IscW_ISCW021581 PE=4 SV=1	-0.443356	1.37162	0.455883
Q4PM66	Q4PM66_IXOSC 60S ribosomal protein L18a OS=Ixodes scapularis PE=2 SV=1	-0.442637	1.56034	0.641858
L7M559	L7M559_9ACAR Putative phosphorylcholine transferase/cholinephosphate cytidylyltransferase OS=Rhipicephalus pulchellus PE=2 SV=1	-0.442528	1.51792	0.602099
B7Q4B8	B7Q4B8_IXOSC Vacuolar sorting protein VPS24, putative (Fragment) OS=Ixodes scapularis GN=IscW_ISCW024662 PE=4 SV=1	-0.440511	1.43181	0.517836
L7M6K0	L7M6K0_9ACAR Uncharacterized protein OS=Rhipicephalus pulchellus PE=2 SV=1	-0.439944	1.51425	0.598603
L7M7U4	L7M7U4_9ACAR Putative 20s proteasome regulatory subunit alpha type OS=Rhipicephalus pulchellus PE=2 SV=1	-0.439886	1.39158	0.476723
B7PT15	B7PT15_IXOSC Coiled-coil domain-containing protein, putative OS=Ixodes scapularis GN=IscW_ISCW024492 PE=4 SV=1	-0.439174	1.41975	0.505639
B7PBV1	B7PBV1_IXOSC Dynamin, putative (Fragment) OS=Ixodes scapularis GN=IscW_ISCW002525 PE=3 SV=1	-0.439012	1.55466	0.636599
B7QL36	B7QL36_IXOSC Serpin-4, putative OS=Ixodes scapularis GN=IscW_ISCW023623 PE=3 SV=1	-0.438985	1.42999	0.516002
F0J9P5	F0J9P5_AMBVA Transcription elongation factor B polypeptide (Fragment) OS=Amblyomma variegatum PE=2 SV=1	-0.43784	1.55283	0.634902
B7QF96	B7QF96_IXOSC Putative uncharacterized protein OS=Ixodes scapularis GN=IscW_ISCW012874 PE=4 SV=1	-0.437745	1.36019	0.443809
L7M730	L7M730_9ACAR Putative niemann-pick c1 protein OS=Rhipicephalus pulchellus PE=2 SV=1	-0.437211	1.55182	0.633957
B7Q0Y3	B7Q0Y3_IXOSC Ribosomal protein L55, putative OS=Ixodes scapularis GN=IscW_ISCW009266 PE=4 SV=1	-0.436617	1.49533	0.580462
B7PAP1	B7PAP1_IXOSC Putative uncharacterized protein (Fragment) OS=Ixodes scapularis GN=IscW_ISCW002678 PE=4 SV=1	-0.436323	1.43954	0.525612
B7PKG2	B7PKG2_IXOSC Fasciclin domain-containing protein, putative OS=Ixodes scapularis GN=IscW_ISCW006195 PE=4 SV=1	-0.435022	1.34933	0.432245
L7M2M3	L7M2M3_9ACAR Putative histidyl-trna synthetase OS=Rhipicephalus pulchellus PE=2 SV=1	-0.433941	1.3691	0.453231
B7PMK1	B7PMK1_IXOSC Putative uncharacterized protein OS=Ixodes scapularis GN=IscW_ISCW006126 PE=4 SV=1	-0.433934	1.54667	0.629169
B7Q7J5	B7Q7J5_IXOSC ER protein with KEEL retention signal, putative (Fragment) OS=Ixodes scapularis GN=IscW_ISCW010982 PE=4 SV=1	-0.433466	1.54594	0.628482
B7Q7S0	B7Q7S0_IXOSC Heat shock protein, putative (Fragment) OS=Ixodes scapularis GN=IscW_ISCW011425 PE=3 SV=1	-0.432536	1.39525	0.480522
B7Q3E5	B7Q3E5_IXOSC Citrate lyase beta chain, putative (Fragment) OS=Ixodes scapularis GN=IscW_ISCW009007 PE=4 SV=1	-0.431144	1.33471	0.416522
B7P9Y6	B7P9Y6_IXOSC Protocadherin fat, putative OS=Ixodes scapularis GN=IscW_ISCW017319 PE=4 SV=1	-0.429929	1.54044	0.623347
L7LQU5	L7LQU5_9ACAR Putative glycine rich protein OS=Rhipicephalus pulchellus PE=2 SV=1	-0.429606	1.41912	0.504998
B7QBQ5	B7QBQ5_IXOSC Bitesize isoform, putative OS=Ixodes scapularis GN=IscW_ISCW022158 PE=4 SV=1	-0.429323	1.5396	0.622558
E2J6V6	E2J6V6_9ACAR Putative 60S ribosomal protein L32 (Fragment) OS=Hyalomma marginatum rufipes PE=2 SV=1	-0.429193	1.53961	0.622565
L7MES7	L7MES7_9ACAR Putative ubiquitin activating enzyme uba1 (Fragment) OS=Rhipicephalus pulchellus PE=2 SV=1	-0.428036	1.53755	0.620636
B7QA77	B7QA77_IXOSC Dihydrolipoamide acetyltransferase, putative (Fragment) OS=Ixodes scapularis GN=IscW_ISCW013310 PE=3 SV=1	-0.427155	1.4961	0.581202
B7P1X1	B7P1X1_IXOSC Meprin A metalloprotease, putative OS=Ixodes scapularis GN=IscW_ISCW016405 PE=3 SV=1	-0.42697	1.53594	0.619122
B7PMG9	B7PMG9_IXOSC Putative uncharacterized protein OS=Ixodes scapularis GN=IscW_ISCW006855 PE=4 SV=1	-0.426096	1.53453	0.617795
B7PT36	B7PT36_IXOSC Calcium activated chlorine channel, putative OS=Ixodes scapularis GN=IscW_ISCW007370 PE=4 SV=1	-0.423426	1.32921	0.410569
L7M6K4	L7M6K4_9ACAR Putative kinesin-like protein kif16b OS=Rhipicephalus pulchellus PE=2 SV=1	-0.423098	1.49033	0.575635
B7P637	B7P637_IXOSC Microsomal triglyceride transfer protein, putative (Fragment) OS=Ixodes scapularis GN=IscW_ISCW001634 PE=4 SV=1	-0.42296	1.52976	0.613308
B7PM40	B7PM40_IXOSC C4b-binding protein beta chain, putative (Fragment) OS=Ixodes scapularis GN=IscW_ISCW019135 PE=4 SV=1	-0.422954	1.52984	0.613382
L7LVV8	L7LVV8_9ACAR Putative rhipicephalus family xiii OS=Rhipicephalus pulchellus PE=2 SV=1	-0.42225	1.52865	0.612259
B7Q7K8	B7Q7K8_IXOSC Topoisomerase I, putative OS=Ixodes scapularis GN=IscW_ISCW010954 PE=3 SV=1	-0.422208	1.52853	0.612147
L7M8M4	L7M8M4_9ACAR Uncharacterized protein OS=Rhipicephalus pulchellus PE=2 SV=1	-0.420853	1.52648	0.610209
Q4PM27	Q4PM27_IXOSC Ribosomal protein L11 OS=Ixodes scapularis GN=IscW_ISCW000476 PE=2 SV=1	-0.415575	1.32139	0.402061
B7QLN1	B7QLN1_IXOSC Fidipidine, putative (Fragment) OS=Ixodes scapularis GN=IscW_ISCW023539 PE=4 SV=1	-0.414721	1.40203	0.487512
B7QFN6	B7QFN6_IXOSC DNA polymerase delta processivity factor, putative OS=Ixodes scapularis GN=IscW_ISCW022029 PE=3 SV=1	-0.413909	1.35591	0.439256
B7P7C0	B7P7C0_IXOSC Fasciclin, putative OS=Ixodes scapularis GN=IscW_ISCW001538 PE=4 SV=1	-0.413683	1.40082	0.486268
B7QH38	B7QH38_IXOSC Myb transforming protein, putative OS=Ixodes scapularis GN=IscW_ISCW023285 PE=4 SV=1	-0.41311	1.39562	0.480905
B7QA93	B7QA93_IXOSC Sulfotransferase, putative OS=Ixodes scapularis GN=IscW_ISCW022085 PE=4 SV=1	-0.413053	1.40022	0.485651
B7PW97	B7PW97_IXOSC Putative uncharacterized protein OS=Ixodes scapularis GN=IscW_ISCW019622 PE=4 SV=1	-0.412199	1.51327	0.597665
B7Q2M8	B7Q2M8_IXOSC Molecular chaperone, putative OS=Ixodes scapularis GN=IscW_ISCW020633 PE=4 SV=1	-0.411726	1.39859	0.48397
B7Q4W1	B7Q4W1_IXOSC G-protein coupled octopamine receptor, putative (Fragment) OS=Ixodes scapularis GN=IscW_ISCW021342 PE=3 SV=1	-0.41043	1.51058	0.595103
B7PA53	B7PA53_IXOSC Cuticular protein, putative OS=Ixodes scapularis GN=IscW_ISCW017295 PE=4 SV=1	-0.410219	1.33904	0.421199
B7PZQ2	B7PZQ2_IXOSC Glutathione peroxidase, putative OS=Ixodes scapularis GN=IscW_ISCW020571 PE=4 SV=1	-0.410213	1.47237	0.55814
B7PJR3	B7PJR3_IXOSC Putative uncharacterized protein OS=Ixodes scapularis GN=IscW_ISCW003586 PE=4 SV=1	-0.409224	1.50924	0.593823
L7MEP4	L7MEP4_9ACAR Putative phosphoglucomutase/phosphomannomutase (Fragment) OS=Rhipicephalus pulchellus PE=2 SV=1	-0.408556	1.50791	0.592549
L7LYC0	L7LYC0_9ACAR Uncharacterized protein OS=Rhipicephalus pulchellus PE=2 SV=1	-0.407243	1.50581	0.590537
B7PR26	B7PR26_IXOSC Putative uncharacterized protein OS=Ixodes scapularis GN=IscW_ISCW005780 PE=4 SV=1	-0.406747	1.4676	0.553455
L7M5F8	L7M5F8_9ACAR Putative alkyl hydroperoxide reductase thiol specific antioxidant OS=Rhipicephalus pulchellus PE=2 SV=1	-0.406694	1.50489	0.589661
B7QCY4	B7QCY4_IXOSC 40S ribosomal protein S4, putative (Fragment) OS=Ixodes scapularis GN=IscW_ISCW024787 PE=4 SV=1	-0.40323	1.40033	0.485764
B7Q2W2	B7Q2W2_IXOSC UTP-glucose-1-phosphate uridylyltransferase, putative (Fragment) OS=Ixodes scapularis GN=IscW_ISCW020596 PE=4 SV=1	-0.402659	1.46193	0.547876
B7PEA9	B7PEA9_IXOSC 40S ribosomal protein, putative OS=Ixodes scapularis GN=IscW_ISCW003489 PE=3 SV=1	-0.402346	1.33056	0.412033
B7P0Q3	B7P0Q3_IXOSC Deoxyribonuclease II, putative (Fragment) OS=Ixodes scapularis GN=IscW_ISCW016235 PE=4 SV=1	-0.400317	1.29428	0.372145
B7P7X1	B7P7X1_IXOSC Putative uncharacterized protein OS=Ixodes scapularis GN=IscW_ISCW002440 PE=4 SV=1	-0.400124	1.45842	0.544406
B2D274	B2D274_ORNCO Cytochrome c oxidase polypeptide IV OS=Ornithodoros coriaceus PE=2 SV=1	-0.399948	1.49485	0.580003
B7Q6G7	B7Q6G7_IXOSC Flavonol reductase/cinnamoyl-CoA reductase, putative (Fragment) OS=Ixodes scapularis GN=IscW_ISCW011734 PE=4 SV=1	-0.399906	1.32501	0.406005
B7PJV9	B7PJV9_IXOSC Putative uncharacterized protein OS=Ixodes scapularis GN=IscW_ISCW004871 PE=4 SV=1	-0.399755	1.49453	0.579694
B7P5H2	B7P5H2_IXOSC Pre-mRNA 3'-end-processing factor FIP1, putative OS=Ixodes scapularis GN=IscW_ISCW000354 PE=4 SV=1	-0.397985	1.33681	0.418793
B7PN29	B7PN29_IXOSC Steroid membrane receptor Hpr6.6/25-Dx, putative OS=Ixodes scapularis GN=IscW_ISCW018528 PE=4 SV=1	-0.39625	1.30602	0.385178
B7Q049	B7Q049_IXOSC Serine carboxypeptidase, putative (Fragment) OS=Ixodes scapularis GN=IscW_ISCW024536 PE=4 SV=1	-0.394168	1.34926	0.432172
Q09JP3	Q09JP3_ARGMO 40S ribosomal protein S13 OS=Argas monolakensis PE=2 SV=1	-0.393344	1.48486	0.570328
B7PFS8	B7PFS8_IXOSC 60S ribosomal protein L5, putative OS=Ixodes scapularis GN=IscW_ISCW017610 PE=3 SV=1	-0.391926	1.28288	0.359383
L7MEE9	L7MEE9_9ACAR Putative m20 domain-containing peptidase (Fragment) OS=Rhipicephalus pulchellus PE=2 SV=1	-0.391657	1.44684	0.532901
B7PMF6	B7PMF6_IXOSC Putative uncharacterized protein OS=Ixodes scapularis GN=IscW_ISCW006264 PE=4 SV=1	-0.390695	1.38582	0.470738
L7M6Z7	L7M6Z7_9ACAR Putative peptide exporter abc superfamily OS=Rhipicephalus pulchellus PE=2 SV=1	-0.39005	1.47999	0.565584
B7QNU3	B7QNU3_IXOSC Serin proteinase, putative OS=Ixodes scapularis GN=IscW_ISCW015172 PE=3 SV=1	-0.388002	1.4769	0.562568
B7QBX3	B7QBX3_IXOSC Secreted protein, putative (Fragment) OS=Ixodes scapularis GN=IscW_ISCW012565 PE=4 SV=1	-0.387777	1.32998	0.41141
B7PSM6	B7PSM6_IXOSC Putative uncharacterized protein OS=Ixodes scapularis GN=IscW_ISCW007668 PE=4 SV=1	-0.386514	1.47468	0.560404
L7MAT6	L7MAT6_9ACAR Putative peptide chain release factor 1 erf1 OS=Rhipicephalus pulchellus PE=2 SV=1	-0.386357	1.47446	0.560186
L7M8Y8	L7M8Y8_9ACAR Putative e3 ubiquitin-protein ligase ubr4 OS=Rhipicephalus pulchellus PE=2 SV=1	-0.386241	1.47454	0.560261
L7MBP6	L7MBP6_9ACAR Putative pterin carbinolamine dehydratase pcbd/dimerization cofactor of hnf1 (Fragment) OS=Rhipicephalus pulchellus PE=2 SV=1	-0.385137	1.43794	0.524004
B7Q776	B7Q776_IXOSC Putative uncharacterized protein OS=Ixodes scapularis GN=IscW_ISCW011170 PE=4 SV=1	-0.385092	1.37928	0.46392
L7MDR5	L7MDR5_9ACAR Putative leucine aminopeptidase leucine aminopeptidase (Fragment) OS=Rhipicephalus pulchellus PE=2 SV=1	-0.384368	1.36775	0.451802
L7M9S7	L7M9S7_9ACAR Putative molecular chaperone sec63 endoplasmic reticulum translocon component OS=Rhipicephalus pulchellus PE=2 SV=1	-0.38322	1.46993	0.555751
B7P8G3	B7P8G3_IXOSC Forkhead domain-containing protein, putative OS=Ixodes scapularis GN=IscW_ISCW002976 PE=4 SV=1	-0.383026	1.46961	0.555429
B7P4T1	B7P4T1_IXOSC Adipophilin, putative OS=Ixodes scapularis GN=IscW_ISCW016150 PE=4 SV=1	-0.382972	1.32631	0.407413
B7QG42	B7QG42_IXOSC Secreted salivary gland peptide, putative OS=Ixodes scapularis GN=IscW_ISCW012836 PE=3 SV=1	-0.382781	1.43475	0.520797
B7Q511	B7Q511_IXOSC Lysosomal alpha-glucosidase, putative OS=Ixodes scapularis GN=IscW_ISCW010662 PE=4 SV=1	-0.381204	1.32604	0.407126
G3MGJ0	G3MGJ0_9ACAR Putative uncharacterized protein (Fragment) OS=Amblyomma maculatum PE=2 SV=1	-0.38102	1.46657	0.552446
L7MA62	L7MA62_9ACAR Putative lysine-specific histone demethylase 1a-like protein (Fragment) OS=Rhipicephalus pulchellus PE=2 SV=1	-0.377398	1.46138	0.54733
L7M357	L7M357_9ACAR Putative activated rna polymerase ii transcriptional coactivator p15-like protein OS=Rhipicephalus pulchellus PE=4 SV=1	-0.375003	1.45779	0.543786
B7Q5G5	B7Q5G5_IXOSC Putative uncharacterized protein (Fragment) OS=Ixodes scapularis GN=IscW_ISCW021582 PE=4 SV=1	-0.374665	1.4238	0.50975
B7QM05	B7QM05_IXOSC NADH:ubiquinone oxidoreductase, NDUFB9/B22 subunit, putative OS=Ixodes scapularis GN=IscW_ISCW023093 PE=4 SV=1	-0.372818	1.28819	0.365348
B7QNY5	B7QNY5_IXOSC Secreted protein, putative OS=Ixodes scapularis GN=IscW_ISCW015203 PE=4 SV=1	-0.372737	1.4546	0.540623
Q4PM54	RL17_IXOSC 60S ribosomal protein L17 OS=Ixodes scapularis GN=RpL17 PE=2 SV=1	-0.372384	1.28225	0.358681
L7M191	L7M191_9ACAR Putative ubiquitin-conjugating enzyme e2 OS=Rhipicephalus pulchellus PE=2 SV=1	-0.372308	1.42068	0.506584
B7PGU6	B7PGU6_IXOSC Putative uncharacterized protein OS=Ixodes scapularis GN=IscW_ISCW018317 PE=4 SV=1	-0.370542	1.31033	0.389927
B7QHS4	B7QHS4_IXOSC Chromosome 9 open reading frame, putative (Fragment) OS=Ixodes scapularis GN=IscW_ISCW013802 PE=4 SV=1	-0.370411	1.35227	0.435388
B7QGF6	B7QGF6_IXOSC Putative uncharacterized protein OS=Ixodes scapularis GN=IscW_ISCW012101 PE=4 SV=1	-0.369683	1.45053	0.536579
B7PIV8	B7PIV8_IXOSC Putative uncharacterized protein (Fragment) OS=Ixodes scapularis GN=IscW_ISCW003461 PE=4 SV=1	-0.369669	1.27349	0.348792
B7Q8B7	B7Q8B7_IXOSC Putative uncharacterized protein OS=Ixodes scapularis GN=IscW_ISCW010952 PE=4 SV=1	-0.369607	1.44987	0.535921
L7M3C8	L7M3C8_9ACAR Putative ubiquitin c-terminal hydrolase OS=Rhipicephalus pulchellus PE=2 SV=1	-0.368854	1.36072	0.44437
L7M2D2	L7M2D2_9ACAR Putative rho gdp-dissociation inhibitor OS=Rhipicephalus pulchellus PE=2 SV=1	-0.368495	1.44824	0.534297
B7QBX8	B7QBX8_IXOSC Vitellogenin receptor, putative (Fragment) OS=Ixodes scapularis GN=IscW_ISCW012572 PE=4 SV=1	-0.368412	1.44825	0.534314
B7PQC2	B7PQC2_IXOSC U3 snoRNP-associated protein, putative (Fragment) OS=Ixodes scapularis GN=IscW_ISCW005880 PE=4 SV=1	-0.367989	1.44751	0.533573
L7MGT9	L7MGT9_9ACAR Putative rpt3 (Fragment) OS=Rhipicephalus pulchellus PE=2 SV=1	-0.367841	1.2966	0.374734
B7QJD1	B7QJD1_IXOSC Signal peptidase complex I, putative OS=Ixodes scapularis GN=IscW_ISCW014839 PE=4 SV=1	-0.3667	1.3482	0.431038
L7LUC2	L7LUC2_9ACAR Putative adenylate cyclase-associated protein cap/srv2p OS=Rhipicephalus pulchellus PE=2 SV=1	-0.363133	1.44045	0.526523
Q06B74	Q06B74_IXORI Serpin-2 OS=Ixodes ricinus PE=1 SV=2	-0.362911	1.44019	0.526261
B7PH05	B7PH05_IXOSC Apolipophorin, putative (Fragment) OS=Ixodes scapularis GN=IscW_ISCW004529 PE=4 SV=1	-0.362883	1.31757	0.397877
B7QF15	B7QF15_IXOSC Inosine-uridine preferring nucleoside hydrolase, putative (Fragment) OS=Ixodes scapularis GN=IscW_ISCW013084 PE=4 SV=1	-0.36278	1.35383	0.437042
B7Q4G8	B7Q4G8_IXOSC Transferrin, putative (Fragment) OS=Ixodes scapularis GN=IscW_ISCW010864 PE=4 SV=1	-0.362279	1.43922	0.525287
B7Q4A8	B7Q4A8_IXOSC Mysoin heavy chain, putative (Fragment) OS=Ixodes scapularis GN=IscW_ISCW021017 PE=4 SV=1	-0.360548	1.28533	0.362138
B7Q3U6	B7Q3U6_IXOSC Putative uncharacterized protein OS=Ixodes scapularis GN=IscW_ISCW024702 PE=4 SV=1	-0.36004	1.43601	0.522064
A4GTA6	A4GTA6_IXORI Cathepsin L-like cysteine protease OS=Ixodes ricinus PE=2 SV=1	-0.359965	1.26461	0.338696
B7P3X7	B7P3X7_IXOSC Beta-galactosidase, putative (Fragment) OS=Ixodes scapularis GN=IscW_ISCW000651 PE=4 SV=1	-0.358487	1.33922	0.421398
B7PWS6	B7PWS6_IXOSC Protein kinase C OS=Ixodes scapularis GN=IscW_ISCW020000 PE=3 SV=1	-0.358289	1.40207	0.487559
B7P173	B7P173_IXOSC Xpa-binding protein, putative (Fragment) OS=Ixodes scapularis GN=IscW_ISCW016116 PE=4 SV=1	-0.357554	1.3382	0.420296
B7PX55	B7PX55_IXOSC Cationic amino acid transporter, putative OS=Ixodes scapularis GN=IscW_ISCW007095 PE=4 SV=1	-0.357282	1.43202	0.518051
L7M8N2	L7M8N2_9ACAR Putative metastriate one of each protein family OS=Rhipicephalus pulchellus PE=2 SV=1	-0.356821	1.43136	0.517383
B7PVQ8	B7PVQ8_IXOSC Putative uncharacterized protein OS=Ixodes scapularis GN=IscW_ISCW008446 PE=4 SV=1	-0.355573	1.29359	0.371379
B7PHA2	B7PHA2_IXOSC Putative uncharacterized protein OS=Ixodes scapularis GN=IscW_ISCW004750 PE=4 SV=1	-0.355386	1.39821	0.483585
L7M5U6	L7M5U6_9ACAR Putative u6 snrna-associated sm-like protein lsm2 OS=Rhipicephalus pulchellus PE=4 SV=1	-0.355035	1.42884	0.514844
L7LXM0	L7LXM0_9ACAR Uncharacterized protein OS=Rhipicephalus pulchellus PE=2 SV=1	-0.354889	1.30958	0.3891
B7PF15	B7PF15_IXOSC Putative uncharacterized protein (Fragment) OS=Ixodes scapularis GN=IscW_ISCW018025 PE=4 SV=1	-0.353481	1.34334	0.425825
L7MFZ9	L7MFZ9_9ACAR Uncharacterized protein (Fragment) OS=Rhipicephalus pulchellus PE=2 SV=1	-0.352032	1.42457	0.510522
L7ME72	L7ME72_9ACAR Putative sulfite oxidase molybdopterin-binding component (Fragment) OS=Rhipicephalus pulchellus PE=2 SV=1	-0.351979	1.39366	0.47888
B7PVL7	B7PVL7_IXOSC WD-repeat protein, putative OS=Ixodes scapularis GN=IscW_ISCW008108 PE=4 SV=1	-0.351893	1.33204	0.413637
L7M938	L7M938_9ACAR Putative gdp-mannose pyrophosphorylase OS=Rhipicephalus pulchellus PE=2 SV=1	-0.35062	1.39191	0.477063
B7PUV2	B7PUV2_IXOSC Metalloprotease, putative (Fragment) OS=Ixodes scapularis GN=IscW_ISCW007310 PE=4 SV=1	-0.350139	1.39137	0.476501
L7M370	L7M370_9ACAR Putative choline phosphate cytidylyltransferase/ cdp-ethanolamine synthase OS=Rhipicephalus pulchellus PE=2 SV=1	-0.350137	1.42174	0.507662
B7PGQ6	B7PGQ6_IXOSC Secreted multiple inositol polyphosphate phosphatase, putative (Fragment) OS=Ixodes scapularis GN=IscW_ISCW003591 PE=4 SV=1	-0.349261	1.42058	0.506476
B7Q4D8	B7Q4D8_IXOSC RNA-binding protein, putative (Fragment) OS=Ixodes scapularis GN=IscW_ISCW010882 PE=4 SV=1	-0.348293	1.37847	0.463069
B7PW60	B7PW60_IXOSC Putative uncharacterized protein OS=Ixodes scapularis GN=IscW_ISCW007228 PE=4 SV=1	-0.347589	1.31968	0.400187
B7PYG8	B7PYG8_IXOSC Secreted salivary gland peptide, putative OS=Ixodes scapularis GN=IscW_ISCW010007 PE=4 SV=1	-0.347141	1.31621	0.39639
B7PG87	B7PG87_IXOSC Glycine/serine hydroxymethyltransferase, putative (Fragment) OS=Ixodes scapularis GN=IscW_ISCW017568 PE=3 SV=1	-0.346933	1.26751	0.342002
Q6QT18	Q6QT18_ORNMO KOG1656-like protein OS=Ornithodoros moubata PE=2 SV=1	-0.346626	1.33568	0.41758
L7M4D0	L7M4D0_9ACAR Putative 20-hydroxysteroid dehydrogenase OS=Rhipicephalus pulchellus PE=2 SV=1	-0.346349	1.41634	0.502169
B7QFL5	B7QFL5_IXOSC Putative uncharacterized protein OS=Ixodes scapularis GN=IscW_ISCW012533 PE=4 SV=1	-0.345309	1.31728	0.397562
B7PNG4	B7PNG4_IXOSC Alpha tubulin, putative OS=Ixodes scapularis GN=IscW_ISCW018899 PE=4 SV=1	-0.345072	1.29278	0.37048
B7PXK0	B7PXK0_IXOSC Adenosine diphosphatase, putative OS=Ixodes scapularis GN=IscW_ISCW010120 PE=4 SV=1	-0.344776	1.27416	0.349544
B7PYZ2	B7PYZ2_IXOSC Phosphoribosylpyrophosphate synthetase-associated protein, putative (Fragment) OS=Ixodes scapularis GN=IscW_ISCW009506 PE=4 SV=1	-0.344728	1.27494	0.350424
L7MEZ6	L7MEZ6_9ACAR Putative alpha tubulin (Fragment) OS=Rhipicephalus pulchellus PE=2 SV=1	-0.344398	1.41357	0.499341
B7QBD6	B7QBD6_IXOSC 40S ribosomal protein S23, putative OS=Ixodes scapularis GN=IscW_ISCW012634 PE=3 SV=1	-0.343097	1.26224	0.335981
B7QA59	B7QA59_IXOSC Alternative splicing factor SRp20/9G8, putative OS=Ixodes scapularis GN=IscW_ISCW013289 PE=4 SV=1	-0.342664	1.28155	0.357894
B7Q1G0	B7Q1G0_IXOSC Putative uncharacterized protein OS=Ixodes scapularis GN=IscW_ISCW020520 PE=4 SV=1	-0.337336	1.30893	0.388384
L7MFY5	L7MFY5_9ACAR Putative gpi-anchored cell surface glycoprotein flocculin (Fragment) OS=Rhipicephalus pulchellus PE=2 SV=1	-0.336631	1.40269	0.488201
B7PY55	B7PY55_IXOSC Prostatic acid phosphatase, putative OS=Ixodes scapularis GN=IscW_ISCW009818 PE=4 SV=1	-0.336367	1.28748	0.364548
L7M751	L7M751_9ACAR Putative clathrin interactor 1 OS=Rhipicephalus pulchellus PE=2 SV=1	-0.335831	1.40146	0.486935
L7M7V4	L7M7V4_9ACAR Putative myosin OS=Rhipicephalus pulchellus PE=2 SV=1	-0.334744	1.39998	0.485411
L7M132	L7M132_9ACAR Uncharacterized protein OS=Rhipicephalus pulchellus PE=2 SV=1	-0.334298	1.28925	0.366531
B7PCQ5	B7PCQ5_IXOSC Supervillin, putative OS=Ixodes scapularis GN=IscW_ISCW003425 PE=4 SV=1	-0.334148	1.39911	0.484509
D2K9J5	D2K9J5_ORNMO Apoptosis-promoting RNA-binding protein (Fragment) OS=Ornithodoros moubata PE=2 SV=1	-0.332815	1.39737	0.482715
B7PLD5	B7PLD5_IXOSC 26S proteasome non-ATPase regulatory subunit, putative OS=Ixodes scapularis GN=IscW_ISCW006647 PE=4 SV=1	-0.33144	1.28272	0.359208
B7P1T9	B7P1T9_IXOSC Calmodulin, putative (Fragment) OS=Ixodes scapularis GN=IscW_ISCW015998 PE=4 SV=1	-0.330743	1.39439	0.479638
B7P363	B7P363_IXOSC Ufm1-conjugating enzyme, putative OS=Ixodes scapularis GN=IscW_ISCW016178 PE=4 SV=1	-0.330691	1.39426	0.479498
B7QDS6	B7QDS6_IXOSC Cytidylate kinase, putative (Fragment) OS=Ixodes scapularis GN=IscW_ISCW012446 PE=3 SV=1	-0.330654	1.26532	0.339497
B7Q6E5	B7Q6E5_IXOSC Formiminotransferase-cyclodeaminase, putative OS=Ixodes scapularis GN=IscW_ISCW010907 PE=4 SV=1	-0.330224	1.30354	0.382431
B7Q2F9	B7Q2F9_IXOSC Aldehyde dehydrogenase, putative (Fragment) OS=Ixodes scapularis GN=IscW_ISCW008939 PE=3 SV=1	-0.330188	1.28952	0.366835
L7M584	L7M584_9ACAR Putative transcription factor ctbp OS=Rhipicephalus pulchellus PE=2 SV=1	-0.330084	1.39342	0.478634
B7PPV9	B7PPV9_IXOSC Transcription factor MafG, putative OS=Ixodes scapularis GN=IscW_ISCW019222 PE=4 SV=1	-0.328712	1.28384	0.360465
B7QN48	B7QN48_IXOSC Mannose-6-phosphate/insulin receptor type II, putative OS=Ixodes scapularis GN=IscW_ISCW023887 PE=4 SV=1	-0.328282	1.26877	0.343431
B7QLZ2	B7QLZ2_IXOSC Purple acid phosphatase, putative OS=Ixodes scapularis GN=IscW_ISCW023080 PE=4 SV=1	-0.326916	1.30186	0.380576
B7PTY9	B7PTY9_IXOSC Selenoprotein, putative OS=Ixodes scapularis GN=IscW_ISCW007031 PE=4 SV=1	-0.326393	1.30465	0.383667
B7PEH7	B7PEH7_IXOSC Dihydrolipoamide transacylase, putative (Fragment) OS=Ixodes scapularis GN=IscW_ISCW018104 PE=3 SV=1	-0.325689	1.31252	0.39234
L7M0B5	L7M0B5_9ACAR Putative beta-glucocerebrosidase OS=Rhipicephalus pulchellus PE=2 SV=1	-0.324228	1.38524	0.470141
B7Q3F6	B7Q3F6_IXOSC Putative uncharacterized protein OS=Ixodes scapularis GN=IscW_ISCW008983 PE=4 SV=1	-0.323806	1.38461	0.469481
B7P3N6	B7P3N6_IXOSC Transformation upregulated nuclear protein, putative OS=Ixodes scapularis GN=IscW_ISCW001209 PE=4 SV=1	-0.323405	1.24521	0.316392
B7P9U3	B7P9U3_IXOSC Transmembrane protein cmp44E, putative (Fragment) OS=Ixodes scapularis GN=IscW_ISCW003004 PE=4 SV=1	-0.322077	1.38221	0.46698
L7M5N1	L7M5N1_9ACAR Putative thyroid hormone-inducible hepatic protein spot 14 OS=Rhipicephalus pulchellus PE=2 SV=1	-0.321832	1.38189	0.466645
L7LUL1	L7LUL1_9ACAR Uncharacterized protein OS=Rhipicephalus pulchellus PE=2 SV=1	-0.321624	1.35441	0.437665
L7MCT8	L7MCT8_9ACAR Putative heat shock protein (Fragment) OS=Rhipicephalus pulchellus PE=2 SV=1	-0.321552	1.28983	0.367182
B7Q244	B7Q244_IXOSC Putative uncharacterized protein OS=Ixodes scapularis GN=IscW_ISCW009967 PE=4 SV=1	-0.320301	1.37975	0.464407
B7QKP2	B7QKP2_IXOSC Ubiquinol cytochrome C reductase, subunit RIP1, putative OS=Ixodes scapularis GN=IscW_ISCW014071 PE=4 SV=1	-0.320234	1.2912	0.368708
Q4PM03	Q4PM03_IXOSC 40S ribosomal protein S9 OS=Ixodes scapularis PE=2 SV=1	-0.319507	1.22794	0.296246
L7LWR6	L7LWR6_9ACAR Putative rna-binding protein OS=Rhipicephalus pulchellus PE=2 SV=1	-0.319257	1.26789	0.342428
B7PHJ5	B7PHJ5_IXOSC Cytochrome b5 domain-containing protein, putative (Fragment) OS=Ixodes scapularis GN=IscW_ISCW004571 PE=4 SV=1	-0.319064	1.23098	0.299812
B7P9S6	B7P9S6_IXOSC Ribosomal protein S6 kinase, putative OS=Ixodes scapularis GN=IscW_ISCW017390 PE=4 SV=1	-0.318472	1.27218	0.347305
B7QMG3	B7QMG3_IXOSC Irregular chiasm C-roughest protein, putative (Fragment) OS=Ixodes scapularis GN=IscW_ISCW023039 PE=4 SV=1	-0.317046	1.37527	0.459716
B7QEB4	B7QEB4_IXOSC Secreted protein, putative OS=Ixodes scapularis GN=IscW_ISCW012109 PE=4 SV=1	-0.31453	1.34534	0.427969
B7QDT5	B7QDT5_IXOSC Putative uncharacterized protein OS=Ixodes scapularis GN=IscW_ISCW022643 PE=4 SV=1	-0.314321	1.37151	0.455765
B7QK05	B7QK05_IXOSC Putative uncharacterized protein OS=Ixodes scapularis GN=IscW_ISCW013651 PE=4 SV=1	-0.31226	1.34243	0.424844
B7PD47	B7PD47_IXOSC Protein tyrosine kinase 9/actin monomer-binding protein, putative OS=Ixodes scapularis GN=IscW_ISCW017374 PE=4 SV=1	-0.30998	1.23826	0.308318
B7PHG6	B7PHG6_IXOSC Zinc finger protein, putative OS=Ixodes scapularis GN=IscW_ISCW018290 PE=4 SV=1	-0.309489	1.23783	0.307813
I1WDI5	I1WDI5_HAELO Heat shock protein (Fragment) OS=Haemaphysalis longicornis GN=hsp PE=2 SV=1	-0.307795	1.25402	0.326561
L7MCC0	L7MCC0_9ACAR Putative heat shock protein (Fragment) OS=Rhipicephalus pulchellus PE=2 SV=1	-0.306498	1.22825	0.296607
K7N8M7	K7N8M7_HAELO Myosin alkali light chain protein OS=Haemaphysalis longicornis PE=2 SV=1	-0.305803	1.27985	0.35597
B7QLA4	B7QLA4_IXOSC Phosphatidylethanolamine-binding protein, putative OS=Ixodes scapularis GN=IscW_ISCW014710 PE=4 SV=1	-0.304907	1.23162	0.300562
B7PLT0	B7PLT0_IXOSC Secreted protein, putative OS=Ixodes scapularis GN=IscW_ISCW006596 PE=4 SV=1	-0.304089	1.35747	0.440922
B7PSU8	B7PSU8_IXOSC Putative uncharacterized protein (Fragment) OS=Ixodes scapularis GN=IscW_ISCW019877 PE=4 SV=1	-0.303893	1.28885	0.366088
B7QA71	B7QA71_IXOSC Putative uncharacterized protein OS=Ixodes scapularis GN=IscW_ISCW013303 PE=4 SV=1	-0.303661	1.25622	0.329084
L7M2P2	L7M2P2_9ACAR Putative gtpase-activating protein OS=Rhipicephalus pulchellus PE=2 SV=1	-0.302946	1.35589	0.439243
B7PTE1	B7PTE1_IXOSC Afadin, putative OS=Ixodes scapularis GN=IscW_ISCW019802 PE=4 SV=1	-0.30224	1.28711	0.364132
B7PAR6	B7PAR6_IXOSC Heat shock protein, putative OS=Ixodes scapularis GN=IscW_ISCW017456 PE=3 SV=1	-0.301972	1.20829	0.272969
B7QLL1	B7QLL1_IXOSC Putative uncharacterized protein OS=Ixodes scapularis GN=IscW_ISCW014705 PE=4 SV=1	-0.300953	1.35335	0.436536
B7Q4Y8	B7Q4Y8_IXOSC Putative uncharacterized protein OS=Ixodes scapularis GN=IscW_ISCW011840 PE=4 SV=1	-0.300468	1.27277	0.347973
B7PBJ2	B7PBJ2_IXOSC Tryptophan 2,3-dioxygenase, putative (Fragment) OS=Ixodes scapularis GN=IscW_ISCW024183 PE=4 SV=1	-0.299926	1.31836	0.398745
B7QG62	B7QG62_IXOSC Glycogen debranching enzyme, putative OS=Ixodes scapularis GN=IscW_ISCW022516 PE=4 SV=1	-0.299685	1.28437	0.36106
B7Q5M5	B7Q5M5_IXOSC Putative uncharacterized protein OS=Ixodes scapularis GN=IscW_ISCW010983 PE=4 SV=1	-0.299438	1.26995	0.344767
B7Q7A3	B7Q7A3_IXOSC Beta-carotene dioxygenase, putative OS=Ixodes scapularis GN=IscW_ISCW021870 PE=4 SV=1	-0.297831	1.32429	0.405221
B7P2N8	B7P2N8_IXOSC Sorting nexin, putative OS=Ixodes scapularis GN=IscW_ISCW000193 PE=4 SV=1	-0.296428	1.32254	0.40331
B7PZF2	B7PZF2_IXOSC WD-repeat protein, putative OS=Ixodes scapularis GN=IscW_ISCW009107 PE=4 SV=1	-0.295242	1.25156	0.323731
B7P3J1	B7P3J1_IXOSC Putative uncharacterized protein (Fragment) OS=Ixodes scapularis GN=IscW_ISCW001010 PE=4 SV=1	-0.293861	1.24701	0.318473
G3MI80	G3MI80_9ACAR Putative uncharacterized protein (Fragment) OS=Amblyomma maculatum PE=2 SV=1	-0.292107	1.34137	0.423712
B7QDE8	B7QDE8_IXOSC Actin, putative OS=Ixodes scapularis GN=IscW_ISCW022123 PE=3 SV=1	-0.290809	1.26737	0.341839
B7PFU2	B7PFU2_IXOSC Putative uncharacterized protein OS=Ixodes scapularis GN=IscW_ISCW017627 PE=4 SV=1	-0.290486	1.33902	0.421182
B7P252	B7P252_IXOSC Anhydro-N-acetylmuramic acid kinase, putative OS=Ixodes scapularis GN=IscW_ISCW000263 PE=4 SV=1	-0.289052	1.31381	0.393753
B7P9L4	B7P9L4_IXOSC ABC transporter, putative OS=Ixodes scapularis GN=IscW_ISCW002474 PE=3 SV=1	-0.28765	1.33526	0.417125
B7PA16	B7PA16_IXOSC Carbon-nitrogen hydrolase, putative (Fragment) OS=Ixodes scapularis GN=IscW_ISCW002854 PE=4 SV=1	-0.284726	1.3313	0.412837
B7QEM5	B7QEM5_IXOSC Putative uncharacterized protein OS=Ixodes scapularis GN=IscW_ISCW012364 PE=4 SV=1	-0.284717	1.33147	0.413015
L7MB75	L7MB75_9ACAR Putative vacuolar h+-atpase v0 sector subunit d OS=Rhipicephalus pulchellus PE=2 SV=1	-0.282938	1.32893	0.410264
B7QHP4	B7QHP4_IXOSC Glycine rich secreted cement protein, putative OS=Ixodes scapularis GN=IscW_ISCW014486 PE=4 SV=1	-0.282282	1.22521	0.293026
B7PRG5	B7PRG5_IXOSC Tetratricopeptide repeat protein, putative OS=Ixodes scapularis GN=IscW_ISCW007306 PE=4 SV=1	-0.280796	1.32608	0.407163
B7Q0Z8	B7Q0Z8_IXOSC Glutamate [NMDA] receptor subunit 3A, putative OS=Ixodes scapularis GN=IscW_ISCW009282 PE=4 SV=1	-0.280071	1.32507	0.406071
B7PAK8	B7PAK8_IXOSC Regulator of ribosome synthesis, putative OS=Ixodes scapularis GN=IscW_ISCW003281 PE=4 SV=1	-0.279479	1.22611	0.294084
B7PP92	B7PP92_IXOSC Vacuolar H+-ATPase V1 sector, subunit D, putative OS=Ixodes scapularis GN=IscW_ISCW019075 PE=4 SV=1	-0.279373	1.22604	0.294001
L7MI68	L7MI68_9ACAR Putative sulfotransferase (Fragment) OS=Rhipicephalus pulchellus PE=2 SV=1	-0.279291	1.32412	0.405039
B7P0Z2	B7P0Z2_IXOSC Cytochrome P450, putative OS=Ixodes scapularis GN=IscW_ISCW000434 PE=3 SV=1	-0.278064	1.3224	0.403158
B7PG99	B7PG99_IXOSC Putative uncharacterized protein OS=Ixodes scapularis GN=IscW_ISCW004697 PE=4 SV=1	-0.277651	1.28766	0.364753
B7QBM3	B7QBM3_IXOSC 39S ribosomal protein L49, putative OS=Ixodes scapularis GN=IscW_ISCW013100 PE=4 SV=1	-0.27722	1.238	0.308007
B7PAI3	B7PAI3_IXOSC Vacuolar protein-sorting protein, putative (Fragment) OS=Ixodes scapularis GN=IscW_ISCW002601 PE=4 SV=1	-0.277097	1.32115	0.401793
B7PR09	B7PR09_IXOSC Exocyst complex component, putative OS=Ixodes scapularis GN=IscW_ISCW006643 PE=4 SV=1	-0.276191	1.32002	0.400558
B7QFV5	B7QFV5_IXOSC Putative uncharacterized protein OS=Ixodes scapularis GN=IscW_ISCW022921 PE=4 SV=1	-0.274711	1.31803	0.398385
B7P8V4	B7P8V4_IXOSC Regulator of chromosome condensation, putative OS=Ixodes scapularis GN=IscW_ISCW002505 PE=4 SV=1	-0.273248	1.22054	0.287525
B7PGR8	B7PGR8_IXOSC Putative uncharacterized protein OS=Ixodes scapularis GN=IscW_ISCW018071 PE=4 SV=1	-0.271539	1.31376	0.393707
B7Q340	B7Q340_IXOSC Putative uncharacterized protein OS=Ixodes scapularis GN=IscW_ISCW020286 PE=4 SV=1	-0.269059	1.31063	0.390257
B7QNN5	B7QNN5_IXOSC Putative uncharacterized protein OS=Ixodes scapularis GN=IscW_ISCW023976 PE=4 SV=1	-0.268212	1.21168	0.277005
B7Q7G2	B7Q7G2_IXOSC Putative uncharacterized protein (Fragment) OS=Ixodes scapularis GN=IscW_ISCW011149 PE=4 SV=1	-0.268043	1.28764	0.364726
L7MHX5	L7MHX5_9ACAR Putative structural maintenance (Fragment) OS=Rhipicephalus pulchellus PE=2 SV=1	-0.267424	1.30833	0.387731
B7QCH6	B7QCH6_IXOSC Putative uncharacterized protein OS=Ixodes scapularis GN=IscW_ISCW022476 PE=4 SV=1	-0.266985	1.24974	0.321623
B7QK39	B7QK39_IXOSC Sirtuin type, putative OS=Ixodes scapularis GN=IscW_ISCW023257 PE=4 SV=1	-0.266885	1.28623	0.363146
B7QME5	B7QME5_IXOSC Cysteine proteinase cathepsin L, putative OS=Ixodes scapularis GN=IscW_ISCW024899 PE=4 SV=1	-0.266184	1.20571	0.26988
B7P9L6	B7P9L6_IXOSC Chitinase, putative (Fragment) OS=Ixodes scapularis GN=IscW_ISCW016746 PE=3 SV=1	-0.265571	1.19798	0.260604
B7P5N2	B7P5N2_IXOSC Delta-like protein (Fragment) OS=Ixodes scapularis GN=IscW_ISCW000169 PE=3 SV=1	-0.262622	1.30205	0.380783
B7PGY9	B7PGY9_IXOSC Putative uncharacterized protein OS=Ixodes scapularis GN=IscW_ISCW003643 PE=4 SV=1	-0.262257	1.2806	0.356816
B7QHC4	B7QHC4_IXOSC Tryptophanyl-tRNA synthetase, putative OS=Ixodes scapularis GN=IscW_ISCW024869 PE=4 SV=1	-0.261977	1.30124	0.379893
B7Q5D6	B7Q5D6_IXOSC Insulin degrading enzyme, putative OS=Ixodes scapularis GN=IscW_ISCW011140 PE=3 SV=1	-0.260675	1.29958	0.378043
B7PCR2	B7PCR2_IXOSC S-adenosylhomocysteine hydrolase, putative OS=Ixodes scapularis GN=IscW_ISCW016595 PE=3 SV=1	-0.259817	1.19339	0.25506
L7LSL5	L7LSL5_9ACAR Putative cyclophilin-type peptidyl-prolyl cis-trans isomerase OS=Rhipicephalus pulchellus PE=2 SV=1	-0.257867	1.29583	0.373876
B7PM76	B7PM76_IXOSC Isocitrate dehydrogenase, putative OS=Ixodes scapularis GN=IscW_ISCW018585 PE=3 SV=1	-0.257499	1.26788	0.342424
B7PDV6	B7PDV6_IXOSC Cniwi protein, putative OS=Ixodes scapularis GN=IscW_ISCW004464 PE=4 SV=1	-0.25683	1.29451	0.372404
B7QHV5	B7QHV5_IXOSC Coiled-coil domain-containing protein, putative OS=Ixodes scapularis GN=IscW_ISCW023387 PE=4 SV=1	-0.255811	1.23174	0.300703
L7M9A9	L7M9A9_9ACAR Putative sap family cell cycle dependent phosphatase-associated protein OS=Rhipicephalus pulchellus PE=2 SV=1	-0.252959	1.23519	0.304737
L7M6E7	L7M6E7_9ACAR Uncharacterized protein OS=Rhipicephalus pulchellus PE=2 SV=1	-0.251902	1.28809	0.365235
B7Q182	B7Q182_IXOSC Putative uncharacterized protein OS=Ixodes scapularis GN=IscW_ISCW010245 PE=4 SV=1	-0.251063	1.22327	0.290739
B7QIC3	B7QIC3_IXOSC Gamma-interferon inducible lysosomal thiol reductase, putative (Fragment) OS=Ixodes scapularis GN=IscW_ISCW014730 PE=4 SV=1	-0.249623	1.23176	0.300723
B7PMI7	B7PMI7_IXOSC Fumarylacetoacetate hydrolase, putative OS=Ixodes scapularis GN=IscW_ISCW005968 PE=4 SV=1	-0.24882	1.26449	0.338557
L7M6U3	L7M6U3_9ACAR Uncharacterized protein OS=Rhipicephalus pulchellus PE=2 SV=1	-0.247592	1.21846	0.285062
B6E215	B6E215_BOOMI Ribosomal protein P0 (Fragment) OS=Boophilus microplus PE=2 SV=1	-0.24751	1.20997	0.27497
B7P0U0	B7P0U0_IXOSC 40S ribosomal protein S27A, putative OS=Ixodes scapularis GN=IscW_ISCW000125 PE=4 SV=1	-0.243679	1.19058	0.251667
L7LR81	L7LR81_9ACAR Putative alternative splicing factor srp55/b52/srp75 rrm superfamily OS=Rhipicephalus pulchellus PE=2 SV=1	-0.243609	1.19619	0.258451
B7PIR4	B7PIR4_IXOSC Putative uncharacterized protein OS=Ixodes scapularis GN=IscW_ISCW005114 PE=4 SV=1	-0.242316	1.24688	0.318324
B7P3H7	B7P3H7_IXOSC SNAP-25 (Synaptosome-associated protein) component of SNARE complex, putative OS=Ixodes scapularis GN=IscW_ISCW001316 PE=4 SV=1	-0.241595	1.19796	0.260574
B7P1Q6	B7P1Q6_IXOSC Putative uncharacterized protein OS=Ixodes scapularis GN=IscW_ISCW000732 PE=4 SV=1	-0.240795	1.27379	0.349133
B7Q627	B7Q627_IXOSC U3 small nucleolar ribonucleoprotein (SnoRNP) component, putative OS=Ixodes scapularis GN=IscW_ISCW011639 PE=4 SV=1	-0.240618	1.27355	0.348855
B7PWT6	B7PWT6_IXOSC Signal recognition particle receptor, alpha subunit, putative OS=Ixodes scapularis GN=IscW_ISCW007119 PE=4 SV=1	-0.240474	1.25457	0.327196
L7LU95	L7LU95_9ACAR Uncharacterized protein OS=Rhipicephalus pulchellus PE=2 SV=1	-0.239857	1.27261	0.347787
B7PY82	B7PY82_IXOSC Hydroxyacylglutathione hydrolase, putative (Fragment) OS=Ixodes scapularis GN=IscW_ISCW009885 PE=3 SV=1	-0.239478	1.17598	0.233864
L7M4Z0	L7M4Z0_9ACAR Putative phosphoenolpyruvate carboxykinase OS=Rhipicephalus pulchellus PE=2 SV=1	-0.239469	1.21545	0.281495
B7PQ52	B7PQ52_IXOSC Glycogenin-1, putative (Fragment) OS=Ixodes scapularis GN=IscW_ISCW006112 PE=4 SV=1	-0.239144	1.19521	0.257268
B7QBH1	B7QBH1_IXOSC Putative uncharacterized protein OS=Ixodes scapularis GN=IscW_ISCW013060 PE=4 SV=1	-0.239039	1.25289	0.325256
B7QBE3	B7QBE3_IXOSC Putative uncharacterized protein OS=Ixodes scapularis GN=IscW_ISCW012298 PE=4 SV=1	-0.238273	1.25197	0.324196
B7PX98	B7PX98_IXOSC Lipase (Fragment) OS=Ixodes scapularis GN=IscW_ISCW020130 PE=3 SV=1	-0.236423	1.26825	0.342844
B7PH03	B7PH03_IXOSC Putative uncharacterized protein OS=Ixodes scapularis GN=IscW_ISCW004527 PE=4 SV=1	-0.234028	1.24699	0.318449
B7P989	B7P989_IXOSC Nuclear pore complex component NPAP60L/NUP50, putative OS=Ixodes scapularis GN=IscW_ISCW002462 PE=4 SV=1	-0.233231	1.18544	0.245423
B7QIS0	B7QIS0_IXOSC NADH dehydrogenase, putative OS=Ixodes scapularis GN=IscW_ISCW014628 PE=4 SV=1	-0.232616	1.17054	0.227176
L7MG58	L7MG58_9ACAR Putative integrin-linked kinase-associated serine/threonine phosphatase 2c (Fragment) OS=Rhipicephalus pulchellus PE=2 SV=1	-0.232555	1.26331	0.337207
L7LS72	L7LS72_9ACAR Uncharacterized protein OS=Rhipicephalus pulchellus PE=2 SV=1	-0.232417	1.26312	0.336992
B7Q031	B7Q031_IXOSC RNA binding protein, putative OS=Ixodes scapularis GN=IscW_ISCW009998 PE=4 SV=1	-0.231971	1.20467	0.268638
B7PFN0	B7PFN0_IXOSC Focal adhesion kinase, putative (Fragment) OS=Ixodes scapularis GN=IscW_ISCW017584 PE=4 SV=1	-0.231779	1.24433	0.315367
B7Q632	B7Q632_IXOSC Putative uncharacterized protein OS=Ixodes scapularis GN=IscW_ISCW011777 PE=4 SV=1	-0.231526	1.20762	0.272172
L7M8D5	L7M8D5_9ACAR Putative aldehyde dehydrogenase OS=Rhipicephalus pulchellus PE=2 SV=1	-0.230965	1.21271	0.278229
B7PY44	B7PY44_IXOSC Putative uncharacterized protein (Fragment) OS=Ixodes scapularis GN=IscW_ISCW008504 PE=4 SV=1	-0.230125	1.24238	0.313112
B7PGD2	B7PGD2_IXOSC Tyrosine protein phosphatase non-receptor type, putative OS=Ixodes scapularis GN=IscW_ISCW004242 PE=4 SV=1	-0.229923	1.24214	0.312832
L7MLP9	L7MLP9_9ACAR Putative na+/h+ exchange regulatory cofactor nhe-rf1 (Fragment) OS=Rhipicephalus pulchellus PE=2 SV=1	-0.227711	1.25715	0.330157
B7PBJ3	B7PBJ3_IXOSC Putative uncharacterized protein (Fragment) OS=Ixodes scapularis GN=IscW_ISCW003345 PE=4 SV=1	-0.227428	1.20913	0.273971
B7Q4P7	B7Q4P7_IXOSC NudC domain-containing protein, putative OS=Ixodes scapularis GN=IscW_ISCW010912 PE=4 SV=1	-0.22659	1.17972	0.238444
B7QF31	B7QF31_IXOSC Caspase, apoptotic cysteine protease, putative (Fragment) OS=Ixodes scapularis GN=IscW_ISCW013172 PE=3 SV=1	-0.22588	1.20206	0.265513
B7PKL1	B7PKL1_IXOSC Neurofilament medium polypeptide, putative (Fragment) OS=Ixodes scapularis GN=IscW_ISCW006748 PE=4 SV=1	-0.225842	1.16067	0.21496
L7LWG4	L7LWG4_9ACAR Putative hu li tai shao OS=Rhipicephalus pulchellus PE=2 SV=1	-0.225477	1.2544	0.327
L7LU09	L7LU09_9ACAR Putative oxysterol-binding protein (Fragment) OS=Rhipicephalus pulchellus PE=2 SV=1	-0.22522	1.25402	0.326565
L7LTC7	L7LTC7_9ACAR Putative nucleolar transcription factor 1 OS=Rhipicephalus pulchellus PE=2 SV=1	-0.224367	1.25301	0.325398
B7PS74	B7PS74_IXOSC Nuclear pore glycoprotein P62, putative OS=Ixodes scapularis GN=IscW_ISCW008163 PE=4 SV=1	-0.224034	1.23526	0.304814
B7PQX7	B7PQX7_IXOSC Putative uncharacterized protein OS=Ixodes scapularis GN=IscW_ISCW018911 PE=4 SV=1	-0.223262	1.23436	0.303762
L7MF58	L7MF58_9ACAR Putative emp24/gp25l/p24 family of membrane trafficking (Fragment) OS=Rhipicephalus pulchellus PE=2 SV=1	-0.222723	1.25086	0.322919
B7PB10	B7PB10_IXOSC Putative uncharacterized protein OS=Ixodes scapularis GN=IscW_ISCW017511 PE=4 SV=1	-0.22204	1.22706	0.295204
B7Q815	B7Q815_IXOSC Secreted protein OS=Ixodes scapularis GN=IscW_ISCW010489 PE=4 SV=1	-0.221922	1.17733	0.235513
B7PHN3	B7PHN3_IXOSC Ribosomal protein S11, putative OS=Ixodes scapularis GN=IscW_ISCW004120 PE=4 SV=1	-0.220317	1.24787	0.319462
B7PKA1	B7PKA1_IXOSC Putative uncharacterized protein OS=Ixodes scapularis GN=IscW_ISCW003474 PE=4 SV=1	-0.219455	1.22993	0.29858
Q4PM67	Q4PM67_IXOSC Ribosomal protein S16 OS=Ixodes scapularis PE=2 SV=1	-0.218649	1.16722	0.223073
B7Q7P9	B7Q7P9_IXOSC Domain in SPla and the ryanodine receptor, putative (Fragment) OS=Ixodes scapularis GN=IscW_ISCW021328 PE=4 SV=1	-0.218256	1.22862	0.297037
B7PZA8	B7PZA8_IXOSC Putative uncharacterized protein OS=Ixodes scapularis GN=IscW_ISCW009407 PE=4 SV=1	-0.217804	1.16363	0.218634
Q6B8C0	Q6B8C0_9ACAR Ribosomal protein L37 OS=Ixodes pacificus PE=3 SV=1	-0.217248	1.22739	0.295591
K4Q301	K4Q301_HAELO Target of rapamycin OS=Haemaphysalis longicornis GN=HlTOR PE=2 SV=1	-0.216644	1.19829	0.260975
B7QKS1	CIAO1_IXOSC Probable cytosolic iron-sulfur protein assembly protein CIAO1 homolog OS=Ixodes scapularis GN=ISCW023049 PE=3 SV=1	-0.215346	1.24167	0.312278
B7PK21	B7PK21_IXOSC Beta-glucocerebrosidase, putative OS=Ixodes scapularis GN=IscW_ISCW004661 PE=4 SV=1	-0.21479	1.22459	0.292302
B7PC41	B7PC41_IXOSC Scavenger receptor class B type I, putative OS=Ixodes scapularis GN=IscW_ISCW002412 PE=4 SV=1	-0.213365	1.2229	0.290302
B7P4V7	B7P4V7_IXOSC GTP-binding protein RAB-32, putative OS=Ixodes scapularis GN=IscW_ISCW001188 PE=3 SV=1	-0.213068	1.22255	0.289898
L7M8L9	L7M8L9_9ACAR Uncharacterized protein OS=Rhipicephalus pulchellus PE=2 SV=1	-0.212755	1.1944	0.256291
L7MBI1	L7MBI1_9ACAR Putative secreted peptide OS=Rhipicephalus pulchellus PE=2 SV=1	-0.212484	1.23806	0.308086
B7Q5W0	B7Q5W0_IXOSC Secreted protein, putative (Fragment) OS=Ixodes scapularis GN=IscW_ISCW024710 PE=4 SV=1	-0.212372	1.23796	0.307962
L7M1G6	L7M1G6_9ACAR Putative ubiquitin-protein ligase OS=Rhipicephalus pulchellus PE=2 SV=1	-0.211359	1.22059	0.287577
B7QBK7	B7QBK7_IXOSC Alpha-L-fucosidase, putative OS=Ixodes scapularis GN=IscW_ISCW012070 PE=4 SV=1	-0.211144	1.15709	0.210505
B7PWI3	B7PWI3_IXOSC Putative uncharacterized protein OS=Ixodes scapularis GN=IscW_ISCW007279 PE=4 SV=1	-0.210968	1.22014	0.287046
E4W3Z0	E4W3Z0_9ACAR Heat shock protein 70 (Fragment) OS=Haemaphysalis qinghaiensis GN=hsp70 PE=2 SV=1	-0.210771	1.2199	0.286766
L7MJ06	L7MJ06_9ACAR Putative phosphatidylinositol-4-phosphate 5-kinase (Fragment) OS=Rhipicephalus pulchellus PE=2 SV=1	-0.21062	1.18304	0.242496
B7PTA2	B7PTA2_IXOSC Cation-transporting ATPase 13a1, putative OS=Ixodes scapularis GN=IscW_ISCW007263 PE=3 SV=1	-0.209971	1.23495	0.304456
L7LYL2	L7LYL2_9ACAR Putative sodium-neurotransmitter symporter OS=Rhipicephalus pulchellus PE=2 SV=1	-0.207998	1.21674	0.283024
B7PQV3	B7PQV3_IXOSC Salivary sulfotransferase, putative OS=Ixodes scapularis GN=IscW_ISCW005665 PE=4 SV=1	-0.207168	1.17052	0.227144
B7Q0J5	B7Q0J5_IXOSC Ubiquitin-specific protease, putative (Fragment) OS=Ixodes scapularis GN=IscW_ISCW009015 PE=4 SV=1	-0.206242	1.23032	0.299031
B7PVH4	B7PVH4_IXOSC Tyrosine kinase, putative (Fragment) OS=Ixodes scapularis GN=IscW_ISCW007829 PE=4 SV=1	-0.206067	1.2301	0.298781
B7PU84	B7PU84_IXOSC Putative uncharacterized protein (Fragment) OS=Ixodes scapularis GN=IscW_ISCW019749 PE=4 SV=1	-0.20594	1.15003	0.201672
B7PFL2	B7PFL2_IXOSC RAS-related protein, putative OS=Ixodes scapularis GN=IscW_ISCW003929 PE=3 SV=1	-0.205468	1.22935	0.297901
B7PKR7	B7PKR7_IXOSC Coiled-coil protein, putative (Fragment) OS=Ixodes scapularis GN=IscW_ISCW018722 PE=4 SV=1	-0.205102	1.17109	0.227847
L7M4E0	L7M4E0_9ACAR Uncharacterized protein OS=Rhipicephalus pulchellus PE=2 SV=1	-0.204739	1.22847	0.296868
B7PW84	B7PW84_IXOSC Beta-galactosidase OS=Ixodes scapularis GN=IscW_ISCW019676 PE=3 SV=1	-0.203642	1.15005	0.2017
B7PX31	B7PX31_IXOSC Transposable element tc1 transposase, putative OS=Ixodes scapularis GN=IscW_ISCW019372 PE=4 SV=1	-0.203327	1.22673	0.294814
Q4PM83	Q4PM83_IXOSC Ribosomal protein L27A OS=Ixodes scapularis GN=IscW_ISCW021749 PE=2 SV=1	-0.20307	1.14349	0.193449
Q4PM04	RL18_IXOSC 60S ribosomal protein L18 OS=Ixodes scapularis GN=RpL18 PE=2 SV=1	-0.202783	1.14366	0.193656
L7MAH7	L7MAH7_9ACAR Putative karyopherin importin alpha OS=Rhipicephalus pulchellus PE=2 SV=1	-0.202332	1.22554	0.293412
B7QLZ0	B7QLZ0_IXOSC NADH-ubiquinone oxidoreductase, subunit NDUFB10/PDSW, putative OS=Ixodes scapularis GN=IscW_ISCW023078 PE=4 SV=1	-0.202049	1.14647	0.197194
B7P3P0	B7P3P0_IXOSC Cathepsin B endopeptidase, putative OS=Ixodes scapularis GN=IscW_ISCW000078 PE=3 SV=1	-0.199948	1.14076	0.189999
L7MH95	L7MH95_9ACAR Putative tgfbeta-induced transcription factor (Fragment) OS=Rhipicephalus pulchellus PE=2 SV=1	-0.199883	1.22248	0.289812
B7PBG2	B7PBG2_IXOSC Actin, putative (Fragment) OS=Ixodes scapularis GN=IscW_ISCW024111 PE=3 SV=1	-0.198664	1.13374	0.181088
B7PPS5	B7PPS5_IXOSC Putative uncharacterized protein (Fragment) OS=Ixodes scapularis GN=IscW_ISCW006574 PE=4 SV=1	-0.197901	1.17971	0.238429
B7PZM2	B7PZM2_IXOSC Putative uncharacterized protein (Fragment) OS=Ixodes scapularis GN=IscW_ISCW008643 PE=4 SV=1	-0.197488	1.21955	0.286348
L7M3E0	L7M3E0_9ACAR Putative rna-binding protein elav/hu rrm superfamily OS=Rhipicephalus pulchellus PE=2 SV=1	-0.196573	1.21845	0.28505
B7PL04	B7PL04_IXOSC Pyruvate decarboxylase (E-1) alpha subunit, putative (Fragment) OS=Ixodes scapularis GN=IscW_ISCW018615 PE=4 SV=1	-0.194597	1.13617	0.184178
E3UCD9	E3UCD9_9ACAR Ribosomal protein L24 OS=Haemaphysalis qinghaiensis PE=2 SV=1	-0.194419	1.15113	0.203057
Q4PM05	Q4PM05_IXOSC Ribosomal protein OS=Ixodes scapularis PE=2 SV=1	-0.193859	1.14112	0.190454
L7LZP0	L7LZP0_9ACAR Uncharacterized protein OS=Rhipicephalus pulchellus PE=2 SV=1	-0.193853	1.21531	0.281321
B7Q3W3	B7Q3W3_IXOSC Putative uncharacterized protein OS=Ixodes scapularis GN=IscW_ISCW021788 PE=4 SV=1	-0.193504	1.15401	0.20666
B7Q8X2	B7Q8X2_IXOSC WD-repeat protein, putative OS=Ixodes scapularis GN=IscW_ISCW011023 PE=4 SV=1	-0.193081	1.15365	0.206207
B7Q8C3	B7Q8C3_IXOSC Putative uncharacterized protein OS=Ixodes scapularis GN=IscW_ISCW021380 PE=4 SV=1	-0.191104	1.21174	0.277084
B7PGB2	B7PGB2_IXOSC Aminotransferase, putative OS=Ixodes scapularis GN=IscW_ISCW004705 PE=3 SV=1	-0.190464	1.1968	0.259182
B7PP80	B7PP80_IXOSC Putative uncharacterized protein OS=Ixodes scapularis GN=IscW_ISCW024366 PE=4 SV=1	-0.190383	1.19667	0.259029
B7P8T9	B7P8T9_IXOSC Cytochrome C oxidase assembly protein, putative OS=Ixodes scapularis GN=IscW_ISCW002189 PE=4 SV=1	-0.190258	1.14591	0.196493
B7PD11	B7PD11_IXOSC Reticulocalbin, putative (Fragment) OS=Ixodes scapularis GN=IscW_ISCW017252 PE=4 SV=1	-0.190136	1.14876	0.200077
L7M2W1	L7M2W1_9ACAR Putative der and-48 ribosomal protein l32 OS=Rhipicephalus pulchellus PE=2 SV=1	-0.189671	1.21001	0.275016
B7P348	B7P348_IXOSC Putative uncharacterized protein (Fragment) OS=Ixodes scapularis GN=IscW_ISCW001116 PE=4 SV=1	-0.189092	1.19522	0.257281
B7P5S8	B7P5S8_IXOSC Fasciclin II, putative (Fragment) OS=Ixodes scapularis GN=IscW_ISCW001372 PE=4 SV=1	-0.185378	1.20479	0.268785
B7PZB3	B7PZB3_IXOSC Fibrinogen, putative OS=Ixodes scapularis GN=IscW_ISCW009412 PE=4 SV=1	-0.18482	1.20416	0.268032
B7Q6Z1	B7Q6Z1_IXOSC Saposin, putative OS=Ixodes scapularis GN=IscW_ISCW011597 PE=4 SV=1	-0.183151	1.16095	0.215304
B7P9K4	B7P9K4_IXOSC Organic anion transporter, putative OS=Ixodes scapularis GN=IscW_ISCW002228 PE=4 SV=1	-0.180381	1.18544	0.245419
A8E4K0	A8E4K0_9ACAR Troponin T OS=Haemaphysalis qinghaiensis PE=2 SV=1	-0.180223	1.14888	0.200229
B7QK46	B7QK46_IXOSC Glutaminyl cyclase, putative OS=Ixodes scapularis GN=IscW_ISCW023264 PE=4 SV=1	-0.179329	1.13431	0.181815
B7Q3L4	B7Q3L4_IXOSC Cellular protein, putative OS=Ixodes scapularis GN=IscW_ISCW008669 PE=4 SV=1	-0.179149	1.19727	0.259749
B7P704	B7P704_IXOSC Putative uncharacterized protein (Fragment) OS=Ixodes scapularis GN=IscW_ISCW000492 PE=4 SV=1	-0.178314	1.19628	0.258557
B7PYH7	B7PYH7_IXOSC Casein kinase, putative OS=Ixodes scapularis GN=IscW_ISCW009144 PE=4 SV=1	-0.176723	1.19443	0.256326
A5I8N9	A5I8N9_9ACAR Ribosomal protein L23 OS=Haemaphysalis qinghaiensis PE=2 SV=1	-0.176674	1.18131	0.240383
B7QEE0	B7QEE0_IXOSC Hypoxia up-regulated protein, putative OS=Ixodes scapularis GN=IscW_ISCW012646 PE=3 SV=1	-0.176553	1.11796	0.160867
L7MGI2	L7MGI2_9ACAR Putative gmp synthase (Fragment) OS=Rhipicephalus pulchellus PE=2 SV=1	-0.176318	1.12714	0.172662
B7PJS9	B7PJS9_IXOSC Splicing factor hnRNP-F, putative OS=Ixodes scapularis GN=IscW_ISCW004442 PE=4 SV=1	-0.176149	1.13284	0.17995
B7PLE9	B7PLE9_IXOSC Myosin regulatory light chain, putative OS=Ixodes scapularis GN=IscW_ISCW005413 PE=4 SV=1	-0.174848	1.12532	0.170334
B7QKL5	B7QKL5_IXOSC Ubiquinone biosynthesis protein, putative (Fragment) OS=Ixodes scapularis GN=IscW_ISCW024909 PE=4 SV=1	-0.173342	1.17759	0.235841
B7Q6G2	B7Q6G2_IXOSC Sodium-dependent multivitamin transporter, putative (Fragment) OS=Ixodes scapularis GN=IscW_ISCW010393 PE=3 SV=1	-0.173303	1.19028	0.251297
B7PJ73	B7PJ73_IXOSC Coiled-coil domain-containing protein, putative (Fragment) OS=Ixodes scapularis GN=IscW_ISCW004411 PE=4 SV=1	-0.172747	1.1896	0.250473
B7Q2J3	B7Q2J3_IXOSC 39S ribosomal protein L46, putative (Fragment) OS=Ixodes scapularis GN=IscW_ISCW008794 PE=4 SV=1	-0.172717	1.17691	0.235
B7Q6G1	B7Q6G1_IXOSC Hypoxanthine-guanine phosphoribosyltransferase, putative OS=Ixodes scapularis GN=IscW_ISCW010392 PE=4 SV=1	-0.172681	1.18954	0.250404
G3MIF1	G3MIF1_9ACAR Putative uncharacterized protein (Fragment) OS=Amblyomma maculatum PE=2 SV=1	-0.17178	1.17587	0.233724
B7QIS6	B7QIS6_IXOSC Aldehyde dehydrogenase, putative OS=Ixodes scapularis GN=IscW_ISCW023288 PE=3 SV=1	-0.171491	1.11819	0.161165
B7PQC0	B7PQC0_IXOSC Ribosomal protein L2, putative OS=Ixodes scapularis GN=IscW_ISCW005878 PE=4 SV=1	-0.169723	1.18598	0.24608
B7Q0D4	B7Q0D4_IXOSC Fumarylacetoacetase, putative OS=Ixodes scapularis GN=IscW_ISCW020196 PE=4 SV=1	-0.16905	1.12201	0.166082
B7Q754	B7Q754_IXOSC Putative uncharacterized protein OS=Ixodes scapularis GN=IscW_ISCW011541 PE=4 SV=1	-0.168928	1.17273	0.229866
L7MCR2	L7MCR2_9ACAR Putative receptor protein tyrosine phosphatase (Fragment) OS=Rhipicephalus pulchellus PE=2 SV=1	-0.168601	1.17234	0.229392
B7QP23	B7QP23_IXOSC Paramyosin, putative OS=Ixodes scapularis GN=IscW_ISCW015486 PE=4 SV=1	-0.16809	1.18406	0.243747
B7PLL4	B7PLL4_IXOSC Fructose-1,6-bisphosphatase, putative (Fragment) OS=Ixodes scapularis GN=IscW_ISCW005292 PE=3 SV=1	-0.167919	1.11775	0.160594
E1CAX9	E1CAX9_HAELO Vitellogenin-1 OS=Haemaphysalis longicornis GN=HlVg-1 PE=2 SV=1	-0.166776	1.17033	0.226911
G3MT70	G3MT70_9ACAR Putative uncharacterized protein OS=Amblyomma maculatum PE=2 SV=1	-0.166458	1.16997	0.226473
L7M4B2	L7M4B2_9ACAR Putative spliceosome-associated coiled-coil protein OS=Rhipicephalus pulchellus PE=2 SV=1	-0.166152	1.18174	0.240907
B7Q4N6	B7Q4N6_IXOSC Putative uncharacterized protein OS=Ixodes scapularis GN=IscW_ISCW011191 PE=4 SV=1	-0.165391	1.12629	0.171572
Q45R49	Q45R49_BOOMI Salivary gland metalloprotease OS=Boophilus microplus GN=MP3 PE=2 SV=1	-0.164744	1.16808	0.22414
B7Q3H4	B7Q3H4_IXOSC Autoantigen, putative (Fragment) OS=Ixodes scapularis GN=IscW_ISCW009936 PE=4 SV=1	-0.164053	1.16321	0.218118
L7M761	L7M761_9ACAR Putative hydroxysteroid 17-beta dehydrogenase 4 OS=Rhipicephalus pulchellus PE=2 SV=1	-0.163562	1.1668	0.222558
B7Q512	B7Q512_IXOSC Alpha-glucosidase, putative (Fragment) OS=Ixodes scapularis GN=IscW_ISCW010663 PE=4 SV=1	-0.163383	1.12331	0.16775
G3MH95	G3MH95_9ACAR Putative uncharacterized protein (Fragment) OS=Amblyomma maculatum PE=2 SV=1	-0.161822	1.17662	0.234651
L7M847	L7M847_9ACAR Putative tick serine protease OS=Rhipicephalus pulchellus PE=2 SV=1	-0.161761	1.17657	0.234585
B7PUU3	B7PUU3_IXOSC Putative uncharacterized protein OS=Ixodes scapularis GN=IscW_ISCW007723 PE=3 SV=1	-0.161548	1.17628	0.234237
B7Q331	B7Q331_IXOSC Glucose-6-phosphate 1-dehydrogenase (Fragment) OS=Ixodes scapularis GN=IscW_ISCW010043 PE=3 SV=1	-0.161249	1.17593	0.233801
B7PH30	B7PH30_IXOSC Putative uncharacterized protein (Fragment) OS=Ixodes scapularis GN=IscW_ISCW004014 PE=4 SV=1	-0.160812	1.17545	0.233213
B7PCC4	B7PCC4_IXOSC Histone, putative OS=Ixodes scapularis GN=IscW_ISCW017416 PE=3 SV=1	-0.160677	1.17526	0.232983
B7PYL2	B7PYL2_IXOSC Dehydrogenase, putative (Fragment) OS=Ixodes scapularis GN=IscW_ISCW020262 PE=3 SV=1	-0.160178	1.17468	0.232262
B7Q5Q7	B7Q5Q7_IXOSC Ubiquitin/40S ribosomal protein S27A fusion, putative OS=Ixodes scapularis GN=IscW_ISCW010407 PE=4 SV=1	-0.158519	1.11287	0.154282
B7Q4P8	B7Q4P8_IXOSC Nicotinic acid phosphoribosyltransferase, putative OS=Ixodes scapularis GN=IscW_ISCW021747 PE=4 SV=1	-0.156466	1.15902	0.212907
B7QC33	B7QC33_IXOSC Ubiquitin protein ligase, putative OS=Ixodes scapularis GN=IscW_ISCW011884 PE=3 SV=1	-0.156258	1.17004	0.226557
B7QLS9	B7QLS9_IXOSC Peritrophic membrane chitin binding protein, putative OS=Ixodes scapularis GN=IscW_ISCW014049 PE=4 SV=1	-0.155517	1.10321	0.141714
L7M9J0	L7M9J0_9ACAR Putative spliceosome associated protein OS=Rhipicephalus pulchellus PE=2 SV=1	-0.155265	1.11651	0.158996
Q4PM37	Q4PM37_IXOSC Ribosomal protein L7-like OS=Ixodes scapularis GN=IscW_ISCW004030 PE=2 SV=1	-0.155088	1.10434	0.14318
B7PDP6	B7PDP6_IXOSC Acetyl-CoA acetyltransferase, putative OS=Ixodes scapularis GN=IscW_ISCW002623 PE=3 SV=1	-0.154939	1.16853	0.22469
B7PWU8	B7PWU8_IXOSC Cuticular protein, putative OS=Ixodes scapularis GN=IscW_ISCW019781 PE=4 SV=1	-0.1548	1.10924	0.149566
B7Q9C9	B7Q9C9_IXOSC Propionyl-CoA carboxylase, putative (Fragment) OS=Ixodes scapularis GN=IscW_ISCW010503 PE=4 SV=1	-0.153914	1.12195	0.166008
B7P4G0	B7P4G0_IXOSC Putative uncharacterized protein OS=Ixodes scapularis GN=IscW_ISCW015636 PE=4 SV=1	-0.153659	1.167	0.222806
B7QIM2	B7QIM2_IXOSC AMP dependent CoA ligase, putative (Fragment) OS=Ixodes scapularis GN=IscW_ISCW024838 PE=4 SV=1	-0.153386	1.16668	0.222408
B7P5Z4	B7P5Z4_IXOSC Putative uncharacterized protein OS=Ixodes scapularis GN=IscW_ISCW000899 PE=4 SV=1	-0.153156	1.12344	0.167927
L7M5Y8	L7M5Y8_9ACAR Putative 20-hydroxysteroid dehydrogenase OS=Rhipicephalus pulchellus PE=2 SV=1	-0.152793	1.16597	0.221533
B7PQI8	B7PQI8_IXOSC Antigen B membrane protein, putative OS=Ixodes scapularis GN=IscW_ISCW005582 PE=4 SV=1	-0.151304	1.1014	0.139334
Q4PM12	RL36_IXOSC 60S ribosomal protein L36 OS=Ixodes scapularis GN=RpL36 PE=3 SV=1	-0.151134	1.10762	0.147461
B7QDR8	B7QDR8_IXOSC Putative uncharacterized protein OS=Ixodes scapularis GN=IscW_ISCW022223 PE=4 SV=1	-0.151062	1.15314	0.205563
B7Q963	B7Q963_IXOSC Putative uncharacterized protein (Fragment) OS=Ixodes scapularis GN=IscW_ISCW011006 PE=4 SV=1	-0.150712	1.16356	0.218551
B7PHC3	B7PHC3_IXOSC Carbon-nitrogen hydrolase, putative OS=Ixodes scapularis GN=IscW_ISCW004822 PE=4 SV=1	-0.14982	1.10027	0.13786
G3MJ22	G3MJ22_9ACAR Putative uncharacterized protein (Fragment) OS=Amblyomma maculatum PE=2 SV=1	-0.149553	1.16219	0.21684
B7PQS2	B7PQS2_IXOSC Urease accessory protein ureG, putative OS=Ixodes scapularis GN=IscW_ISCW018576 PE=3 SV=1	-0.149145	1.10593	0.145256
L7LZD0	L7LZD0_9ACAR Putative microtubule binding protein OS=Rhipicephalus pulchellus PE=2 SV=1	-0.146971	1.10935	0.14972
B7P3L3	B7P3L3_IXOSC Putative uncharacterized protein OS=Ixodes scapularis GN=IscW_ISCW000443 PE=4 SV=1	-0.14683	1.1157	0.157951
B7PV68	B7PV68_IXOSC Aminoimidazole-4-carboxamide ribonucleotidetransformylase/IMP cyclohydrolase, putative (Fragment) OS=Ixodes scapularis GN=IscW_ISCW007783 PE=4 SV=1	-0.144053	1.09734	0.134015
L7M1D9	L7M1D9_9ACAR Putative phosphatase 1 binding protein OS=Rhipicephalus pulchellus PE=2 SV=1	-0.143397	1.15503	0.207931
G3MLB1	G3MLB1_9ACAR Putative uncharacterized protein OS=Amblyomma maculatum PE=2 SV=1	-0.143109	1.1547	0.207517
B7PQS1	B7PQS1_IXOSC Phenylalanyl-tRNA synthetase beta subunit, putative OS=Ixodes scapularis GN=IscW_ISCW018574 PE=4 SV=1	-0.14308	1.12365	0.168192
B7PAD4	B7PAD4_IXOSC Putative uncharacterized protein OS=Ixodes scapularis GN=IscW_ISCW002995 PE=4 SV=1	-0.14152	1.15285	0.205208
B7PE22	B7PE22_IXOSC Beta-N-acetylhexosaminidase, putative OS=Ixodes scapularis GN=IscW_ISCW003575 PE=4 SV=1	-0.139939	1.09647	0.132868
L7MHZ7	L7MHZ7_9ACAR Putative udp-n-acetylglucosamine pyrophosphorylase (Fragment) OS=Rhipicephalus pulchellus PE=2 SV=1	-0.137374	1.14805	0.199182
B7PP34	B7PP34_IXOSC Prolyl 4-hydroxylase alpha subunit, putative (Fragment) OS=Ixodes scapularis GN=IscW_ISCW006859 PE=4 SV=1	-0.135261	1.14567	0.196196
G3MJB4	G3MJB4_9ACAR Putative uncharacterized protein (Fragment) OS=Amblyomma maculatum PE=2 SV=1	-0.13286	1.14285	0.192641
L7MGG4	L7MGG4_9ACAR Putative g-protein alpha subunit (Fragment) OS=Rhipicephalus pulchellus PE=2 SV=1	-0.132697	1.14273	0.192489
B7P0V4	B7P0V4_IXOSC Cortactin, putative OS=Ixodes scapularis GN=IscW_ISCW000141 PE=4 SV=1	-0.132112	1.09831	0.135289
B7PIY6	B7PIY6_IXOSC Putative uncharacterized protein OS=Ixodes scapularis GN=IscW_ISCW017885 PE=4 SV=1	-0.130502	1.13097	0.17756
B7PB70	B7PB70_IXOSC Glutathione S-transferase, putative OS=Ixodes scapularis GN=IscW_ISCW017235 PE=3 SV=1	-0.129866	1.11161	0.152655
Q86G66	Q86G66_DERVA Putative beta thymosin OS=Dermacentor variabilis PE=2 SV=1	-0.129298	1.10996	0.150513
B7PD10	B7PD10_IXOSC Carbon-nitrogen hydrolase, putative OS=Ixodes scapularis GN=IscW_ISCW017251 PE=4 SV=1	-0.128581	1.13795	0.186435
B7P8V8	B7P8V8_IXOSC Putative uncharacterized protein OS=Ixodes scapularis GN=IscW_ISCW002509 PE=4 SV=1	-0.127503	1.11236	0.15362
L7MI79	L7MI79_9ACAR Uncharacterized protein (Fragment) OS=Rhipicephalus pulchellus PE=2 SV=1	-0.127475	1.13668	0.184828
B7Q921	B7Q921_IXOSC Proclotting enzyme, putative (Fragment) OS=Ixodes scapularis GN=IscW_ISCW010999 PE=3 SV=1	-0.127471	1.13669	0.184843
B7P8K9	B7P8K9_IXOSC Beta tubulin, putative (Fragment) OS=Ixodes scapularis GN=IscW_ISCW002714 PE=3 SV=1	-0.125816	1.13486	0.182508
Q2XW19	Q2XW19_BOOMI Glutathione peroxidase OS=Boophilus microplus GN=PHGPX PE=2 SV=2	-0.125041	1.12517	0.170138
B7Q568	B7Q568_IXOSC Putative uncharacterized protein OS=Ixodes scapularis GN=IscW_ISCW011752 PE=4 SV=1	-0.124728	1.12483	0.169705
B7QBB3	B7QBB3_IXOSC Purine permease, putative OS=Ixodes scapularis GN=IscW_ISCW013186 PE=4 SV=1	-0.12459	1.1334	0.180652
B7P134	B7P134_IXOSC Putative uncharacterized protein OS=Ixodes scapularis GN=IscW_ISCW001407 PE=4 SV=1	-0.123556	1.13221	0.179145
L7M324	L7M324_9ACAR Putative chaperonin chaperonin OS=Rhipicephalus pulchellus PE=2 SV=1	-0.1229	1.13149	0.178221
B7Q3J7	B7Q3J7_IXOSC Ubiquitin specific protease, putative OS=Ixodes scapularis GN=IscW_ISCW009097 PE=4 SV=1	-0.122194	1.13067	0.177174
B7QMN0	B7QMN0_IXOSC Ribosomal biogenesis protein, putative OS=Ixodes scapularis GN=IscW_ISCW015304 PE=4 SV=1	-0.121564	1.10188	0.139969
B7Q2R9	B7Q2R9_IXOSC Cell adhesion molecule, putative OS=Ixodes scapularis GN=IscW_ISCW010023 PE=4 SV=1	-0.121362	1.08417	0.116588
L7M8Z9	L7M8Z9_9ACAR Putative histone acetylation protein OS=Rhipicephalus pulchellus PE=2 SV=1	-0.121305	1.1212	0.165044
L7M248	L7M248_9ACAR Putative constitutive coactivator of peroxisome proliferator-activated receptor gamma OS=Rhipicephalus pulchellus PE=2 SV=1	-0.120632	1.12049	0.164124
B7QG63	B7QG63_IXOSC Glutathione peroxidase OS=Ixodes scapularis GN=IscW_ISCW022517 PE=3 SV=1	-0.119682	1.08307	0.115121
B7QNU7	B7QNU7_IXOSC Jnk/sapk-associated protein, putative OS=Ixodes scapularis GN=IscW_ISCW015188 PE=4 SV=1	-0.119249	1.1047	0.143659
Q4PM60	Q4PM60_IXOSC 40S ribosomal protein S24 OS=Ixodes scapularis PE=2 SV=1	-0.119215	1.08537	0.118191
L7M1M6	L7M1M6_9ACAR Putative thiol-disulfide isomerase and thioredoxin OS=Rhipicephalus pulchellus PE=2 SV=1	-0.118905	1.12694	0.172409
B7Q0U6	B7Q0U6_IXOSC Putative uncharacterized protein (Fragment) OS=Ixodes scapularis GN=IscW_ISCW009978 PE=4 SV=1	-0.118437	1.11817	0.161143
B5M743	B5M743_AMBAM Protein disulfide isomerase-2 (Fragment) OS=Amblyomma americanum PE=2 SV=1	-0.117932	1.12584	0.171003
B7QKT0	B7QKT0_IXOSC Troponin I protein, putative OS=Ixodes scapularis GN=IscW_ISCW023443 PE=4 SV=1	-0.117641	1.08046	0.11164
L7M7L3	L7M7L3_9ACAR Putative glutaryl-coa dehydrogenase OS=Rhipicephalus pulchellus PE=2 SV=1	-0.115804	1.12343	0.16791
B7PMS4	B7PMS4_IXOSC Stearoyl-CoA desaturase, putative OS=Ixodes scapularis GN=IscW_ISCW005342 PE=3 SV=1	-0.115115	1.09681	0.133313
B7QNK8	B7QNK8_IXOSC Putative uncharacterized protein OS=Ixodes scapularis GN=IscW_ISCW015113 PE=4 SV=1	-0.115069	1.07898	0.109672
B7Q8W6	B7Q8W6_IXOSC Alkyl hydroperoxide reductase, thiol specific antioxidant, putative OS=Ixodes scapularis GN=IscW_ISCW010532 PE=4 SV=1	-0.114895	1.07925	0.110029
B7QBP8	B7QBP8_IXOSC Putative uncharacterized protein OS=Ixodes scapularis GN=IscW_ISCW012179 PE=4 SV=1	-0.114619	1.1221	0.166197
B7PX06	B7PX06_IXOSC A kinase anchor protein, putative OS=Ixodes scapularis GN=IscW_ISCW007454 PE=4 SV=1	-0.113946	1.12134	0.165221
B7PLJ5	B7PLJ5_IXOSC Ubiquitin-conjugating enzyme, putative OS=Ixodes scapularis GN=IscW_ISCW005250 PE=4 SV=1	-0.112359	1.09587	0.132078
L7M244	L7M244_9ACAR Putative histone-lysine n-methyltransferase mll3 OS=Rhipicephalus pulchellus PE=2 SV=1	-0.112237	1.11941	0.162734
B7QCU2	B7QCU2_IXOSC Small GTPase involved in nuclear protein import, putative OS=Ixodes scapularis GN=IscW_ISCW011873 PE=4 SV=1	-0.112044	1.09563	0.13176
B7Q4P0	B7Q4P0_IXOSC Putative uncharacterized protein OS=Ixodes scapularis GN=IscW_ISCW011195 PE=4 SV=1	-0.111529	1.07587	0.1055
B7PWF5	B7PWF5_IXOSC Heat shock protein 20.5, putative OS=Ixodes scapularis GN=IscW_ISCW007793 PE=3 SV=1	-0.110622	1.08296	0.11498
B7P2E0	B7P2E0_IXOSC SCF ubiquitin ligase complex, putative OS=Ixodes scapularis GN=IscW_ISCW001784 PE=4 SV=1	-0.110522	1.08018	0.111269
L7M539	L7M539_9ACAR Putative trafficking protein particle complex subunit 4 OS=Rhipicephalus pulchellus PE=2 SV=1	-0.109801	1.11669	0.159225
B7QLI8	B7QLI8_IXOSC Tyrosine aminotransferase, putative (Fragment) OS=Ixodes scapularis GN=IscW_ISCW013629 PE=4 SV=1	-0.108724	1.10798	0.147928
B7PR48	B7PR48_IXOSC Putative uncharacterized protein OS=Ixodes scapularis GN=IscW_ISCW006317 PE=4 SV=1	-0.105815	1.11222	0.153443
B7PBG8	B7PBG8_IXOSC Putative uncharacterized protein OS=Ixodes scapularis GN=IscW_ISCW017255 PE=4 SV=1	-0.105807	1.11219	0.153409
L7LXE1	L7LXE1_9ACAR Putative calmodulin OS=Rhipicephalus pulchellus PE=2 SV=1	-0.105034	1.079	0.1097
B7PFU3	B7PFU3_IXOSC Muscle LIM protein isoform A isoform, putative OS=Ixodes scapularis GN=IscW_ISCW017628 PE=4 SV=1	-0.104291	1.07287	0.101471
B7PUS3	B7PUS3_IXOSC Peroxisomal phytanoyl-CoA hydroxylase, putative OS=Ixodes scapularis GN=IscW_ISCW008295 PE=4 SV=1	-0.103354	1.10239	0.140633
B7PF67	B7PF67_IXOSC Putative uncharacterized protein OS=Ixodes scapularis GN=IscW_ISCW004687 PE=4 SV=1	-0.101774	1.07244	0.100903
B7QFY3	B7QFY3_IXOSC ADP-ribose pyrophosphatase, putative OS=Ixodes scapularis GN=IscW_ISCW021976 PE=4 SV=1	-0.100835	1.06893	0.0961738
B7PCI1	B7PCI1_IXOSC Acyl-CoA synthetase, putative (Fragment) OS=Ixodes scapularis GN=IscW_ISCW016835 PE=4 SV=1	-0.0998515	1.09874	0.135853
B7PVP7	B7PVP7_IXOSC Intersectin, putative OS=Ixodes scapularis GN=IscW_ISCW007884 PE=4 SV=1	-0.0992925	1.08644	0.119612
B7Q163	B7Q163_IXOSC RAB-3 GTPase-activating protein catalytic subunit, putative (Fragment) OS=Ixodes scapularis GN=IscW_ISCW020147 PE=4 SV=1	-0.097654	1.10313	0.141605
L7M473	L7M473_9ACAR Putative rna polymerase ii subunit OS=Rhipicephalus pulchellus PE=2 SV=1	-0.0975378	1.10306	0.141511
B7Q5B5	B7Q5B5_IXOSC GTP-binding nuclear protein RAN1, putative OS=Ixodes scapularis GN=IscW_ISCW021828 PE=4 SV=1	-0.0973886	1.06797	0.0948708
L7LUI1	L7LUI1_9ACAR Putative metal transporter cnnm2-like isoform 2 OS=Rhipicephalus pulchellus PE=2 SV=1	-0.0968006	1.10218	0.140364
B7PKX9	B7PKX9_IXOSC RAS-related protein, putative OS=Ixodes scapularis GN=IscW_ISCW018962 PE=3 SV=1	-0.0966062	1.09539	0.131439
B7Q8P9	B7Q8P9_IXOSC Butyrate induced transcript, putative OS=Ixodes scapularis GN=IscW_ISCW021603 PE=4 SV=1	-0.0966051	1.09539	0.131438
B7P4Q6	B7P4Q6_IXOSC Pupal cuticle protein G1A, putative OS=Ixodes scapularis GN=IscW_ISCW001655 PE=4 SV=1	-0.0965447	1.08396	0.116307
B7PFT8	B7PFT8_IXOSC U4/U6 small nuclear ribonucleoprotein Prp4, putative OS=Ixodes scapularis GN=IscW_ISCW017622 PE=4 SV=1	-0.096452	1.07351	0.102334
B7QAA7	B7QAA7_IXOSC Coatomer beta subunit, putative (Fragment) OS=Ixodes scapularis GN=IscW_ISCW012850 PE=4 SV=1	-0.096296	1.10162	0.139631
B7PR99	B7PR99_IXOSC Glutathione S-transferase, putative OS=Ixodes scapularis GN=IscW_ISCW005804 PE=3 SV=1	-0.0959404	1.07669	0.106604
B7QBQ1	B7QBQ1_IXOSC Salivary protein Is3, putative OS=Ixodes scapularis GN=IscW_ISCW012183 PE=3 SV=1	-0.0952419	1.08071	0.111982
B7Q179	B7Q179_IXOSC Putative uncharacterized protein OS=Ixodes scapularis GN=IscW_ISCW008990 PE=4 SV=1	-0.0951701	1.0939	0.129484
B7PME3	B7PME3_IXOSC Putative uncharacterized protein OS=Ixodes scapularis GN=IscW_ISCW006030 PE=4 SV=1	-0.0935214	1.09855	0.135602
B7Q109	B7Q109_IXOSC Glutamate carboxypeptidase, putative OS=Ixodes scapularis GN=IscW_ISCW008689 PE=4 SV=1	-0.0934164	1.08113	0.112541
B7PS13	B7PS13_IXOSC Putative uncharacterized protein (Fragment) OS=Ixodes scapularis GN=IscW_ISCW024515 PE=4 SV=1	-0.0933976	1.09217	0.1272
Q4PN60	Q4PN60_IXOSC Putative secreted glycine rich salivary protein OS=Ixodes scapularis PE=2 SV=1	-0.0923143	1.06966	0.0971475
B7QM62	B7QM62_IXOSC Sugar transporter, putative (Fragment) OS=Ixodes scapularis GN=IscW_ISCW013894 PE=3 SV=1	-0.0915521	1.09638	0.132751
L7MAX2	L7MAX2_9ACAR Putative microtubule associated complex OS=Rhipicephalus pulchellus PE=2 SV=1	-0.0913292	1.06995	0.0975372
B7Q3G2	B7Q3G2_IXOSC Vasodilator-stimulated phosphoprotein, putative (Fragment) OS=Ixodes scapularis GN=IscW_ISCW008989 PE=4 SV=1	-0.0905959	1.09533	0.131364
B7PUG2	B7PUG2_IXOSC NADH:CoQ oxidoreductase subunit B18, putative OS=Ixodes scapularis GN=IscW_ISCW019654 PE=4 SV=1	-0.0892015	1.07539	0.104854
L7LSG5	L7LSG5_9ACAR Putative tick transposon OS=Rhipicephalus pulchellus PE=2 SV=1	-0.0889663	1.09354	0.129005
B7PVJ9	B7PVJ9_IXOSC Splicing factor SC35, putative (Fragment) OS=Ixodes scapularis GN=IscW_ISCW024479 PE=4 SV=1	-0.0883547	1.0649	0.0907161
L7LYI7	L7LYI7_9ACAR Putative actin-related protein arp2/3 complex subunit arpc2 OS=Rhipicephalus pulchellus PE=2 SV=1	-0.0877872	1.09225	0.127297
B7QDY6	B7QDY6_IXOSC ATP-dependent RNA helicase, putative OS=Ixodes scapularis GN=IscW_ISCW022725 PE=3 SV=1	-0.0875561	1.09199	0.126961
L7LXE7	L7LXE7_9ACAR Uncharacterized protein OS=Rhipicephalus pulchellus PE=2 SV=1	-0.0874822	1.09191	0.126857
B7PVY8	B7PVY8_IXOSC Superoxide dismutase, putative OS=Ixodes scapularis GN=IscW_ISCW024422 PE=4 SV=1	-0.0873568	1.09177	0.126663
L7MHF3	L7MHF3_9ACAR Putative annexin (Fragment) OS=Rhipicephalus pulchellus PE=2 SV=1	-0.0867883	1.07327	0.10202
L7MLI8	L7MLI8_9ACAR Putative tick transposon (Fragment) OS=Rhipicephalus pulchellus PE=2 SV=1	-0.0856429	1.08991	0.124203
B7PBN0	B7PBN0_IXOSC Galactosyltransferase, putative OS=Ixodes scapularis GN=IscW_ISCW002872 PE=4 SV=1	-0.085057	1.08925	0.123336
L7M9F1	L7M9F1_9ACAR Putative tick salivary male-specific legumain OS=Rhipicephalus pulchellus PE=2 SV=1	-0.0850297	1.08929	0.123392
B7QJI4	B7QJI4_IXOSC Acetyl-CoA hydrolase, putative OS=Ixodes scapularis GN=IscW_ISCW023591 PE=4 SV=1	-0.0850139	1.06187	0.0866086
B7P558	B7P558_IXOSC Nonmuscle myosin essential light chain OS=Ixodes scapularis GN=IscW_ISCW001124 PE=4 SV=1	-0.0821786	1.05769	0.0809152
L7MEZ4	L7MEZ4_9ACAR Putative eukaryotic translation initiation factor 3 protein (Fragment) OS=Rhipicephalus pulchellus PE=2 SV=1	-0.0813806	1.0638	0.0892329
B7Q8S3	B7Q8S3_IXOSC Kazrin-A, putative (Fragment) OS=Ixodes scapularis GN=IscW_ISCW021813 PE=4 SV=1	-0.0811879	1.08503	0.117729
L7M840	L7M840_9ACAR Putative multifunctional chaperone 14-3-3 family OS=Rhipicephalus pulchellus PE=2 SV=1	-0.0811543	1.05898	0.0826731
L7M298	L7M298_9ACAR Putative transcription elongation factor 1 log OS=Rhipicephalus pulchellus PE=4 SV=1	-0.0798409	1.08356	0.115781
B7PEL3	B7PEL3_IXOSC Protein tyrosine phosphatase, putative OS=Ixodes scapularis GN=IscW_ISCW017698 PE=4 SV=1	-0.0794805	1.05527	0.0776165
B7Q698	B7Q698_IXOSC Amino acid transporter, putative (Fragment) OS=Ixodes scapularis GN=IscW_ISCW021396 PE=4 SV=1	-0.0790162	1.0526	0.0739559
B7Q2S9	B7Q2S9_IXOSC 5-methyltetrahydrofolate:homocysteine methyltransferase, putative OS=Ixodes scapularis GN=IscW_ISCW020738 PE=4 SV=1	-0.0789113	1.08254	0.114427
B7PBC4	B7PBC4_IXOSC Calumenin, putative OS=Ixodes scapularis GN=IscW_ISCW002354 PE=4 SV=1	-0.0787548	1.05279	0.0742207
L7LTF7	L7LTF7_9ACAR Putative polypeptide n-acetylgalactosaminyltransferase OS=Rhipicephalus pulchellus PE=2 SV=1	-0.0775137	1.07584	0.105466
B7QMR3	B7QMR3_IXOSC Putative uncharacterized protein OS=Ixodes scapularis GN=IscW_ISCW023909 PE=4 SV=1	-0.0773582	1.05279	0.0742161
B7P3D7	B7P3D7_IXOSC Heat shock protein, putative OS=Ixodes scapularis GN=IscW_ISCW000190 PE=3 SV=1	-0.0772112	1.08069	0.111953
B7Q2H9	B7Q2H9_IXOSC Putative uncharacterized protein OS=Ixodes scapularis GN=IscW_ISCW009836 PE=4 SV=1	-0.0751222	1.07341	0.102208
B7PBC9	B7PBC9_IXOSC Putative uncharacterized protein OS=Ixodes scapularis GN=IscW_ISCW002359 PE=4 SV=1	-0.0747583	1.07803	0.108402
B7QC20	B7QC20_IXOSC Secreted protein, putative OS=Ixodes scapularis GN=IscW_ISCW022300 PE=4 SV=1	-0.0743408	1.07757	0.107788
B7PUR0	B7PUR0_IXOSC Putative uncharacterized protein OS=Ixodes scapularis GN=IscW_ISCW006950 PE=4 SV=1	-0.0740466	1.07727	0.107385
B7PCN3	B7PCN3_IXOSC Inhibitor of nuclear factor kappa-B kinase alpha, putative OS=Ixodes scapularis GN=IscW_ISCW002130 PE=4 SV=1	-0.0736933	1.06347	0.0887757
B7PD56	B7PD56_IXOSC Peptidyl-prolyl cis-trans isomerase OS=Ixodes scapularis GN=IscW_ISCW002493 PE=3 SV=1	-0.0725591	1.05559	0.0780533
B7PSM0	B7PSM0_IXOSC mRNA splicing factor, putative (Fragment) OS=Ixodes scapularis GN=IscW_ISCW007638 PE=4 SV=1	-0.0724034	1.07549	0.10499
B7PFM9	B7PFM9_IXOSC Putative uncharacterized protein (Fragment) OS=Ixodes scapularis GN=IscW_ISCW017582 PE=4 SV=1	-0.0704865	1.07342	0.102217
Q4PLZ4	Q4PLZ4_IXOSC Endothelial monocyte-activating protein II-like OS=Ixodes scapularis GN=IscW_ISCW018043 PE=2 SV=1	-0.0700615	1.05072	0.0713724
L7MG75	L7MG75_9ACAR Putative ubiquitin ligase e3 alpha protein (Fragment) OS=Rhipicephalus pulchellus PE=2 SV=1	-0.0696347	1.05838	0.0818593
L7LZ57	L7LZ57_9ACAR Putative frayed OS=Rhipicephalus pulchellus PE=2 SV=1	-0.0673209	1.07	0.097614
Q4PMD4	Q4PMD4_IXOSC 60S ribosomal protein L9 OS=Ixodes scapularis GN=IscW_ISCW015615 PE=2 SV=1	-0.0671351	1.04595	0.0648086
B7QK06	B7QK06_IXOSC Putative uncharacterized protein OS=Ixodes scapularis GN=IscW_ISCW013652 PE=4 SV=1	-0.0658578	1.06843	0.0954886
L7M309	L7M309_9ACAR Putative signal recognition particle protein 19 OS=Rhipicephalus pulchellus PE=2 SV=1	-0.0650181	1.06324	0.0884672
B7PE61	B7PE61_IXOSC Vacuolar assembly/sorting protein DID4, putative OS=Ixodes scapularis GN=IscW_ISCW018144 PE=4 SV=1	-0.0641808	1.05255	0.0738941
B7PJ33	B7PJ33_IXOSC Putative uncharacterized protein OS=Ixodes scapularis GN=IscW_ISCW003728 PE=4 SV=1	-0.0629604	1.06532	0.0912933
B7P4Q8	B7P4Q8_IXOSC Inosine-5'-monophosphate dehydrogenase OS=Ixodes scapularis GN=IscW_ISCW001657 PE=3 SV=1	-0.0602079	1.03925	0.0555375
B7QF20	B7QF20_IXOSC Cytohesin 1, 2, 3, putative (Fragment) OS=Ixodes scapularis GN=IscW_ISCW011945 PE=4 SV=1	-0.0600105	1.06217	0.0870167
B7Q4S9	B7Q4S9_IXOSC Rho-associated kinase, putative (Fragment) OS=Ixodes scapularis GN=IscW_ISCW011682 PE=4 SV=1	-0.0598607	1.05125	0.0721117
B7PYJ2	B7PYJ2_IXOSC Phospholipase C epsilon, putative (Fragment) OS=Ixodes scapularis GN=IscW_ISCW009315 PE=4 SV=1	-0.0587048	1.06077	0.085116
B7Q9Y7	B7Q9Y7_IXOSC Endosomal membrane protein EMP70, putative (Fragment) OS=Ixodes scapularis GN=IscW_ISCW021262 PE=4 SV=1	-0.058621	1.04455	0.062875
B7PMG0	B7PMG0_IXOSC Suppressor of actin, putative OS=Ixodes scapularis GN=IscW_ISCW006588 PE=4 SV=1	-0.0582556	1.0565	0.0792939
B7QC22	B7QC22_IXOSC Putative uncharacterized protein OS=Ixodes scapularis GN=IscW_ISCW012246 PE=4 SV=1	-0.0576669	1.05967	0.0836183
B7QP22	B7QP22_IXOSC Chaperone ATP11p, putative OS=Ixodes scapularis GN=IscW_ISCW015485 PE=4 SV=1	-0.0572745	1.04778	0.0673361
B7PWZ0	B7PWZ0_IXOSC Putative uncharacterized protein OS=Ixodes scapularis GN=IscW_ISCW007604 PE=4 SV=1	-0.0572589	1.05923	0.0830225
B7Q608	B7Q608_IXOSC Cytoplasmic dynein heavy chain, putative (Fragment) OS=Ixodes scapularis GN=IscW_ISCW021659 PE=4 SV=1	-0.0564532	1.03938	0.0557198
B7PBS1	B7PBS1_IXOSC Cuticle protein, putative OS=Ixodes scapularis GN=IscW_ISCW016957 PE=4 SV=1	-0.0563143	1.05822	0.0816458
L7M300	L7M300_9ACAR Uncharacterized protein OS=Rhipicephalus pulchellus PE=2 SV=1	-0.0560849	1.05798	0.0813165
B7PWR4	B7PWR4_IXOSC Leucine-rich transmembrane protein, putative OS=Ixodes scapularis GN=IscW_ISCW019298 PE=4 SV=1	-0.0545876	1.04236	0.0598545
Q4PM56	Q4PM56_IXOSC ATP synthase F chain OS=Ixodes scapularis GN=IscW_ISCW016254 PE=4 SV=1	-0.0545309	1.04137	0.0584871
B7PA59	B7PA59_IXOSC Putative uncharacterized protein OS=Ixodes scapularis GN=IscW_ISCW003101 PE=4 SV=1	-0.0506994	1.0523	0.0735441
B7Q6K0	B7Q6K0_IXOSC Secreted salivary gland peptide, putative OS=Ixodes scapularis GN=IscW_ISCW021561 PE=4 SV=1	-0.0502722	1.04856	0.0684099
L7M880	L7M880_9ACAR Putative rab geranylgeranyltransferase component a rab escort protein OS=Rhipicephalus pulchellus PE=2 SV=1	-0.0490679	1.04182	0.0591123
B7PBL8	B7PBL8_IXOSC Secreted protein, putative (Fragment) OS=Ixodes scapularis GN=IscW_ISCW002633 PE=4 SV=1	-0.0485285	1.04574	0.0645175
G3MPH8	G3MPH8_9ACAR Putative uncharacterized protein OS=Amblyomma maculatum PE=2 SV=1	-0.0482398	1.03925	0.0555397
B7PKY0	B7PKY0_IXOSC Putative uncharacterized protein OS=Ixodes scapularis GN=IscW_ISCW018963 PE=4 SV=1	-0.046668	1.04802	0.0676643
A6N9U4	A6N9U4_ORNPR Ribosomal protein L37A OS=Ornithodoros parkeri PE=4 SV=1	-0.0459919	1.04731	0.0666846
Q4PMB5	Q4PMB5_IXOSC 60S ribosomal protein L10, putative OS=Ixodes scapularis GN=IscW_ISCW017543 PE=2 SV=1	-0.0449765	1.02952	0.0419745
L7M8C6	L7M8C6_9ACAR Putative tyrosyl-trna synthetase cytoplasmic OS=Rhipicephalus pulchellus PE=2 SV=1	-0.0447501	1.04311	0.0608889
B7QD15	B7QD15_IXOSC Methionine aminopeptidase OS=Ixodes scapularis GN=IscW_ISCW022177 PE=3 SV=1	-0.0438747	1.03564	0.0505167
B7PV17	B7PV17_IXOSC Ubiquitin carboxyl-terminal hydrolase OS=Ixodes scapularis GN=IscW_ISCW019965 PE=3 SV=1	-0.0438476	1.0451	0.0636344
L7M9D3	L7M9D3_9ACAR Putative rho guanine nucleotide exchange factor cdep OS=Rhipicephalus pulchellus PE=2 SV=1	-0.0435382	1.04473	0.0631282
B7PXP4	B7PXP4_IXOSC Hsp70, putative (Fragment) OS=Ixodes scapularis GN=IscW_ISCW020763 PE=3 SV=1	-0.0432918	1.0339	0.0480943
L7M9C1	L7M9C1_9ACAR Putative swi/snf complex subunit smarcc2 OS=Rhipicephalus pulchellus PE=2 SV=1	-0.042044	1.03247	0.0460986
B7PYJ7	B7PYJ7_IXOSC Putative uncharacterized protein OS=Ixodes scapularis GN=IscW_ISCW009321 PE=4 SV=1	-0.0407952	1.04186	0.0591586
L7MGV3	L7MGV3_9ACAR Putative glycosyl hydrolase family 38 (Fragment) OS=Rhipicephalus pulchellus PE=2 SV=1	-0.03967	1.0319	0.0452966
B7PYI9	B7PYI9_IXOSC Eukaryotic translation initiation factor 2B, epsilon subunit, putative (Fragment) OS=Ixodes scapularis GN=IscW_ISCW009913 PE=4 SV=1	-0.0394045	1.03786	0.0536144
B7PSI0	B7PSI0_IXOSC Putative uncharacterized protein (Fragment) OS=Ixodes scapularis GN=IscW_ISCW019492 PE=4 SV=1	-0.0387065	1.03718	0.0526641
B7PJ64	B7PJ64_IXOSC 39S ribosomal protein L51, putative OS=Ixodes scapularis GN=IscW_ISCW003986 PE=4 SV=1	-0.0383776	1.03084	0.0438215
L7MGB9	L7MGB9_9ACAR Putative aicar transformylase/imp cyclohydrolase/methylglyoxal synthase (Fragment) OS=Rhipicephalus pulchellus PE=2 SV=1	-0.0381559	1.02846	0.040481
B7PJ57	B7PJ57_IXOSC Cytochrome P450, putative OS=Ixodes scapularis GN=IscW_ISCW004132 PE=3 SV=1	-0.0378012	1.03063	0.0435217
G3MLV9	G3MLV9_9ACAR Putative uncharacterized protein OS=Amblyomma maculatum PE=2 SV=1	-0.0368219	1.03452	0.048956
B7PDH1	B7PDH1_IXOSC Propionyl-coenzyme A carboxylase, alpha polypeptide, putative (Fragment) OS=Ixodes scapularis GN=IscW_ISCW016937 PE=4 SV=1	-0.0339456	1.02507	0.0357278
L7M798	L7M798_9ACAR Putative ca2+ sensor ef-hand superfamily OS=Rhipicephalus pulchellus PE=2 SV=1	-0.0337049	1.03445	0.0488683
B7PQI5	B7PQI5_IXOSC Putative uncharacterized protein (Fragment) OS=Ixodes scapularis GN=IscW_ISCW005753 PE=4 SV=1	-0.0335529	1.0343	0.0486543
L7M593	L7M593_9ACAR Putative sugar kinase OS=Rhipicephalus pulchellus PE=2 SV=1	-0.0323075	1.033	0.046844
B7QEB7	B7QEB7_IXOSC Putative uncharacterized protein OS=Ixodes scapularis GN=IscW_ISCW012114 PE=4 SV=1	-0.032143	1.03078	0.0437318
B7Q7V6	B7Q7V6_IXOSC Kinectin, putative OS=Ixodes scapularis GN=IscW_ISCW021739 PE=4 SV=1	-0.0315366	1.02188	0.0312221
B7P2K4	B7P2K4_IXOSC EF hand domain-containing protein, putative (Fragment) OS=Ixodes scapularis GN=IscW_ISCW000865 PE=4 SV=1	-0.0312331	1.02642	0.0376275
B7QKB6	B7QKB6_IXOSC Putative uncharacterized protein OS=Ixodes scapularis GN=IscW_ISCW013782 PE=4 SV=1	-0.0298557	1.03048	0.0433136
L7LZ97	L7LZ97_9ACAR Putative kat8 regulatory nsl complex subunit 1 OS=Rhipicephalus pulchellus PE=2 SV=1	-0.0292195	1.0298	0.0423645
B7PRW2	B7PRW2_IXOSC Putative uncharacterized protein OS=Ixodes scapularis GN=IscW_ISCW019899 PE=4 SV=1	-0.0285401	1.01936	0.0276575
L7MM25	L7MM25_9ACAR Putative rna-binding protein (Fragment) OS=Rhipicephalus pulchellus PE=2 SV=1	-0.028233	1.02878	0.0409344
B7PLM3	B7PLM3_IXOSC Putative uncharacterized protein OS=Ixodes scapularis GN=IscW_ISCW005743 PE=4 SV=1	-0.0279063	1.02846	0.0404842
B7QCE0	B7QCE0_IXOSC Putative uncharacterized protein OS=Ixodes scapularis GN=IscW_ISCW012281 PE=4 SV=1	-0.0272107	1.02772	0.0394525
B7Q0D0	B7Q0D0_IXOSC Putative uncharacterized protein OS=Ixodes scapularis GN=IscW_ISCW009353 PE=4 SV=1	-0.0267627	1.02205	0.0314643
B7P5F5	B7P5F5_IXOSC Peptidyl-prolyl cis-trans isomerase OS=Ixodes scapularis GN=IscW_ISCW001040 PE=4 SV=1	-0.0262465	1.02448	0.0348951
L7MI15	L7MI15_9ACAR Uncharacterized protein (Fragment) OS=Rhipicephalus pulchellus PE=2 SV=1	-0.0261801	1.02666	0.0379624
G3MKG1	G3MKG1_9ACAR Putative uncharacterized protein OS=Amblyomma maculatum PE=2 SV=1	-0.0258823	1.02636	0.0375333
B7PN34	B7PN34_IXOSC KH domain RNA binding protein, putative (Fragment) OS=Ixodes scapularis GN=IscW_ISCW005319 PE=4 SV=1	-0.0258083	1.01703	0.0243661
B7PKP1	B7PKP1_IXOSC Ribosome biogenesis protein bms1, putative OS=Ixodes scapularis GN=IscW_ISCW018621 PE=4 SV=1	-0.0254759	1.01981	0.0283016
B7PEP8	B7PEP8_IXOSC Putative uncharacterized protein (Fragment) OS=Ixodes scapularis GN=IscW_ISCW004623 PE=4 SV=1	-0.0249039	1.02534	0.0361088
B7Q3H7	B7Q3H7_IXOSC Putative uncharacterized protein (Fragment) OS=Ixodes scapularis GN=IscW_ISCW020255 PE=4 SV=1	-0.0246743	1.02511	0.0357774
B7PD98	B7PD98_IXOSC Putative uncharacterized protein OS=Ixodes scapularis GN=IscW_ISCW016618 PE=4 SV=1	-0.0236503	1.02405	0.0342921
B7PTY1	B7PTY1_IXOSC Putative uncharacterized protein OS=Ixodes scapularis GN=IscW_ISCW008044 PE=4 SV=1	-0.0215422	1.02189	0.0312349
L7M097	L7M097_9ACAR Putative formyltetrahydrofolate dehydrogenase OS=Rhipicephalus pulchellus PE=2 SV=1	-0.0209654	1.01554	0.022243
B7P616	B7P616_IXOSC Translocation associated membrane protein, putative (Fragment) OS=Ixodes scapularis GN=IscW_ISCW000550 PE=4 SV=1	-0.0198216	1.01887	0.0269682
G3MG20	G3MG20_9ACAR Putative uncharacterized protein (Fragment) OS=Amblyomma maculatum PE=2 SV=1	-0.0192792	1.01957	0.0279556
B7Q6M7	B7Q6M7_IXOSC Salivary sulfotransferase, putative OS=Ixodes scapularis GN=IscW_ISCW010544 PE=4 SV=1	-0.0191728	1.01825	0.0260858
B7PD86	B7PD86_IXOSC Spliceosomal protein FBP11/splicing factor PRP40, putative (Fragment) OS=Ixodes scapularis GN=IscW_ISCW016604 PE=4 SV=1	-0.0173489	1.01759	0.0251598
B7PDY8	B7PDY8_IXOSC Fatty acid transporter, putative OS=Ixodes scapularis GN=IscW_ISCW004925 PE=4 SV=1	-0.0173251	1.01422	0.0203655
B7PHP8	B7PHP8_IXOSC Secreted protein, putative OS=Ixodes scapularis GN=IscW_ISCW018240 PE=4 SV=1	-0.0171845	1.01742	0.024916
G3MHE6	G3MHE6_9ACAR Putative uncharacterized protein (Fragment) OS=Amblyomma maculatum PE=2 SV=1	-0.017049	1.01621	0.0231976
B7QAN4	B7QAN4_IXOSC Sorbitol dehydrogenase, putative OS=Ixodes scapularis GN=IscW_ISCW022542 PE=3 SV=1	-0.0168566	1.01157	0.0165914
B7PLJ7	B7PLJ7_IXOSC Apoptosis inducing factor, putative OS=Ixodes scapularis GN=IscW_ISCW005255 PE=4 SV=1	-0.016598	1.01169	0.016774
L7LXC5	L7LXC5_9ACAR Putative transcriptional coactivator OS=Rhipicephalus pulchellus PE=2 SV=1	-0.0157454	1.01496	0.0214253
B7PPR8	B7PPR8_IXOSC FK506 binding protein (FKBP), putative OS=Ixodes scapularis GN=IscW_ISCW006566 PE=4 SV=1	-0.0155529	1.00996	0.0143043
L7M679	L7M679_9ACAR Putative f0f1-type atp synthase gamma subunit OS=Rhipicephalus pulchellus PE=2 SV=1	-0.0146685	1.01208	0.0173225
B7P596	B7P596_IXOSC Proline and glutamine-rich splicing factor (SFPQ), putative OS=Ixodes scapularis GN=IscW_ISCW001740 PE=4 SV=1	-0.0137384	1.01126	0.016149
B7PJ27	B7PJ27_IXOSC Putative uncharacterized protein (Fragment) OS=Ixodes scapularis GN=IscW_ISCW024250 PE=4 SV=1	-0.0136496	1.01381	0.019791
E3SS19	E3SS19_IXORI Elongation factor 1-alpha (Fragment) OS=Ixodes ricinus PE=3 SV=1	-0.0132685	1.01342	0.0192391
L7M6M7	L7M6M7_9ACAR Putative s-phase kinase-associated protein 1 OS=Rhipicephalus pulchellus PE=2 SV=1	-0.0131586	1.00895	0.0128509
B7PAI2	B7PAI2_IXOSC Putative uncharacterized protein OS=Ixodes scapularis GN=IscW_ISCW002600 PE=4 SV=1	-0.012859	1.01302	0.0186632
B7QAW7	B7QAW7_IXOSC Ubiquitination factor E4a, putative OS=Ixodes scapularis GN=IscW_ISCW012014 PE=4 SV=1	-0.0122606	1.0124	0.0177804
B7QCQ7	B7QCQ7_IXOSC LIM domain-binding protein, putative (Fragment) OS=Ixodes scapularis GN=IscW_ISCW022782 PE=4 SV=1	-0.0121028	1.00826	0.0118677
B7PL53	B7PL53_IXOSC Putative uncharacterized protein OS=Ixodes scapularis GN=IscW_ISCW018931 PE=4 SV=1	-0.0119423	1.01207	0.0173151
B7P2C9	B7P2C9_IXOSC Putative uncharacterized protein OS=Ixodes scapularis GN=IscW_ISCW001508 PE=4 SV=1	-0.0109282	1.01104	0.0158452
B7PJ54	B7PJ54_IXOSC WD-repeat protein, putative OS=Ixodes scapularis GN=IscW_ISCW004267 PE=4 SV=1	-0.0104479	1.0099	0.0142154
B7Q4A2	B7Q4A2_IXOSC Putative uncharacterized protein OS=Ixodes scapularis GN=IscW_ISCW011802 PE=4 SV=1	-0.009702	1.00919	0.0132004
L7LYN1	L7LYN1_9ACAR Uncharacterized protein OS=Rhipicephalus pulchellus PE=2 SV=1	-0.00936352	1.00946	0.0135779
B7QD51	B7QD51_IXOSC Putative uncharacterized protein OS=Ixodes scapularis GN=IscW_ISCW022878 PE=4 SV=1	-0.00780594	1.00739	0.0106217
B7PIG6	B7PIG6_IXOSC ApsB, putative OS=Ixodes scapularis GN=IscW_ISCW017963 PE=4 SV=1	-0.00714079	1.0072	0.010355
B7QFG6	B7QFG6_IXOSC Putative uncharacterized protein OS=Ixodes scapularis GN=IscW_ISCW024723 PE=4 SV=1	-0.00685587	1.00691	0.00994019
L7MGR1	L7MGR1_9ACAR Putative glutamate receptor (Fragment) OS=Rhipicephalus pulchellus PE=2 SV=1	-0.00672504	1.00678	0.00975216
B7PNS7	B7PNS7_IXOSC Putative uncharacterized protein OS=Ixodes scapularis GN=IscW_ISCW006040 PE=4 SV=1	-0.00624443	1.0063	0.00905432
B7PK70	B7PK70_IXOSC Vacuolar membrane protein pep18, putative OS=Ixodes scapularis GN=IscW_ISCW004080 PE=4 SV=1	-0.004231	1.00326	0.00470044
B7Q191	B7Q191_IXOSC NADH-ubiquinone oxidoreductase ashi subunit, putative OS=Ixodes scapularis GN=IscW_ISCW009116 PE=4 SV=1	-0.00377108	1.0027	0.0038878
B7Q9G6	B7Q9G6_IXOSC Adenine phosphoribosyltransferase, putative OS=Ixodes scapularis GN=IscW_ISCW010922 PE=4 SV=1	-0.00194986	1.00196	0.00282769
L7LZL2	L7LZL2_9ACAR Putative atp-dependent rna helicase OS=Rhipicephalus pulchellus PE=2 SV=1	-0.00167177	1.00168	0.00242405
B7PC19	B7PC19_IXOSC Crp1/csrp1/crip1, putative (Fragment) OS=Ixodes scapularis GN=IscW_ISCW017063 PE=4 SV=1	-0.00085632	1.00081	0.00116511
B7PPN4	B7PPN4_IXOSC Sphingomyelin phosphodiesterase, putative (Fragment) OS=Ixodes scapularis GN=IscW_ISCW018870 PE=4 SV=1	-0.000523424	1.00036	0.000515193
B7QIS7	B7QIS7_IXOSC Esterase D, putative OS=Ixodes scapularis GN=IscW_ISCW023289 PE=4 SV=1	-0.000419029	1.00042	0.00060767
L7M3J3	L7M3J3_9ACAR Putative rhogap1a OS=Rhipicephalus pulchellus PE=2 SV=1	-0.000380646	1.00038	0.0005519
L7M302	L7M302_9ACAR Putative four and a half lim protein 2 OS=Rhipicephalus pulchellus PE=2 SV=1	0.00158612	0.998795	-0.00173909
B7P8Y6	B7P8Y6_IXOSC CCR4-associated factor, putative (Fragment) OS=Ixodes scapularis GN=IscW_ISCW016788 PE=4 SV=1	0.00226064	0.99816	-0.00265731
B7QGR2	B7QGR2_IXOSC Apical endosomal glycoprotein, putative (Fragment) OS=Ixodes scapularis GN=IscW_ISCW023486 PE=4 SV=1	0.00257233	0.997854	-0.00309914
B7Q1G2	B7Q1G2_IXOSC Cysteine and histidine-rich domain (Chord)-containing, zinc binding protein, putative OS=Ixodes scapularis GN=IscW_ISCW020523 PE=4 SV=1	0.00556019	0.996118	-0.00561202
B7P0P4	B7P0P4_IXOSC Integrator complex subunit, putative OS=Ixodes scapularis GN=IscW_ISCW016228 PE=4 SV=1	0.00622107	0.993766	-0.00902231
B7PY02	B7PY02_IXOSC Synapse-associated protein, putative OS=Ixodes scapularis GN=IscW_ISCW020339 PE=4 SV=1	0.00662324	0.994618	-0.00778573
L7MI62	L7MI62_9ACAR Putative carboxyl transferase domain protein (Fragment) OS=Rhipicephalus pulchellus PE=2 SV=1	0.00756707	0.994766	-0.00757105
B7QGY4	B7QGY4_IXOSC Guanine nucleotide-binding protein, putative (Fragment) OS=Ixodes scapularis GN=IscW_ISCW014548 PE=4 SV=1	0.00773098	0.99226	-0.0112095
B7QCK4	B7QCK4_IXOSC Coiled-coil domain-containing protein, putative OS=Ixodes scapularis GN=IscW_ISCW011991 PE=4 SV=1	0.00824163	0.993307	-0.00968833
B7P2K9	B7P2K9_IXOSC Putative uncharacterized protein OS=Ixodes scapularis GN=IscW_ISCW000870 PE=4 SV=1	0.00862701	0.993139	-0.00993279
B7P7C4	B7P7C4_IXOSC Putative uncharacterized protein (Fragment) OS=Ixodes scapularis GN=IscW_ISCW001647 PE=4 SV=1	0.0098751	0.993192	-0.0098553
B7PAQ0	B7PAQ0_IXOSC Gamma-glutamyltransferase, putative OS=Ixodes scapularis GN=IscW_ISCW003297 PE=4 SV=1	0.010642	0.989362	-0.0154294
B7P9H8	B7P9H8_IXOSC Putative uncharacterized protein OS=Ixodes scapularis GN=IscW_ISCW002467 PE=4 SV=1	0.0112003	0.988802	-0.0162459
B7P1H9	B7P1H9_IXOSC Neurotrimin, putative (Fragment) OS=Ixodes scapularis GN=IscW_ISCW015846 PE=4 SV=1	0.011311	0.991579	-0.0122006
L7LZM2	L7LZM2_9ACAR Uncharacterized protein OS=Rhipicephalus pulchellus PE=2 SV=1	0.0113369	0.98867	-0.0164388
B7Q168	B7Q168_IXOSC Putative uncharacterized protein (Fragment) OS=Ixodes scapularis GN=IscW_ISCW020152 PE=4 SV=1	0.0118215	0.990177	-0.014242
B7PWX6	B7PWX6_IXOSC Putative uncharacterized protein OS=Ixodes scapularis GN=IscW_ISCW008322 PE=4 SV=1	0.0130806	0.989136	-0.0157594
L7MFP6	L7MFP6_9ACAR Uncharacterized protein (Fragment) OS=Rhipicephalus pulchellus PE=2 SV=1	0.0142404	0.985789	-0.020649
B7PXZ9	B7PXZ9_IXOSC Karyopherin (Importin) beta, putative OS=Ixodes scapularis GN=IscW_ISCW020336 PE=4 SV=1	0.0169755	0.985925	-0.0204504
B7P289	B7P289_IXOSC Prolyl 4-hydroxylase alpha subunit, putative OS=Ixodes scapularis GN=IscW_ISCW001441 PE=4 SV=1	0.0169865	0.987379	-0.0183238
B7P101	B7P101_IXOSC Membrane glycoprotein LIG-1, putative OS=Ixodes scapularis GN=IscW_ISCW000747 PE=4 SV=1	0.0173709	0.988589	-0.0165571
B7PVV2	B7PVV2_IXOSC Procollagen-lysine, 2-oxoglutarate 5-dioxygenase, putative (Fragment) OS=Ixodes scapularis GN=IscW_ISCW007221 PE=4 SV=1	0.0174519	0.985882	-0.0205138
Q4PM13	Q4PM13_IXOSC 40S ribosomal protein S11 OS=Ixodes scapularis PE=2 SV=1	0.0175622	0.985443	-0.021156
B7PPJ5	B7PPJ5_IXOSC Grpe protein, putative OS=Ixodes scapularis GN=IscW_ISCW005818 PE=3 SV=1	0.0176287	0.987065	-0.018783
G3MK28	G3MK28_9ACAR Putative uncharacterized protein OS=Amblyomma maculatum PE=2 SV=1	0.0177651	0.982303	-0.0257593
B7PBG7	B7PBG7_IXOSC Putative uncharacterized protein OS=Ixodes scapularis GN=IscW_ISCW003431 PE=4 SV=1	0.0183221	0.981747	-0.0265771
B7PD31	B7PD31_IXOSC Putative uncharacterized protein (Fragment) OS=Ixodes scapularis GN=IscW_ISCW024194 PE=4 SV=1	0.0190918	0.984712	-0.0222264
L7MHI4	L7MHI4_9ACAR Putative dna replication licensing factor mcm6 component (Fragment) OS=Rhipicephalus pulchellus PE=2 SV=1	0.019535	0.985263	-0.0214185
B7PV75	B7PV75_IXOSC Glutathione peroxidase OS=Ixodes scapularis GN=IscW_ISCW019584 PE=3 SV=1	0.0204633	0.98154	-0.0268813
L7MAE8	L7MAE8_9ACAR Putative mannose lectin ergic-53 involved in glycoprotein traffic OS=Rhipicephalus pulchellus PE=2 SV=1	0.0214193	0.980002	-0.0291435
L7M6V4	L7M6V4_9ACAR Putative eukaryotic translation initiation factor 2a eif-2a protein OS=Rhipicephalus pulchellus PE=2 SV=1	0.0221284	0.982133	-0.0260103
B7P987	B7P987_IXOSC Protein MEMO1, putative OS=Ixodes scapularis GN=IscW_ISCW017018 PE=4 SV=1	0.0226497	0.981262	-0.0272894
B7QF19	B7QF19_IXOSC Fkbp-rapamycin associated protein, putative OS=Ixodes scapularis GN=IscW_ISCW011944 PE=4 SV=1	0.0251228	0.975067	-0.0364267
L7MA76	L7MA76_9ACAR Putative tick transposon (Fragment) OS=Rhipicephalus pulchellus PE=2 SV=1	0.0256731	0.974529	-0.0372226
B7PZF3	B7PZF3_IXOSC Cell division control protein, putative OS=Ixodes scapularis GN=IscW_ISCW009108 PE=3 SV=1	0.0271032	0.973128	-0.039299
Q4PMC1	Q4PMC1_IXOSC 40S ribosomal protein S8 OS=Ixodes scapularis PE=2 SV=1	0.027422	0.982529	-0.0254274
G3MS41	G3MS41_9ACAR Putative uncharacterized protein OS=Amblyomma maculatum PE=2 SV=1	0.0274227	0.972809	-0.0397709
B7QLH7	B7QLH7_IXOSC Box H/ACA snoRNP, putative OS=Ixodes scapularis GN=IscW_ISCW014869 PE=4 SV=1	0.0275018	0.980767	-0.0280173
B7PJA8	B7PJA8_IXOSC Long chain fatty acid CoA ligase, putative OS=Ixodes scapularis GN=IscW_ISCW004612 PE=4 SV=1	0.0280203	0.972226	-0.0406361
L7M8K9	L7M8K9_9ACAR Putative eukaryotic translation initiation factor 5-like isoform 1 OS=Rhipicephalus pulchellus PE=2 SV=1	0.0284056	0.978364	-0.031556
B7PN20	B7PN20_IXOSC Septin, putative (Fragment) OS=Ixodes scapularis GN=IscW_ISCW018518 PE=3 SV=1	0.02848	0.978309	-0.0316379
L7MGF8	L7MGF8_9ACAR Putative glycine rich protein (Fragment) OS=Rhipicephalus pulchellus PE=2 SV=1	0.0295426	0.975633	-0.0355894
B7PDF7	B7PDF7_IXOSC Na+/K+ ATPase, beta subunit, putative OS=Ixodes scapularis GN=IscW_ISCW016921 PE=3 SV=1	0.029787	0.980691	-0.02813
L7M359	L7M359_9ACAR Putative syntaxin 1a OS=Rhipicephalus pulchellus PE=2 SV=1	0.0302957	0.969984	-0.043967
B7Q8E4	B7Q8E4_IXOSC Splicing factor 3A, putative OS=Ixodes scapularis GN=IscW_ISCW010835 PE=4 SV=1	0.0318222	0.977057	-0.0334857
G3MSW0	G3MSW0_9ACAR Putative uncharacterized protein OS=Amblyomma maculatum PE=2 SV=1	0.032622	0.9697	-0.0443895
B7QD14	B7QD14_IXOSC Seryl-tRNA synthetase, putative OS=Ixodes scapularis GN=IscW_ISCW022176 PE=4 SV=1	0.0335239	0.968871	-0.0456236
B7Q714	B7Q714_IXOSC Cleavage and polyadenylation specificity factor, putative OS=Ixodes scapularis GN=IscW_ISCW021476 PE=4 SV=1	0.0338407	0.966559	-0.0490703
B7PHD7	B7PHD7_IXOSC Serine carboxypeptidase, putative (Fragment) OS=Ixodes scapularis GN=IscW_ISCW003663 PE=4 SV=1	0.0344774	0.976367	-0.034505
D3XLC4	D3XLC4_IXORI Glycerol-3-phosphate dehydrogenase OS=Ixodes ricinus PE=2 SV=1	0.0355711	0.973329	-0.039
L7M549	L7M549_9ACAR Putative fibrillarin OS=Rhipicephalus pulchellus PE=2 SV=1	0.0355931	0.976418	-0.0344287
L7MMB5	L7MMB5_9ACAR Putative 6-phosphogluconate dehydrogenase (Fragment) OS=Rhipicephalus pulchellus PE=2 SV=1	0.0362499	0.967147	-0.048193
B7PZS2	B7PZS2_IXOSC Mg2+ and Co2+ transporter, putative OS=Ixodes scapularis GN=IscW_ISCW009788 PE=4 SV=1	0.0365556	0.969934	-0.0440412
B7PQM3	B7PQM3_IXOSC RNA-binding protein Nova-1, putative (Fragment) OS=Ixodes scapularis GN=IscW_ISCW019027 PE=4 SV=1	0.0368798	0.965815	-0.050182
B7PFS7	B7PFS7_IXOSC Putative uncharacterized protein OS=Ixodes scapularis GN=IscW_ISCW017609 PE=4 SV=1	0.0372936	0.963197	-0.0540971
G3MGH6	G3MGH6_9ACAR Purine nucleoside phosphorylase (Fragment) OS=Amblyomma maculatum PE=2 SV=1	0.0378834	0.968863	-0.0456357
L7M6S8	L7M6S8_9ACAR Uncharacterized protein OS=Rhipicephalus pulchellus PE=2 SV=1	0.0381471	0.962389	-0.0553081
L7MK84	L7MK84_9ACAR Uncharacterized protein (Fragment) OS=Rhipicephalus pulchellus PE=2 SV=1	0.038941	0.972877	-0.0396701
B7Q6R2	B7Q6R2_IXOSC UBX domain-containing protein, putative OS=Ixodes scapularis GN=IscW_ISCW010535 PE=4 SV=1	0.0392882	0.968496	-0.0461825
L7M8A8	L7M8A8_9ACAR Putative chaperonin OS=Rhipicephalus pulchellus PE=2 SV=1	0.0392965	0.971515	-0.0416925
B7PMN6	B7PMN6_IXOSC Cuticular protein, putative OS=Ixodes scapularis GN=IscW_ISCW005863 PE=4 SV=1	0.0394719	0.963451	-0.0537173
B7P4D0	B7P4D0_IXOSC IFN-response element binding factor, putative OS=Ixodes scapularis GN=IscW_ISCW001255 PE=4 SV=1	0.039667	0.970547	-0.04313
B7PQ16	B7PQ16_IXOSC Putative uncharacterized protein OS=Ixodes scapularis GN=IscW_ISCW019094 PE=4 SV=1	0.0410946	0.9742	-0.0377103
L7MK65	L7MK65_9ACAR Putative transmembrane transport (Fragment) OS=Rhipicephalus pulchellus PE=2 SV=1	0.0419456	0.958706	-0.060839
L7MB95	L7MB95_9ACAR Uncharacterized protein OS=Rhipicephalus pulchellus PE=2 SV=1	0.0421672	0.958495	-0.061157
L7M1G3	L7M1G3_9ACAR Putative trna-specific adenosine deaminase 1 OS=Rhipicephalus pulchellus PE=2 SV=1	0.0423021	0.969617	-0.0445125
B7PUQ8	B7PUQ8_IXOSC 20S proteasome, regulatory subunit beta, putative OS=Ixodes scapularis GN=IscW_ISCW006948 PE=4 SV=1	0.0423547	0.966079	-0.0497872
B7QKR3	B7QKR3_IXOSC Lactosylceramide 4-alpha-galactosyltransferase, putative (Fragment) OS=Ixodes scapularis GN=IscW_ISCW024908 PE=4 SV=1	0.0430043	0.968212	-0.0466046
L7MAP0	L7MAP0_9ACAR Putative aromatic amino acid hydroxylase OS=Rhipicephalus pulchellus PE=2 SV=1	0.0432463	0.964534	-0.0520967
B7P6X9	B7P6X9_IXOSC Hemolectin, putative (Fragment) OS=Ixodes scapularis GN=IscW_ISCW001097 PE=4 SV=1	0.0436543	0.957076	-0.0632953
G3MP43	G3MP43_9ACAR Putative uncharacterized protein OS=Amblyomma maculatum PE=2 SV=1	0.0440795	0.967583	-0.0475421
B7Q676	B7Q676_IXOSC 2-oxoglutarate dehydrogenase, putative (Fragment) OS=Ixodes scapularis GN=IscW_ISCW021407 PE=4 SV=1	0.0440972	0.971678	-0.0414497
L7M819	L7M819_9ACAR Putative g kinase anchoring protein 1 OS=Rhipicephalus pulchellus PE=2 SV=1	0.0443927	0.956358	-0.0643766
L7MI96	L7MI96_9ACAR Putative ubiquitin-protein ligase protein (Fragment) OS=Rhipicephalus pulchellus PE=2 SV=1	0.0446915	0.956077	-0.0648018
B7PFQ0	B7PFQ0_IXOSC 60S ribosomal protein L27, putative OS=Ixodes scapularis GN=IscW_ISCW005008 PE=4 SV=1	0.0451438	0.97004	-0.0438841
B7PAB9	B7PAB9_IXOSC Methylmalonate semialdehyde dehydrogenase, putative OS=Ixodes scapularis GN=IscW_ISCW017171 PE=4 SV=1	0.0454703	0.970859	-0.042667
B7QGZ5	B7QGZ5_IXOSC Putative uncharacterized protein OS=Ixodes scapularis GN=IscW_ISCW015053 PE=4 SV=1	0.0463108	0.954525	-0.0671457
B7PQT5	B7PQT5_IXOSC Seven transmembrane receptor, putative OS=Ixodes scapularis GN=IscW_ISCW018766 PE=4 SV=1	0.0474027	0.956267	-0.0645142
L7LUJ0	L7LUJ0_9ACAR Uncharacterized protein OS=Rhipicephalus pulchellus PE=2 SV=1	0.04762	0.956086	-0.0647881
Q4PM26	Q4PM26_IXOSC 40S ribosomal protein S15, putative OS=Ixodes scapularis GN=IscW_ISCW016148 PE=2 SV=1	0.0483977	0.968245	-0.0465556
B7Q4T8	B7Q4T8_IXOSC Putative uncharacterized protein OS=Ixodes scapularis GN=IscW_ISCW021008 PE=4 SV=1	0.0485185	0.960295	-0.0584504
L7M815	L7M815_9ACAR Putative hydroxyacylglutathione hydrolase mitochondrial OS=Rhipicephalus pulchellus PE=2 SV=1	0.0486518	0.952278	-0.0705455
L7M553	L7M553_9ACAR Putative reproduction OS=Rhipicephalus pulchellus PE=2 SV=1	0.0495572	0.951415	-0.0718541
B7Q374	B7Q374_IXOSC Multidrug resistance protein, putative OS=Ixodes scapularis GN=IscW_ISCW009024 PE=3 SV=1	0.0495601	0.954337	-0.06743
B7Q9C2	B7Q9C2_IXOSC Plasma membrane ca-ATPase B2, putative OS=Ixodes scapularis GN=IscW_ISCW010968 PE=4 SV=1	0.0497184	0.967322	-0.0479321
B7Q781	B7Q781_IXOSC Microphthalmia-associated transcription factor, putative OS=Ixodes scapularis GN=IscW_ISCW011796 PE=4 SV=1	0.0499004	0.951086	-0.0723519
Q4PM76	Q4PM76_IXOSC Death-associated protein OS=Ixodes scapularis GN=IscW_ISCW005083 PE=4 SV=1	0.0504139	0.96034	-0.0583835
B7P2A1	B7P2A1_IXOSC 26S proteasome regulatory complex, subunit RPN9/PSMD13, putative OS=Ixodes scapularis GN=IscW_ISCW000474 PE=4 SV=1	0.0510104	0.950016	-0.0739756
B7Q4F0	B7Q4F0_IXOSC Ankyrin repeat containing protein OS=Ixodes scapularis GN=IscW_ISCW021441 PE=4 SV=1	0.0512726	0.963293	-0.053953
L7M6J3	L7M6J3_9ACAR Putative nuclear migration protein nudc OS=Rhipicephalus pulchellus PE=2 SV=1	0.0524734	0.948631	-0.0760816
B7PV81	B7PV81_IXOSC Leucine rich domain-containing protein, putative (Fragment) OS=Ixodes scapularis GN=IscW_ISCW019590 PE=4 SV=1	0.0531912	0.96038	-0.058322
B7QHX8	B7QHX8_IXOSC Nuclear pore complex protein Nup93, putative OS=Ixodes scapularis GN=IscW_ISCW023557 PE=4 SV=1	0.053802	0.947358	-0.0780177
B7PKC2	B7PKC2_IXOSC Pur-alpha, putative (Fragment) OS=Ixodes scapularis GN=IscW_ISCW005651 PE=4 SV=1	0.0546973	0.963271	-0.0539868
L7MH32	L7MH32_9ACAR Uncharacterized protein (Fragment) OS=Rhipicephalus pulchellus PE=2 SV=1	0.0558461	0.94542	-0.0809722
B7PJ62	B7PJ62_IXOSC Putative uncharacterized protein OS=Ixodes scapularis GN=IscW_ISCW003984 PE=4 SV=1	0.0563456	0.944946	-0.0816964
L7M8N9	L7M8N9_9ACAR Putative secretory carrier membrane protein OS=Rhipicephalus pulchellus PE=2 SV=1	0.0564119	0.944863	-0.0818234
B7PZC8	B7PZC8_IXOSC Putative uncharacterized protein (Fragment) OS=Ixodes scapularis GN=IscW_ISCW009428 PE=4 SV=1	0.0569731	0.944346	-0.0826122
B7PCN1	B7PCN1_IXOSC Aldo-keto reductase, putative OS=Ixodes scapularis GN=IscW_ISCW002128 PE=4 SV=1	0.0570166	0.960076	-0.0587802
B7Q8G8	B7Q8G8_IXOSC Nicalin-1, putative (Fragment) OS=Ixodes scapularis GN=IscW_ISCW021549 PE=4 SV=1	0.0576532	0.954112	-0.0677698
B7PBX8	B7PBX8_IXOSC Ribosomal protein L32, putative OS=Ixodes scapularis GN=IscW_ISCW003386 PE=4 SV=1	0.0585987	0.94623	-0.0797373
B7PGA2	B7PGA2_IXOSC Putative uncharacterized protein OS=Ixodes scapularis GN=IscW_ISCW017760 PE=4 SV=1	0.0598038	0.958027	-0.0618612
B7PL03	B7PL03_IXOSC Pyruvate dehydrogenase, putative OS=Ixodes scapularis GN=IscW_ISCW018614 PE=4 SV=1	0.0599382	0.952787	-0.069774
B7PPI2	B7PPI2_IXOSC Ran-binding protein, putative OS=Ixodes scapularis GN=IscW_ISCW018424 PE=4 SV=1	0.0600898	0.96093	-0.0574974
B7PHM9	B7PHM9_IXOSC Isocitrate dehydrogenase, putative (Fragment) OS=Ixodes scapularis GN=IscW_ISCW004116 PE=3 SV=1	0.0608119	0.959575	-0.0595331
B7PDN4	B7PDN4_IXOSC Putative uncharacterized protein OS=Ixodes scapularis GN=IscW_ISCW017047 PE=4 SV=1	0.0611983	0.940342	-0.0887425
B7P293	B7P293_IXOSC Acyl-CoA synthetase, putative OS=Ixodes scapularis GN=IscW_ISCW001446 PE=4 SV=1	0.0628509	0.959651	-0.059418
Q5Q975	Q5Q975_IXOSC Putative secreted salivary gland peptide OS=Ixodes scapularis PE=2 SV=1	0.0636341	0.938035	-0.0922862
B7PEQ1	B7PEQ1_IXOSC Group II PLP decarboxylase, putative OS=Ixodes scapularis GN=IscW_ISCW004810 PE=3 SV=1	0.0636533	0.94945	-0.0748366
B7P6S9	B7P6S9_IXOSC Tick legumain, putative OS=Ixodes scapularis GN=IscW_ISCW000202 PE=4 SV=1	0.0644994	0.951545	-0.071656
B7Q9Z7	B7Q9Z7_IXOSC Glycine rich secreted cement protein, putative (Fragment) OS=Ixodes scapularis GN=IscW_ISCW022619 PE=4 SV=1	0.064698	0.95569	-0.0653857
B7QEI9	B7QEI9_IXOSC 60S ribosomal protein L3, putative OS=Ixodes scapularis GN=IscW_ISCW012830 PE=3 SV=1	0.0650781	0.955087	-0.0662965
B7Q1M0	B7Q1M0_IXOSC Flap endonuclease 1 OS=Ixodes scapularis GN=Fen1 PE=3 SV=1	0.0654298	0.941486	-0.0869891
D4P967	D4P967_ORNMO Enolase OS=Ornithodoros moubata PE=2 SV=1	0.067002	0.946874	-0.0787557
B7P2A3	B7P2A3_IXOSC Thioredoxin H2 protein, putative OS=Ixodes scapularis GN=IscW_ISCW001465 PE=4 SV=1	0.0679437	0.939301	-0.0903402
L7MAP9	L7MAP9_9ACAR Putative rna methylase OS=Rhipicephalus pulchellus PE=2 SV=1	0.068356	0.937569	-0.0930034
B7Q9A4	B7Q9A4_IXOSC Putative uncharacterized protein OS=Ixodes scapularis GN=IscW_ISCW010691 PE=4 SV=1	0.0684782	0.937458	-0.0931744
B7PZS7	B7PZS7_IXOSC High mobility group protein C, putative OS=Ixodes scapularis GN=IscW_ISCW009748 PE=4 SV=1	0.07006	0.944515	-0.0823538
B7PA38	B7PA38_IXOSC Peptidyl-prolyl cis-trans isomerase E OS=Ixodes scapularis GN=IscW_ISCW002449 PE=3 SV=1	0.0707255	0.931389	-0.102544
L7MA31	L7MA31_9ACAR Uncharacterized protein OS=Rhipicephalus pulchellus PE=2 SV=1	0.0715178	0.930638	-0.103708
L7MK56	L7MK56_9ACAR Putative cuticular protein (Fragment) OS=Rhipicephalus pulchellus PE=2 SV=1	0.0720285	0.94673	-0.0789749
Q09JW3	Q09JW3_ARGMO Monogrin 1B OS=Argas monolakensis PE=4 SV=1	0.0727855	0.929455	-0.105544
L7MCQ0	L7MCQ0_9ACAR Putative transcriptional regulator of the pur family single-stranded-dna-binding protein (Fragment) OS=Rhipicephalus pulchellus PE=2 SV=1	0.0731208	0.949423	-0.0748768
B7P1H7	B7P1H7_IXOSC Putative uncharacterized protein OS=Ixodes scapularis GN=IscW_ISCW015844 PE=4 SV=1	0.0731594	0.947282	-0.078134
B7P346	B7P346_IXOSC Dystrophin, putative OS=Ixodes scapularis GN=IscW_ISCW001113 PE=4 SV=1	0.0736613	0.941747	-0.0865885
B7P719	B7P719_IXOSC Ras GTP exchange factor, putative OS=Ixodes scapularis GN=IscW_ISCW015987 PE=4 SV=1	0.0740713	0.928257	-0.107403
B7Q942	B7Q942_IXOSC Translation initiation factor 4F, cap-binding subunit, putative OS=Ixodes scapularis GN=IscW_ISCW021213 PE=3 SV=1	0.0756093	0.949416	-0.074888
L7M891	L7M891_9ACAR Putative adaptor complexes medium subunit family OS=Rhipicephalus pulchellus PE=2 SV=1	0.0757393	0.944066	-0.083041
B7QCV5	B7QCV5_IXOSC Cleavage/polyadenylation factor Ia subunit Clp1p, putative OS=Ixodes scapularis GN=IscW_ISCW012465 PE=4 SV=1	0.0758044	0.926649	-0.109905
B7PGW9	B7PGW9_IXOSC Kelch domain-containing protein, putative OS=Ixodes scapularis GN=IscW_ISCW004426 PE=4 SV=1	0.0769458	0.93777	-0.0926938
B7P9Q1	B7P9Q1_IXOSC Farnesyltransferase alpha subunit, putative OS=Ixodes scapularis GN=IscW_ISCW017213 PE=4 SV=1	0.0769717	0.92556	-0.111602
B7Q602	B7Q602_IXOSC Sidestep protein, putative (Fragment) OS=Ixodes scapularis GN=IscW_ISCW021651 PE=4 SV=1	0.0774364	0.925129	-0.112274
B7Q3U9	B7Q3U9_IXOSC Secreted protein, putative (Fragment) OS=Ixodes scapularis GN=IscW_ISCW021848 PE=4 SV=1	0.0785003	0.942736	-0.0850747
B7Q0F5	B7Q0F5_IXOSC Thiol-disulfide isomerase, putative OS=Ixodes scapularis GN=IscW_ISCW009878 PE=4 SV=1	0.0793094	0.948767	-0.0758741
B7QFE7	B7QFE7_IXOSC Putative uncharacterized protein OS=Ixodes scapularis GN=IscW_ISCW013337 PE=4 SV=1	0.0797903	0.941161	-0.0874871
B7QC00	B7QC00_IXOSC Acyl-CoA synthetase, putative OS=Ixodes scapularis GN=IscW_ISCW012730 PE=4 SV=1	0.0815228	0.940234	-0.0889078
B7Q6H4	B7Q6H4_IXOSC Na+/Ca2+ K+ independent exchanger, putative OS=Ixodes scapularis GN=IscW_ISCW010328 PE=4 SV=1	0.0816428	0.921219	-0.118384
L7M5C6	L7M5C6_9ACAR Putative gdp-fucose protein o-fucosyltransferase 2 OS=Rhipicephalus pulchellus PE=2 SV=1	0.0817811	0.921095	-0.118579
B7Q4Y0	B7Q4Y0_IXOSC Putative uncharacterized protein OS=Ixodes scapularis GN=IscW_ISCW011036 PE=4 SV=1	0.0838066	0.919223	-0.121513
G3MGK5	G3MGK5_9ACAR Putative uncharacterized protein (Fragment) OS=Amblyomma maculatum PE=2 SV=1	0.0842945	0.918773	-0.12222
L7LYD3	L7LYD3_9ACAR Putative cgmp-dependent protein kinase 1 OS=Rhipicephalus pulchellus PE=2 SV=1	0.0843334	0.937919	-0.0924646
B7P0N7	B7P0N7_IXOSC COX4 neighbor protein, putative OS=Ixodes scapularis GN=IscW_ISCW016220 PE=4 SV=1	0.0847358	0.933288	-0.0996061
B7PMF5	B7PMF5_IXOSC Amino acid transporter, putative OS=Ixodes scapularis GN=IscW_ISCW018869 PE=4 SV=1	0.08478	0.923154	-0.115356
B7QB86	B7QB86_IXOSC Alpha 1,2 mannosidase, putative OS=Ixodes scapularis GN=IscW_ISCW022061 PE=4 SV=1	0.0848339	0.940824	-0.0880033
L7MMH1	L7MMH1_9ACAR Putative tick transposon (Fragment) OS=Rhipicephalus pulchellus PE=2 SV=1	0.0854041	0.917752	-0.123823
B7PVL8	B7PVL8_IXOSC Guanine nucleotide-binding protein G, putative (Fragment) OS=Ixodes scapularis GN=IscW_ISCW008109 PE=4 SV=1	0.0855152	0.917647	-0.12399
B7Q650	B7Q650_IXOSC Reductase, putative (Fragment) OS=Ixodes scapularis GN=IscW_ISCW011478 PE=4 SV=1	0.0855507	0.917571	-0.124109
B7PAY1	B7PAY1_IXOSC Myosin regulatory light chain, putative OS=Ixodes scapularis GN=IscW_ISCW002027 PE=4 SV=1	0.0858346	0.939314	-0.0903211
B7QFD1	B7QFD1_IXOSC 2-hydroxyphytanoyl-CoA lyase, putative OS=Ixodes scapularis GN=IscW_ISCW013248 PE=3 SV=1	0.0864177	0.921728	-0.117587
B7PLX0	B7PLX0_IXOSC Actin-binding protein Sla2, putative OS=Ixodes scapularis GN=IscW_ISCW018633 PE=4 SV=1	0.0875001	0.920796	-0.119047
B7P840	B7P840_IXOSC Putative uncharacterized protein OS=Ixodes scapularis GN=IscW_ISCW001851 PE=4 SV=1	0.0883292	0.935595	-0.0960439
B7QCX5	B7QCX5_IXOSC DNA topoisomerase type I, putative (Fragment) OS=Ixodes scapularis GN=IscW_ISCW013240 PE=4 SV=1	0.0896142	0.938034	-0.0922876
B7PYR8	B7PYR8_IXOSC Putative uncharacterized protein OS=Ixodes scapularis GN=IscW_ISCW020079 PE=4 SV=1	0.0903942	0.939234	-0.0904429
B7Q8L8	B7Q8L8_IXOSC Protein kinase, putative (Fragment) OS=Ixodes scapularis GN=IscW_ISCW011060 PE=4 SV=1	0.0910708	0.912488	-0.132123
B7Q407	B7Q407_IXOSC Heme lipoprotein, putative OS=Ixodes scapularis GN=IscW_ISCW021710 PE=4 SV=1	0.0914759	0.944135	-0.0829353
B7PGI8	B7PGI8_IXOSC Alpha tubulin, putative OS=Ixodes scapularis GN=IscW_ISCW004211 PE=3 SV=1	0.0917387	0.938801	-0.0911081
B7PJN5	B7PJN5_IXOSC Peroxisomal membrane protein PEX14, putative OS=Ixodes scapularis GN=IscW_ISCW017649 PE=4 SV=1	0.0920106	0.938482	-0.0915986
L7M8F5	L7M8F5_9ACAR Putative copii vesicle protein OS=Rhipicephalus pulchellus PE=2 SV=1	0.0923515	0.911363	-0.133903
B7Q969	B7Q969_IXOSC Tartan protein, putative OS=Ixodes scapularis GN=IscW_ISCW021508 PE=4 SV=1	0.093732	0.910094	-0.135912
L7M328	L7M328_9ACAR Putative chromobox protein log 1 OS=Rhipicephalus pulchellus PE=2 SV=1	0.0937903	0.910043	-0.135993
B7P595	B7P595_IXOSC Proline and glutamine-rich splicing factor (SFPQ), putative OS=Ixodes scapularis GN=IscW_ISCW001739 PE=4 SV=1	0.0943109	0.941028	-0.0876903
L7M519	L7M519_9ACAR Putative carnitine palmitoyltransferase 1a liver OS=Rhipicephalus pulchellus PE=2 SV=1	0.0944918	0.909378	-0.137048
B7QLB7	B7QLB7_IXOSC Serine carboxypeptidase, putative OS=Ixodes scapularis GN=IscW_ISCW013904 PE=4 SV=1	0.0952494	0.914079	-0.12961
B7PKH2	B7PKH2_IXOSC Mcm2/3, putative (Fragment) OS=Ixodes scapularis GN=IscW_ISCW019158 PE=3 SV=1	0.095308	0.938499	-0.0915732
B7P2I9	B7P2I9_IXOSC Selenophosphate synthase, putative OS=Ixodes scapularis GN=IscW_ISCW000849 PE=4 SV=1	0.0967466	0.936958	-0.0939432
L7MFB1	L7MFB1_9ACAR Putative transcription factor l2 (Fragment) OS=Rhipicephalus pulchellus PE=2 SV=1	0.0968885	0.93344	-0.099371
L7M960	L7M960_9ACAR Putative proteasome prosome macropain activator subunit 4 strongylocentrotus purpuratus OS=Rhipicephalus pulchellus PE=2 SV=1	0.0976042	0.906552	-0.141539
B7QD85	B7QD85_IXOSC Peritrophic membrane chitin binding protein, putative (Fragment) OS=Ixodes scapularis GN=IscW_ISCW024755 PE=4 SV=1	0.0977337	0.934905	-0.0971089
B7P4H2	B7P4H2_IXOSC Regulator of the ubiquitin pathway, putative (Fragment) OS=Ixodes scapularis GN=IscW_ISCW015648 PE=4 SV=1	0.0981617	0.924648	-0.113025
B7PQ93	B7PQ93_IXOSC Trypsin, putative (Fragment) OS=Ixodes scapularis GN=IscW_ISCW006166 PE=3 SV=1	0.0990165	0.92831	-0.107321
B7P2P8	B7P2P8_IXOSC ATP synthase alpha subunit vacuolar, putative (Fragment) OS=Ixodes scapularis GN=IscW_ISCW001710 PE=4 SV=1	0.0997954	0.920037	-0.120236
B7P1I1	B7P1I1_IXOSC Secreted protein, putative (Fragment) OS=Ixodes scapularis GN=IscW_ISCW015848 PE=4 SV=1	0.102508	0.930995	-0.103155
B7QAL4	B7QAL4_IXOSC Maltase-glucoamylase, putative (Fragment) OS=Ixodes scapularis GN=IscW_ISCW012081 PE=4 SV=1	0.10289	0.919588	-0.120941
B7QNV8	B7QNV8_IXOSC Putative uncharacterized protein OS=Ixodes scapularis GN=IscW_ISCW015529 PE=4 SV=1	0.104169	0.927359	-0.1088
L7LXN2	L7LXN2_9ACAR Putative short stop OS=Rhipicephalus pulchellus PE=2 SV=1	0.104327	0.922806	-0.1159
Q4PM84	Q4PM84_IXOSC D-dopachrome tautomerase OS=Ixodes scapularis PE=4 SV=1	0.104328	0.920112	-0.120118
G3MFZ8	G3MFZ8_9ACAR Putative uncharacterized protein (Fragment) OS=Amblyomma maculatum PE=2 SV=1	0.10456	0.900249	-0.151604
B7Q1Z6	B7Q1Z6_IXOSC LMBR1 domain-containing protein, putative OS=Ixodes scapularis GN=IscW_ISCW020052 PE=4 SV=1	0.104886	0.916139	-0.126362
B7P1K2	B7P1K2_IXOSC Ribosomal biogenesis protein, putative (Fragment) OS=Ixodes scapularis GN=IscW_ISCW015558 PE=4 SV=1	0.105751	0.899162	-0.153347
B7PF12	B7PF12_IXOSC Putative uncharacterized protein OS=Ixodes scapularis GN=IscW_ISCW018022 PE=4 SV=1	0.105941	0.898998	-0.15361
B7PBQ0	B7PBQ0_IXOSC AMP dependent CoA ligase, putative OS=Ixodes scapularis GN=IscW_ISCW002965 PE=4 SV=1	0.106794	0.914688	-0.128649
B7P9R2	B7P9R2_IXOSC 30S ribosomal protein S12, putative OS=Ixodes scapularis GN=IscW_ISCW002308 PE=3 SV=1	0.108884	0.896328	-0.157902
L7MJ13	L7MJ13_9ACAR Uncharacterized protein (Fragment) OS=Rhipicephalus pulchellus PE=2 SV=1	0.10899	0.902322	-0.148286
B7P3X2	B7P3X2_IXOSC Calmodulin, putative OS=Ixodes scapularis GN=IscW_ISCW015592 PE=4 SV=1	0.109608	0.920963	-0.118784
B7P7I0	B7P7I0_IXOSC Putative uncharacterized protein OS=Ixodes scapularis GN=IscW_ISCW017542 PE=4 SV=1	0.110216	0.895145	-0.159807
L7M337	L7M337_9ACAR Putative cut up OS=Rhipicephalus pulchellus PE=4 SV=1	0.110217	0.895141	-0.159813
B7P5Y8	B7P5Y8_IXOSC Dicer-1, putative OS=Ixodes scapularis GN=IscW_ISCW000890 PE=4 SV=1	0.110297	0.912005	-0.132886
B7QKG1	B7QKG1_IXOSC Phosphoglycerate mutase, putative (Fragment) OS=Ixodes scapularis GN=IscW_ISCW014401 PE=4 SV=1	0.110334	0.911979	-0.132928
B7P454	B7P454_IXOSC Cargo transport protein EMP24, putative OS=Ixodes scapularis GN=IscW_ISCW001359 PE=3 SV=1	0.110558	0.894825	-0.160323
B7PEN0	B7PEN0_IXOSC tRNA selenocysteine associated protein, putative (Fragment) OS=Ixodes scapularis GN=IscW_ISCW017748 PE=4 SV=1	0.11154	0.903424	-0.146525
B7QA75	B7QA75_IXOSC Dihydrolipoamide succinyltransferase, putative (Fragment) OS=Ixodes scapularis GN=IscW_ISCW013308 PE=3 SV=1	0.111584	0.924732	-0.112893
[truncated: 2,196 more rows]

## Sheet: Salivary glands
Uniprot	Description	Zq	Fold change	log 2 (fold change) normalized
B7QA85	B7QA85_IXOSC Cytochrome P450, putative OS=Ixodes scapularis GN=IscW_ISCW022076 PE=3 SV=1	-7.12291	70.593	6.14145
B7P1G7	B7P1G7_IXOSC Angiotensin-I converting enzyme, putative (Fragment) OS=Ixodes scapularis GN=IscW_ISCW016487 PE=4 SV=1	-6.69586	40.4202	5.337
Q4PMX8	Q4PMX8_IXOSC Putative secreted protein with basic tail (Fragment) OS=Ixodes scapularis PE=2 SV=1	-6.37041	21.7862	4.44535
Q6B8E6	Q6B8E6_9ACAR BTSP-4 (Fragment) OS=Ixodes pacificus PE=2 SV=1	-5.60529	21.3453	4.41585
B1GTW4	B1GTW4_IXORI Metis2 protein OS=Ixodes ricinus GN=metis2 PE=2 SV=1	-5.32257	10.7214	3.42243
L7LYP1	L7LYP1_9ACAR Putative conserved plasma membrane protein OS=Rhipicephalus pulchellus PE=2 SV=1	-5.25471	23.1101	4.53045
Q4PMF3	Q4PMF3_IXOSC Putative secreted protein OS=Ixodes scapularis PE=4 SV=1	-4.91051	14.6063	3.86851
B7Q6X2	B7Q6X2_IXOSC Prolyl 4-hydroxylase alpha subunit, putative (Fragment) OS=Ixodes scapularis GN=IscW_ISCW011241 PE=4 SV=1	-4.77434	13.5596	3.76124
A5LHV9	A5LHV9_HAELO Protein disulfide isomerase-2 OS=Haemaphysalis longicornis GN=HlPDI-2 PE=2 SV=1	-4.76055	14.6418	3.87202
Q6R128	Q6R128_BOOMI Beta-actin (Fragment) OS=Boophilus microplus PE=2 SV=1	-4.68747	12.9325	3.69293
B5M744	B5M744_AMBAM Ubiquitin/ribosomal protein S27a fusion protein (Fragment) OS=Amblyomma americanum PE=2 SV=1	-4.50205	11.4975	3.52325
B7QM91	B7QM91_IXOSC Secreted metalloprotease, putative OS=Ixodes scapularis GN=IscW_ISCW023637 PE=4 SV=1	-4.42777	6.46693	2.69308
Q6B8C1	Q6B8C1_9ACAR Glutathione S-transferase 2 OS=Ixodes pacificus PE=2 SV=1	-4.41307	6.92102	2.79099
B7PDN7	B7PDN7_IXOSC Cell cycle control protein, putative OS=Ixodes scapularis GN=IscW_ISCW002614 PE=4 SV=1	-4.39878	13.8562	3.79246
B7PLD4	B7PLD4_IXOSC Cytochrome P450, putative (Fragment) OS=Ixodes scapularis GN=IscW_ISCW006219 PE=3 SV=1	-4.36574	13.5877	3.76423
B7Q4J7	B7Q4J7_IXOSC Glutathione S-transferase, putative OS=Ixodes scapularis GN=IscW_ISCW021287 PE=3 SV=1	-4.28118	7.32375	2.87258
Q4PMW7	Q4PMW7_IXOSC Putative uncharacterized protein OS=Ixodes scapularis PE=2 SV=1	-4.25125	6.25567	2.64516
L7M046	L7M046_9ACAR Putative cuticular protein OS=Rhipicephalus pulchellus PE=2 SV=1	-4.20694	10.7177	3.42192
Q4PMX6	Q4PMX6_IXOSC Putative secreted salivary protein (Fragment) OS=Ixodes scapularis PE=2 SV=1	-4.14995	9.88381	3.30507
L7M4Y7	L7M4Y7_9ACAR Uncharacterized protein OS=Rhipicephalus pulchellus PE=2 SV=1	-4.04093	5.88697	2.55753
L7MKY7	L7MKY7_9ACAR Putative ubiquinol-cytochrome c reductase hinge protein (Fragment) OS=Rhipicephalus pulchellus PE=2 SV=1	-3.97774	10.7784	3.43008
G3MN42	G3MN42_9ACAR Putative uncharacterized protein OS=Amblyomma maculatum PE=4 SV=1	-3.97328	9.39506	3.2319
B7PZG2	B7PZG2_IXOSC Beta tubulin, putative (Fragment) OS=Ixodes scapularis GN=IscW_ISCW024581 PE=3 SV=1	-3.96986	6.37738	2.67296
B7QMD8	B7QMD8_IXOSC Putative uncharacterized protein OS=Ixodes scapularis GN=IscW_ISCW023508 PE=4 SV=1	-3.96522	10.6947	3.41883
B5M735	B5M735_AMBAM Sodium/potassium-dependent ATPase beta-2 subunit (Fragment) OS=Amblyomma americanum PE=2 SV=1	-3.95322	6.86825	2.77994
Q8MVB0	Q8MVB0_IXOSC Truncated secreted metalloprotease OS=Ixodes scapularis PE=2 SV=1	-3.84244	5.23206	2.38738
Q7Z1F9	Q7Z1F9_IXOSC Salivary gland metalloprotease OS=Ixodes scapularis PE=2 SV=1	-3.83648	5.53858	2.46952
B7QIT4	B7QIT4_IXOSC Pre-mRNA splicing factor Syf1, putative OS=Ixodes scapularis GN=IscW_ISCW023297 PE=4 SV=1	-3.82329	8.06699	3.01203
L7M3M3	L7M3M3_9ACAR Putative puromycin-sensitive aminopeptidase OS=Rhipicephalus pulchellus PE=2 SV=1	-3.80069	6.47639	2.69519
B7QDC5	B7QDC5_IXOSC Low-density lipoprotein receptor, putative (Fragment) OS=Ixodes scapularis GN=IscW_ISCW013413 PE=4 SV=1	-3.77584	4.9922	2.31967
B7Q2Y8	B7Q2Y8_IXOSC Secreted salivary gland peptide, putative OS=Ixodes scapularis GN=IscW_ISCW010106 PE=4 SV=1	-3.70447	6.72056	2.74858
B7PEW1	B7PEW1_IXOSC Cytochrome b-c1 complex subunit 6 OS=Ixodes scapularis GN=IscW_ISCW017835 PE=3 SV=1	-3.69673	6.24452	2.64259
B7P321	B7P321_IXOSC Cuticular protein, putative OS=Ixodes scapularis GN=IscW_ISCW000279 PE=4 SV=1	-3.69595	5.33826	2.41637
B7PLC8	B7PLC8_IXOSC Cuticular protein, putative OS=Ixodes scapularis GN=IscW_ISCW006423 PE=4 SV=1	-3.68002	7.96262	2.99324
A6N9T0	A6N9T0_ORNPR Cytochrome c oxidase polyprotein Vb OS=Ornithodoros parkeri PE=2 SV=1	-3.67934	6.27556	2.64974
B7PTN7	B7PTN7_IXOSC Prolyl 4-hydroxylase alpha subunit, putative (Fragment) OS=Ixodes scapularis GN=IscW_ISCW008426 PE=4 SV=1	-3.63962	5.21864	2.38368
L7MGU3	L7MGU3_9ACAR Putative nlr family card domain protein (Fragment) OS=Rhipicephalus pulchellus PE=2 SV=1	-3.63754	8.7958	3.13682
L7MHF2	L7MHF2_9ACAR Putative e3 ubiquitin ligase (Fragment) OS=Rhipicephalus pulchellus PE=2 SV=1	-3.63725	7.77838	2.95947
L7M2C5	L7M2C5_9ACAR Uncharacterized protein OS=Rhipicephalus pulchellus PE=4 SV=1	-3.62468	7.71897	2.94841
L7MFI1	L7MFI1_9ACAR Putative neural cell adhesion molecule (Fragment) OS=Rhipicephalus pulchellus PE=2 SV=1	-3.61069	7.6572	2.93682
Q4PN05	Q4PN05_IXOSC Putative salivary protein (Fragment) OS=Ixodes scapularis GN=IscW_ISCW010436 PE=2 SV=1	-3.60872	4.74348	2.24595
B7Q709	B7Q709_IXOSC Oxidative stress-induced growth inhibitor, putative (Fragment) OS=Ixodes scapularis GN=IscW_ISCW021265 PE=4 SV=1	-3.55406	8.36888	3.06503
G3MID8	G3MID8_9ACAR Putative uncharacterized protein (Fragment) OS=Amblyomma maculatum PE=2 SV=1	-3.53727	8.28038	3.0497
B7PW09	B7PW09_IXOSC Putative uncharacterized protein OS=Ixodes scapularis GN=IscW_ISCW007823 PE=4 SV=1	-3.53135	8.2635	3.04675
L7M6Y5	L7M6Y5_9ACAR Putative mitochondrial/chloroplast ribosomal protein s11 OS=Rhipicephalus pulchellus PE=2 SV=1	-3.53003	8.24512	3.04354
F0J9S5	F0J9S5_AMBVA Hypothetical secreted protein 108 OS=Amblyomma variegatum PE=2 SV=1	-3.51962	8.19629	3.03497
Q95WY7	Q95WY7_IXOSC 14 kDa salivary gland protein OS=Ixodes scapularis GN=Salp14 PE=2 SV=1	-3.50828	6.79192	2.76382
B7QHX2	B7QHX2_IXOSC Salivary lipid interacting protein, putative OS=Ixodes scapularis GN=IscW_ISCW023551 PE=4 SV=1	-3.46613	4.72469	2.24022
L7MMF4	L7MMF4_9ACAR Putative zinc finger protein (Fragment) OS=Rhipicephalus pulchellus PE=2 SV=1	-3.44946	6.71389	2.74715
B7PSP7	B7PSP7_IXOSC Soluble guanylyl cyclase beta subunit, putative (Fragment) OS=Ixodes scapularis GN=IscW_ISCW008060 PE=3 SV=1	-3.42194	6.88402	2.78325
B1GTW6	B1GTW6_IXORI Metis4 protein OS=Ixodes ricinus GN=metis4 PE=2 SV=1	-3.4174	4.72561	2.2405
Q4PMP0	Q4PMP0_IXOSC Putative secreted salivary protein OS=Ixodes scapularis PE=4 SV=1	-3.41055	6.57132	2.71618
Q4PNB5	Q4PNB5_IXOSC Microplusin preprotein-like OS=Ixodes scapularis PE=2 SV=1	-3.40554	4.96447	2.31164
B7PLC7	B7PLC7_IXOSC Cuticular protein, putative OS=Ixodes scapularis GN=IscW_ISCW006422 PE=4 SV=1	-3.3717	4.47757	2.16271
L7M967	L7M967_9ACAR Putative hematopoietic stem/progenitor cells protein-like protein OS=Rhipicephalus pulchellus PE=4 SV=1	-3.36806	4.78646	2.25896
Q4PLY4	Q4PLY4_IXOSC Prolyl 4-hydroxylase alpha subunit OS=Ixodes scapularis PE=2 SV=1	-3.36369	4.22327	2.07836
Q8MUP7	Q8MUP7_IXOSC Putative anticoagulant Salp9 OS=Ixodes scapularis GN=Salp9Pac PE=4 SV=1	-3.34952	4.61455	2.20619
Q4PN43	Q4PN43_IXOSC Putative secreted salivary protein OS=Ixodes scapularis PE=2 SV=1	-3.3413	7.36738	2.88115
L7MFN5	L7MFN5_9ACAR Putative kinase anchor protein (Fragment) OS=Rhipicephalus pulchellus PE=2 SV=1	-3.32795	7.30899	2.86967
Q4PNB3	Q4PNB3_IXOSC Putative secreted protein OS=Ixodes scapularis PE=4 SV=1	-3.32273	7.28696	2.86532
B7PEE4	B7PEE4_IXOSC BolA protein, putative OS=Ixodes scapularis GN=IscW_ISCW004806 PE=3 SV=1	-3.31707	7.25962	2.85989
Q8WPI3	BOOG2_BOOMI Boophilin-G2 OS=Boophilus microplus GN=G2 PE=1 SV=1	-3.28105	7.10686	2.82921
L7MH86	L7MH86_9ACAR Putative 4-hydroxyphenylpyruvate dioxygenase (Fragment) OS=Rhipicephalus pulchellus PE=2 SV=1	-3.27189	4.62639	2.20989
L7MMA4	L7MMA4_9ACAR Putative glutamate/aspartate and neutral amino acid transporter (Fragment) OS=Rhipicephalus pulchellus PE=2 SV=1	-3.25406	4.68825	2.22905
Q6B8B5	Q6B8B5_9ACAR Putative glutathione S-transferase 1 OS=Ixodes pacificus PE=2 SV=1	-3.25127	4.03483	2.01251
B7PJD9	B7PJD9_IXOSC Platelet endothelial tetraspan antigen, putative (Fragment) OS=Ixodes scapularis GN=IscW_ISCW017725 PE=4 SV=1	-3.25038	6.97708	2.80262
B7QED9	B7QED9_IXOSC Putative uncharacterized protein OS=Ixodes scapularis GN=IscW_ISCW012645 PE=4 SV=1	-3.24035	6.215	2.63575
B7PSJ8	B7PSJ8_IXOSC Glutathione S-transferase, putative OS=Ixodes scapularis GN=IscW_ISCW019308 PE=3 SV=1	-3.23797	3.9895	1.99621
Q4PNA9	Q4PNA9_IXOSC Putative secreted salivary gland protein OS=Ixodes scapularis PE=2 SV=1	-3.20107	4.74411	2.24614
L7MFR3	L7MFR3_9ACAR Putative carbonic anhydrase (Fragment) OS=Rhipicephalus pulchellus PE=2 SV=1	-3.19858	4.90099	2.29307
E4W3Z2	E4W3Z2_HAELO Heat shock 70 kDa protein 5 OS=Haemaphysalis longicornis PE=2 SV=1	-3.19787	5.84356	2.54685
L7M344	L7M344_9ACAR Putative 5-aminolevulinate synthase OS=Rhipicephalus pulchellus PE=2 SV=1	-3.19606	4.2624	2.09166
B7QCN2	B7QCN2_IXOSC DNA-binding protein mel-18, putative OS=Ixodes scapularis GN=IscW_ISCW022410 PE=4 SV=1	-3.18921	6.72552	2.74965
B7P5F7	B7P5F7_IXOSC Putative uncharacterized protein OS=Ixodes scapularis GN=IscW_ISCW001042 PE=4 SV=1	-3.17929	6.68663	2.74128
B7PXA7	B7PXA7_IXOSC Golgi reassembly stacking protein, putative OS=Ixodes scapularis GN=IscW_ISCW008715 PE=4 SV=1	-3.15083	4.82056	2.2692
L7MB04	L7MB04_9ACAR Putative thiol-disulfide isomerase and thioredoxin OS=Rhipicephalus pulchellus PE=2 SV=1	-3.14451	4.56253	2.18984
B7Q397	B7Q397_IXOSC Putative uncharacterized protein OS=Ixodes scapularis GN=IscW_ISCW020180 PE=4 SV=1	-3.14236	6.54488	2.71037
E2J6S3	E2J6S3_9ACAR Salivary lipocalin group II OS=Hyalomma marginatum rufipes PE=2 SV=1	-3.11659	6.44031	2.68713
B7P7E8	B7P7E8_IXOSC G-beta-repeat protein, putative (Fragment) OS=Ixodes scapularis GN=IscW_ISCW000673 PE=4 SV=1	-3.11162	6.42081	2.68276
L7LW83	L7LW83_9ACAR Putative tick transposon OS=Rhipicephalus pulchellus PE=2 SV=1	-3.10279	5.75039	2.52366
B7PWF2	B7PWF2_IXOSC Organic cation/carnitine transporter, putative (Fragment) OS=Ixodes scapularis GN=IscW_ISCW007789 PE=4 SV=1	-3.09854	4.36764	2.12685
B7PDF7	B7PDF7_IXOSC Na+/K+ ATPase, beta subunit, putative OS=Ixodes scapularis GN=IscW_ISCW016921 PE=3 SV=1	-3.08813	3.72762	1.89826
Q6WNX0	Q6WNX0_IXOSC Ferritin OS=Ixodes scapularis GN=Fer PE=2 SV=1	-3.08067	5.37789	2.42704
L7LSW2	L7LSW2_9ACAR Uncharacterized protein OS=Rhipicephalus pulchellus PE=2 SV=1	-3.0658	6.24938	2.64371
L7LTL6	L7LTL6_9ACAR Putative tick salivary metalloprotease OS=Rhipicephalus pulchellus PE=2 SV=1	-3.05086	5.38858	2.42991
C9W1G7	C9W1G7_RHISA Ribosomal protein S20 OS=Rhipicephalus sanguineus PE=2 SV=1	-3.02965	6.11449	2.61223
B7QNH0	B7QNH0_IXOSC Putative uncharacterized protein (Fragment) OS=Ixodes scapularis GN=IscW_ISCW015187 PE=4 SV=1	-3.02501	6.09816	2.60837
Q4PMJ3	Q4PMJ3_IXOSC Putative salivary cysteine and tryptophan rich protein OS=Ixodes scapularis PE=2 SV=1	-3.02288	5.49729	2.45872
Q4PMF4	Q4PMF4_IXOSC Anticoagulant Salp11-like OS=Ixodes scapularis PE=4 SV=1	-3.01467	5.2818	2.40103
B7Q2B8	B7Q2B8_IXOSC Metalloprotease, putative OS=Ixodes scapularis GN=IscW_ISCW008968 PE=4 SV=1	-3.01372	3.59547	1.84618
L7M1E3	L7M1E3_9ACAR Putative synaptic vesicle transporter svop OS=Rhipicephalus pulchellus PE=2 SV=1	-3.01156	4.46707	2.15933
Q4PMH7	Q4PMH7_IXOSC Anticoagulant Salp11-like OS=Ixodes scapularis PE=4 SV=1	-3.00646	5.44864	2.4459
B7PZ94	B7PZ94_IXOSC Threonine dehydrogenase, putative OS=Ixodes scapularis GN=IscW_ISCW020011 PE=4 SV=1	-3.00302	3.60845	1.85138
L7M0H0	L7M0H0_9ACAR Putative 3-5 exonuclease OS=Rhipicephalus pulchellus PE=2 SV=1	-2.98766	5.96404	2.57629
B1GTW3	B1GTW3_IXORI Metis1 protein OS=Ixodes ricinus GN=metis1 PE=2 SV=1	-2.97709	3.64978	1.86781
B7P4S3	B7P4S3_IXOSC Prolyl 4-hydroxylase alpha subunit, putative (Fragment) OS=Ixodes scapularis GN=IscW_ISCW001202 PE=4 SV=1	-2.9677	3.55113	1.82828
B7PEE7	B7PEE7_IXOSC Laminin gamma 1 chain, putative OS=Ixodes scapularis GN=IscW_ISCW004877 PE=4 SV=1	-2.95231	5.83803	2.54548
B1GTW5	B1GTW5_IXORI Metis3 protein OS=Ixodes ricinus GN=metis3 PE=2 SV=1	-2.94156	3.67937	1.87946
B7QM89	B7QM89_IXOSC Salivary gland metalloprotease, putative (Fragment) OS=Ixodes scapularis GN=IscW_ISCW023633 PE=4 SV=1	-2.93868	3.59595	1.84637
B7Q897	B7Q897_IXOSC Metalloprotease, putative OS=Ixodes scapularis GN=IscW_ISCW010536 PE=4 SV=1	-2.93214	3.61416	1.85366
B7PXJ9	B7PXJ9_IXOSC COPII vesicle protein, putative OS=Ixodes scapularis GN=IscW_ISCW010119 PE=4 SV=1	-2.89953	3.53839	1.82309
B7QL00	B7QL00_IXOSC Secreted protein, putative OS=Ixodes scapularis GN=IscW_ISCW013828 PE=4 SV=1	-2.88475	4.16724	2.05909
L7MG77	L7MG77_9ACAR Putative cap-gly domain-containing linker protein 1 (Fragment) OS=Rhipicephalus pulchellus PE=2 SV=1	-2.86295	5.53441	2.46843
L7M3Y2	L7M3Y2_9ACAR Putative ubiquitin-protein ligase OS=Rhipicephalus pulchellus PE=2 SV=1	-2.85732	4.0707	2.02528
L7MHT3	L7MHT3_9ACAR Putative low-density lipoprotein receptor (Fragment) OS=Rhipicephalus pulchellus PE=2 SV=1	-2.85099	5.49495	2.45811
L7MGR2	L7MGR2_9ACAR Putative low-density lipoprotein receptor (Fragment) OS=Rhipicephalus pulchellus PE=2 SV=1	-2.83621	3.55106	1.82825
B7PKZ2	B7PKZ2_IXOSC Secreted cystatin, putative OS=Ixodes scapularis GN=IscW_ISCW018603 PE=4 SV=1	-2.82911	4.15541	2.05499
B7P0K3	B7P0K3_IXOSC Peptide 9.8 kDa, putative OS=Ixodes scapularis GN=IscW_ISCW001743 PE=4 SV=1	-2.82667	5.41921	2.43808
G3MTB8	G3MTB8_9ACAR Putative uncharacterized protein OS=Amblyomma maculatum PE=2 SV=1	-2.82584	3.73534	1.90124
L7M5J4	L7M5J4_9ACAR Putative cysteine dioxygenase cdo1 OS=Rhipicephalus pulchellus PE=2 SV=1	-2.82186	5.39993	2.43294
L7M990	L7M990_9ACAR Putative secreted peptide OS=Rhipicephalus pulchellus PE=2 SV=1	-2.81225	5.3701	2.42495
Q8MVH7	Q8MVH7_IXOSC Putative secreted protein OS=Ixodes scapularis PE=2 SV=1	-2.81025	4.87812	2.28633
L7MMH8	L7MMH8_9ACAR Putative tick transposon (Fragment) OS=Rhipicephalus pulchellus PE=2 SV=1	-2.80749	5.3536	2.42051
L7M0D7	L7M0D7_9ACAR Putative innexin inx2-like protein OS=Rhipicephalus pulchellus PE=2 SV=1	-2.78769	3.98011	1.99281
B7PJC0	B7PJC0_IXOSC Hemelipoglycoprotein, putative (Fragment) OS=Ixodes scapularis GN=IscW_ISCW024299 PE=4 SV=1	-2.78117	3.88817	1.95909
B7ZDH7	B7ZDH7_IXORI Lipocalin OS=Ixodes ricinus GN=lir14 PE=2 SV=1	-2.78103	4.56589	2.1909
G3MQY2	G3MQY2_9ACAR Putative uncharacterized protein OS=Amblyomma maculatum PE=2 SV=1	-2.76622	5.22468	2.38534
B7Q1X3	B7Q1X3_IXOSC Putative uncharacterized protein OS=Ixodes scapularis GN=IscW_ISCW009254 PE=4 SV=1	-2.76583	3.29539	1.72045
L7M8F5	L7M8F5_9ACAR Putative copii vesicle protein OS=Rhipicephalus pulchellus PE=2 SV=1	-2.76062	3.38189	1.75783
A5LHW1	A5LHW1_HAELO Protein disulfide isomerase-3 OS=Haemaphysalis longicornis GN=HlPDI-3 PE=2 SV=1	-2.74086	5.14495	2.36316
B7Q304	B7Q304_IXOSC Misexpression suppressor of KSR, putative OS=Ixodes scapularis GN=IscW_ISCW010241 PE=4 SV=1	-2.74024	3.16325	1.66141
Q4PMH8	Q4PMH8_IXOSC Putative anticoagulant Salp9-like OS=Ixodes scapularis PE=4 SV=1	-2.72103	5.087	2.34682
B7QIQ0	B7QIQ0_IXOSC Putative uncharacterized protein OS=Ixodes scapularis GN=IscW_ISCW014457 PE=4 SV=1	-2.71827	3.66656	1.87443
L7M496	L7M496_9ACAR Putative glutathione s-transferase 2 OS=Rhipicephalus pulchellus PE=2 SV=1	-2.70969	4.60766	2.20404
B7QEN3	B7QEN3_IXOSC Carbonic anhydrase, putative (Fragment) OS=Ixodes scapularis GN=IscW_ISCW013450 PE=4 SV=1	-2.70059	3.21463	1.68465
B7PP34	B7PP34_IXOSC Prolyl 4-hydroxylase alpha subunit, putative (Fragment) OS=Ixodes scapularis GN=IscW_ISCW006859 PE=4 SV=1	-2.67843	3.14279	1.65205
B7PEB4	B7PEB4_IXOSC Cathepsin C, putative OS=Ixodes scapularis GN=IscW_ISCW003494 PE=4 SV=1	-2.67678	4.52323	2.17735
B7QIE6	B7QIE6_IXOSC Secreted protein, putative OS=Ixodes scapularis GN=IscW_ISCW014557 PE=4 SV=1	-2.66969	3.26285	1.70613
Q8MVA9	Q8MVA9_IXOSC Truncated secreted metalloprotease OS=Ixodes scapularis PE=2 SV=1	-2.66766	3.20327	1.67955
B7QNW7	B7QNW7_IXOSC Putative uncharacterized protein OS=Ixodes scapularis GN=IscW_ISCW015546 PE=4 SV=1	-2.66546	4.91892	2.29834
C9W1U7	C9W1U7_RHISA Putative serotonin and histamine binding protein (Fragment) OS=Rhipicephalus sanguineus PE=2 SV=1	-2.65801	4.47515	2.16194
B7PLN8	B7PLN8_IXOSC Secreted protein, putative OS=Ixodes scapularis GN=IscW_ISCW019196 PE=4 SV=1	-2.65536	3.55796	1.83105
L7M982	L7M982_9ACAR Putative tick thioester protein OS=Rhipicephalus pulchellus PE=2 SV=1	-2.65457	3.80528	1.928
B7PUM9	B7PUM9_IXOSC Autophagy protein, putative OS=Ixodes scapularis GN=IscW_ISCW008151 PE=4 SV=1	-2.65323	4.32615	2.11308
B7PN44	B7PN44_IXOSC Netrin-4, putative OS=Ixodes scapularis GN=IscW_ISCW006727 PE=4 SV=1	-2.64293	3.45884	1.79029
L7MJ61	L7MJ61_9ACAR Putative heparan sulfate proteoglycan 2 (Fragment) OS=Rhipicephalus pulchellus PE=2 SV=1	-2.63917	3.73443	1.90089
B7PKA1	B7PKA1_IXOSC Putative uncharacterized protein OS=Ixodes scapularis GN=IscW_ISCW003474 PE=4 SV=1	-2.63664	4.83407	2.27324
B7PDK4	B7PDK4_IXOSC Transmembrane protein, putative OS=Ixodes scapularis GN=IscW_ISCW017264 PE=4 SV=1	-2.63451	4.85248	2.27872
L7M6S0	L7M6S0_9ACAR Putative vesicle coat complex copii subunit sec13 OS=Rhipicephalus pulchellus PE=2 SV=1	-2.62978	3.71625	1.89385
F0JAA1	F0JAA1_AMBVA Hypothetical glycine-rich secreted protein 95 OS=Amblyomma variegatum PE=2 SV=1	-2.62511	4.80672	2.26505
L7M322	L7M322_9ACAR Uncharacterized protein OS=Rhipicephalus pulchellus PE=2 SV=1	-2.61302	4.3641	2.12568
B7Q6Z1	B7Q6Z1_IXOSC Saposin, putative OS=Ixodes scapularis GN=IscW_ISCW011597 PE=4 SV=1	-2.60541	3.25857	1.70424
B7Q8E3	B7Q8E3_IXOSC Putative uncharacterized protein (Fragment) OS=Ixodes scapularis GN=IscW_ISCW010834 PE=4 SV=1	-2.60279	3.19583	1.67619
B7Q638	B7Q638_IXOSC Putative uncharacterized protein OS=Ixodes scapularis GN=IscW_ISCW010986 PE=4 SV=1	-2.59379	4.71226	2.23642
B7PBB3	B7PBB3_IXOSC Putative uncharacterized protein OS=Ixodes scapularis GN=IscW_ISCW016802 PE=4 SV=1	-2.58454	4.68761	2.22885
B7PU36	B7PU36_IXOSC Putative uncharacterized protein OS=Ixodes scapularis GN=IscW_ISCW019741 PE=4 SV=1	-2.57927	3.2204	1.68724
Q4PN70	Q4PN70_IXOSC Secreted cysteine rich salivary protein OS=Ixodes scapularis PE=2 SV=1	-2.56537	3.74177	1.90372
B7PD01	B7PD01_IXOSC Prolyl 4-hydroxylase alpha subunit, putative OS=Ixodes scapularis GN=IscW_ISCW002014 PE=4 SV=1	-2.56479	3.29436	1.72
B7P3N0	B7P3N0_IXOSC Protein disulfide isomerase 3, putative (Fragment) OS=Ixodes scapularis GN=IscW_ISCW015969 PE=4 SV=1	-2.55847	3.25354	1.70201
B7QMM1	B7QMM1_IXOSC Glycine C-acetyltransferase/2-amino-3-ketobutyrate-CoA ligase, putative (Fragment) OS=Ixodes scapularis GN=IscW_ISCW015295 PE=3 SV=1	-2.54577	2.96327	1.56719
L7LYJ9	L7LYJ9_9ACAR Uncharacterized protein OS=Rhipicephalus pulchellus PE=2 SV=1	-2.54401	4.5958	2.20032
B7QNS1	B7QNS1_IXOSC Glutamate transporter, putative OS=Ixodes scapularis GN=IscW_ISCW015439 PE=4 SV=1	-2.54154	3.07685	1.62146
Q5Q986	Q5Q986_IXOSC Putative secreted salivary gland peptide OS=Ixodes scapularis PE=4 SV=1	-2.53567	4.55184	2.18645
B7PB86	B7PB86_IXOSC Isoamyl acetate-hydrolyzing esterase, putative OS=Ixodes scapularis GN=IscW_ISCW002753 PE=4 SV=1	-2.53423	4.54883	2.1855
G3MLG7	G3MLG7_9ACAR Putative uncharacterized protein OS=Amblyomma maculatum PE=2 SV=1	-2.52884	4.03912	2.01404
L7M0M5	L7M0M5_9ACAR Uncharacterized protein OS=Rhipicephalus pulchellus PE=2 SV=1	-2.52053	4.52135	2.17675
B7Q097	B7Q097_IXOSC Protein-tyrosine sulphotransferase, putative (Fragment) OS=Ixodes scapularis GN=IscW_ISCW009297 PE=4 SV=1	-2.51899	3.2633	1.70633
L7MF20	L7MF20_9ACAR Putative monocarboxylate transporter (Fragment) OS=Rhipicephalus pulchellus PE=2 SV=1	-2.51847	4.50457	2.17139
L7MM20	L7MM20_9ACAR Putative abstrakt (Fragment) OS=Rhipicephalus pulchellus PE=2 SV=1	-2.50791	4.11296	2.04018
L7MI30	L7MI30_9ACAR Uncharacterized protein (Fragment) OS=Rhipicephalus pulchellus PE=2 SV=1	-2.50555	4.4707	2.1605
B7QDC4	B7QDC4_IXOSC LDL receptor ligand-binding repeat bearing protein, putative (Fragment) OS=Ixodes scapularis GN=IscW_ISCW013412 PE=4 SV=1	-2.49104	3.08556	1.62553
B7QFH2	B7QFH2_IXOSC UDP-GalNAc:polypeptide N-acetylgalactosaminyl transferase, putative (Fragment) OS=Ixodes scapularis GN=IscW_ISCW012212 PE=3 SV=1	-2.49076	4.45136	2.15425
B7PTN6	B7PTN6_IXOSC Prolyl 4-hydroxylase alpha subunit 1, putative OS=Ixodes scapularis GN=IscW_ISCW008425 PE=4 SV=1	-2.4871	3.01716	1.59319
B7Q5F3	B7Q5F3_IXOSC Putative uncharacterized protein OS=Ixodes scapularis GN=IscW_ISCW011662 PE=4 SV=1	-2.47461	3.86249	1.94953
L7M851	L7M851_9ACAR Putative trna nucleotidyltransferase/polya polymerase OS=Rhipicephalus pulchellus PE=2 SV=1	-2.45537	4.37331	2.12873
L7LQA3	L7LQA3_9ACAR Putative bilaris OS=Rhipicephalus pulchellus PE=2 SV=1	-2.45496	4.33895	2.11735
B7Q9Z8	B7Q9Z8_IXOSC Secreted protein, putative OS=Ixodes scapularis GN=IscW_ISCW022620 PE=4 SV=1	-2.44924	2.98613	1.57828
Q68HD1	Q68HD1_IXOSC Calreticulin OS=Ixodes scapularis GN=IscW_ISCW008184 PE=2 SV=1	-2.44744	2.78592	1.47816
B7QM90	B7QM90_IXOSC Salivary gland metalloprotease, putative OS=Ixodes scapularis GN=IscW_ISCW023636 PE=4 SV=1	-2.44399	3.76502	1.91266
B7P9W4	B7P9W4_IXOSC Glutathione S-transferase, putative OS=Ixodes scapularis GN=IscW_ISCW003436 PE=3 SV=1	-2.42795	2.94971	1.56057
B7PH44	B7PH44_IXOSC Malate dehydrogenase, putative OS=Ixodes scapularis GN=IscW_ISCW003528 PE=3 SV=1	-2.42622	2.92818	1.55001
G3MGY3	G3MGY3_9ACAR Putative uncharacterized protein (Fragment) OS=Amblyomma maculatum PE=2 SV=1	-2.42224	4.25437	2.08894
I6LAP5	I6LAP5_IXORI Ixoderin OS=Ixodes ricinus PE=2 SV=1	-2.41886	3.14297	1.65213
Q4PMN9	Q4PMN9_IXOSC Salivary selenoprotein M OS=Ixodes scapularis PE=2 SV=2	-2.41258	2.9279	1.54987
L7M7J1	L7M7J1_9ACAR Putative synapse protein 25 OS=Rhipicephalus pulchellus PE=2 SV=1	-2.40936	3.36341	1.74992
L7MK92	L7MK92_9ACAR Putative na+-independent cl/hco3 exchanger ae1 (Fragment) OS=Rhipicephalus pulchellus PE=2 SV=1	-2.39389	2.83007	1.50084
J7GP27	J7GP27_BOOMI Triosephosphate isomerase OS=Boophilus microplus PE=2 SV=1	-2.39203	3.2714	1.70991
B7QKB8	B7QKB8_IXOSC Phosphatidylinositol 4 kinase, putative OS=Ixodes scapularis GN=IscW_ISCW015061 PE=4 SV=1	-2.38741	4.16556	2.05851
L7M107	L7M107_9ACAR Putative n-acetylglucosamine kinase OS=Rhipicephalus pulchellus PE=2 SV=1	-2.37756	4.14081	2.04991
B7Q2C0	B7Q2C0_IXOSC Secreted metalloprotease, putative OS=Ixodes scapularis GN=IscW_ISCW008970 PE=4 SV=1	-2.37442	2.73498	1.45153
B7Q8W6	B7Q8W6_IXOSC Alkyl hydroperoxide reductase, thiol specific antioxidant, putative OS=Ixodes scapularis GN=IscW_ISCW010532 PE=4 SV=1	-2.3729	3.03054	1.59957
B7QL35	B7QL35_IXOSC Secreted salivary gland peptide, putative OS=Ixodes scapularis GN=IscW_ISCW023621 PE=3 SV=1	-2.37147	2.88675	1.52944
Q4PNB6	Q4PNB6_IXOSC Is3 salivary protein OS=Ixodes scapularis PE=2 SV=1	-2.36972	4.12273	2.0436
B7QKZ8	B7QKZ8_IXOSC Guanine nucleotide-binding protein beta, putative OS=Ixodes scapularis GN=IscW_ISCW014475 PE=4 SV=1	-2.36732	3.37844	1.75636
Q8MVG8	Q8MVG8_IXOSC Putative secreted protein OS=Ixodes scapularis PE=2 SV=1	-2.36166	3.78665	1.92092
B7Q2S9	B7Q2S9_IXOSC 5-methyltetrahydrofolate:homocysteine methyltransferase, putative OS=Ixodes scapularis GN=IscW_ISCW020738 PE=4 SV=1	-2.36093	4.10043	2.03578
B7Q9F1	B7Q9F1_IXOSC Protein disulfide isomerase, putative OS=Ixodes scapularis GN=IscW_ISCW010827 PE=3 SV=1	-2.34974	2.66811	1.41582
B7PHM9	B7PHM9_IXOSC Isocitrate dehydrogenase, putative (Fragment) OS=Ixodes scapularis GN=IscW_ISCW004116 PE=3 SV=1	-2.34751	2.7467	1.4577
Q4PMA2	Q4PMA2_IXOSC Cytosolic sulfotransferase OS=Ixodes scapularis GN=IscW_ISCW020846 PE=2 SV=1	-2.33774	2.73023	1.44902
B7P8T3	B7P8T3_IXOSC Putative uncharacterized protein (Fragment) OS=Ixodes scapularis GN=IscW_ISCW024120 PE=4 SV=1	-2.33455	3.17414	1.66637
L7M2P8	L7M2P8_9ACAR Putative amb caj-87 similar to muscle lim protein isoform a isoform 1 amblyomma cajennense OS=Rhipicephalus pulchellus PE=4 SV=1	-2.33391	2.84122	1.50651
Q6B882	Q6B882_9ACAR ARMET-like protein (Fragment) OS=Ixodes pacificus PE=2 SV=1	-2.33296	2.75229	1.46063
L7M2I8	L7M2I8_9ACAR Putative focal adhesion protein pinch-1 OS=Rhipicephalus pulchellus PE=2 SV=1	-2.33164	4.0307	2.01103
L7M8M1	L7M8M1_9ACAR Uncharacterized protein OS=Rhipicephalus pulchellus PE=2 SV=1	-2.32228	4.0063	2.00227
B7PLZ1	B7PLZ1_IXOSC Secreted salivary gland peptide, putative OS=Ixodes scapularis GN=IscW_ISCW005268 PE=4 SV=1	-2.31435	3.68716	1.88251
B7Q9I3	B7Q9I3_IXOSC Putative uncharacterized protein OS=Ixodes scapularis GN=IscW_ISCW011444 PE=4 SV=1	-2.31143	3.98023	1.99285
B7P8Y1	B7P8Y1_IXOSC Putative uncharacterized protein (Fragment) OS=Ixodes scapularis GN=IscW_ISCW016782 PE=4 SV=1	-2.31014	3.20035	1.67823
L7MHU1	L7MHU1_9ACAR Putative salivary selenoprotein (Fragment) OS=Rhipicephalus pulchellus PE=2 SV=1	-2.30609	3.66996	1.87576
Q8MV98	Q8MV98_IXOSC Putative 22.5 kDa secreted protein OS=Ixodes scapularis PE=2 SV=1	-2.30482	2.78309	1.47669
B7Q8G4	B7Q8G4_IXOSC Fibrillin-1, putative (Fragment) OS=Ixodes scapularis GN=IscW_ISCW021545 PE=4 SV=1	-2.29925	3.00181	1.58583
B7PKJ3	B7PKJ3_IXOSC G-protein coupled receptor, putative OS=Ixodes scapularis GN=IscW_ISCW018990 PE=3 SV=1	-2.2961	3.64907	1.86753
Q4PM55	Q4PM55_IXOSC ATP synthase H+ transporting, mitochondrial F1 complex, delta subunit OS=Ixodes scapularis PE=2 SV=1	-2.29043	3.63842	1.86331
G3MIJ4	G3MIJ4_9ACAR Putative uncharacterized protein (Fragment) OS=Amblyomma maculatum PE=2 SV=1	-2.28483	3.62614	1.85843
B7ZDH1	B7ZDH1_IXORI Lipocalin OS=Ixodes ricinus GN=lir9 PE=2 SV=1	-2.283	3.92486	1.97264
B7P9Q8	B7P9Q8_IXOSC NIPSNAP1 protein, putative OS=Ixodes scapularis GN=IscW_ISCW003337 PE=4 SV=1	-2.2784	2.91497	1.54348
B7PJ49	B7PJ49_IXOSC Low density lipid receptor-related protein, putative (Fragment) OS=Ixodes scapularis GN=IscW_ISCW017792 PE=4 SV=1	-2.2772	2.73128	1.44958
L7MLW9	L7MLW9_9ACAR Uncharacterized protein (Fragment) OS=Rhipicephalus pulchellus PE=2 SV=1	-2.27613	3.89753	1.96256
B7QM92	B7QM92_IXOSC Putative uncharacterized protein OS=Ixodes scapularis GN=IscW_ISCW023638 PE=4 SV=1	-2.27584	3.00372	1.58675
B7Q3U6	B7Q3U6_IXOSC Putative uncharacterized protein OS=Ixodes scapularis GN=IscW_ISCW024702 PE=4 SV=1	-2.27328	3.60258	1.84903
L7LVC8	L7LVC8_9ACAR Uncharacterized protein OS=Rhipicephalus pulchellus PE=2 SV=1	-2.27062	3.59696	1.84678
B7P5S8	B7P5S8_IXOSC Fasciclin II, putative (Fragment) OS=Ixodes scapularis GN=IscW_ISCW001372 PE=4 SV=1	-2.26834	2.91421	1.5431
B7P7L5	B7P7L5_IXOSC ATPase inhibitor, putative OS=Ixodes scapularis GN=IscW_ISCW001951 PE=4 SV=1	-2.26374	2.74192	1.45519
L7M5S2	L7M5S2_9ACAR Putative collagen alpha-2iv chain OS=Rhipicephalus pulchellus PE=2 SV=1	-2.26226	2.77678	1.47341
Q8MVI0	Q8MVI0_IXOSC Putative uncharacterized protein OS=Ixodes scapularis PE=2 SV=1	-2.25926	3.0213	1.59517
L7M201	L7M201_9ACAR Putative glucosidase ii catalytic alpha subunit OS=Rhipicephalus pulchellus PE=2 SV=1	-2.24923	3.83615	1.93966
B7QNK6	B7QNK6_IXOSC Putative uncharacterized protein OS=Ixodes scapularis GN=IscW_ISCW015108 PE=4 SV=1	-2.24729	3.4576	1.78977
B7PVR7	B7PVR7_IXOSC Ca2+ sensor, putative OS=Ixodes scapularis GN=IscW_ISCW008057 PE=4 SV=1	-2.24458	3.83044	1.93751
B7QNJ9	B7QNJ9_IXOSC Carbonic anhydrase, putative OS=Ixodes scapularis GN=IscW_ISCW015100 PE=4 SV=1	-2.23959	2.59416	1.37527
B7PG66	B7PG66_IXOSC Protein Mo25, putative (Fragment) OS=Ixodes scapularis GN=IscW_ISCW004710 PE=4 SV=1	-2.23869	2.67345	1.41871
L7MBB2	L7MBB2_9ACAR Uncharacterized protein (Fragment) OS=Rhipicephalus pulchellus PE=2 SV=1	-2.23678	3.80712	1.9287
L7M8L6	L7M8L6_9ACAR Putative branched chain alpha-keto acid dehydrogenase e1 beta subunit OS=Rhipicephalus pulchellus PE=2 SV=1	-2.235	3.0217	1.59536
L7LX57	L7LX57_9ACAR Putative splicing factor sc35 OS=Rhipicephalus pulchellus PE=2 SV=1	-2.23203	3.79577	1.92439
B7QLA4	B7QLA4_IXOSC Phosphatidylethanolamine-binding protein, putative OS=Ixodes scapularis GN=IscW_ISCW014710 PE=4 SV=1	-2.23027	3.07364	1.61995
G3MQE7	G3MQE7_9ACAR Putative uncharacterized protein OS=Amblyomma maculatum PE=2 SV=1	-2.22202	3.49976	1.80726
L7M1J6	L7M1J6_9ACAR Uncharacterized protein OS=Rhipicephalus pulchellus PE=2 SV=1	-2.21871	3.40378	1.76714
L7MBI1	L7MBI1_9ACAR Putative secreted peptide OS=Rhipicephalus pulchellus PE=2 SV=1	-2.20654	2.97931	1.57498
B7QC93	B7QC93_IXOSC Putative uncharacterized protein OS=Ixodes scapularis GN=IscW_ISCW012809 PE=4 SV=1	-2.20569	2.82297	1.49721
B7QIB5	B7QIB5_IXOSC Syntaxin, putative OS=Ixodes scapularis GN=IscW_ISCW023653 PE=4 SV=1	-2.20078	2.86311	1.51758
L7LWA3	L7LWA3_9ACAR Putative gtpase xab1 interacts with dna repair protein xpa OS=Rhipicephalus pulchellus PE=2 SV=1	-2.19844	3.72039	1.89546
B7PR71	B7PR71_IXOSC Putative uncharacterized protein OS=Ixodes scapularis GN=IscW_ISCW019110 PE=4 SV=1	-2.19822	3.72137	1.89583
Q4PLY6	Q4PLY6_IXOSC Tetraspanin OS=Ixodes scapularis PE=2 SV=1	-2.19762	2.73679	1.45249
B7QE89	B7QE89_IXOSC Oligosaccharyl transferase, putative (Fragment) OS=Ixodes scapularis GN=IscW_ISCW022325 PE=4 SV=1	-2.19586	2.55254	1.35193
B7PT49	B7PT49_IXOSC Neural cell adhesion molecule, putative OS=Ixodes scapularis GN=IscW_ISCW008206 PE=4 SV=1	-2.19377	2.62113	1.39019
Q4PME5	Q4PME5_IXOSC Putative secreted protein OS=Ixodes scapularis PE=2 SV=1	-2.18857	3.43453	1.78011
B7P217	B7P217_IXOSC 40S ribosomal protein S30, putative OS=Ixodes scapularis GN=IscW_ISCW016278 PE=4 SV=1	-2.18722	3.34477	1.74191
B7Q2C1	B7Q2C1_IXOSC Metalloprotease, putative OS=Ixodes scapularis GN=IscW_ISCW008971 PE=4 SV=1	-2.18212	2.56625	1.35966
A6N9L8	A6N9L8_ORNPR 60s ribosomal protein L24 OS=Ornithodoros parkeri PE=2 SV=1	-2.18096	3.26432	1.70678
B7PHP6	B7PHP6_IXOSC 4-hydroxyphenylpyruvate dioxygenase OS=Ixodes scapularis GN=IscW_ISCW018238 PE=3 SV=1	-2.17645	2.53212	1.34034
B7Q7Z3	B7Q7Z3_IXOSC 5' nucleotidase, putative (Fragment) OS=Ixodes scapularis GN=IscW_ISCW024691 PE=4 SV=1	-2.17608	2.93472	1.55322
B7PS56	B7PS56_IXOSC Secreted salivary gland peptide, putative OS=Ixodes scapularis GN=IscW_ISCW019353 PE=4 SV=1	-2.1661	2.92554	1.5487
L7MDF0	L7MDF0_9ACAR Putative proline oxidase (Fragment) OS=Rhipicephalus pulchellus PE=2 SV=1	-2.15129	2.61068	1.38443
Q4PN22	Q4PN22_IXOSC Angiopoietin-like protein (Fragment) OS=Ixodes scapularis PE=2 SV=1	-2.1486	2.76557	1.46758
A6N9S7	A6N9S7_ORNPR p8 nuclear protein OS=Ornithodoros parkeri PE=4 SV=1	-2.14324	3.60051	1.8482
Q4PMD8	Q4PMD8_IXOSC Putative secreted salivary protein OS=Ixodes scapularis PE=2 SV=1	-2.14166	3.59765	1.84706
B7QKI7	B7QKI7_IXOSC Fibulin, putative (Fragment) OS=Ixodes scapularis GN=IscW_ISCW014687 PE=4 SV=1	-2.13411	2.5621	1.35732
A6N9Z9	A6N9Z9_ORNPR 40S ribosomal protein S12 OS=Ornithodoros parkeri PE=2 SV=1	-2.13085	2.53072	1.33955
G3MHN8	G3MHN8_9ACAR Putative uncharacterized protein (Fragment) OS=Amblyomma maculatum PE=2 SV=1	-2.12575	3.31494	1.72898
L7M0Y9	L7M0Y9_9ACAR Uncharacterized protein OS=Rhipicephalus pulchellus PE=2 SV=1	-2.11277	2.6703	1.417
B7PBJ8	B7PBJ8_IXOSC Kazal-type serine protease inhibitor domain containing protein OS=Ixodes scapularis GN=IscW_ISCW003285 PE=4 SV=1	-2.11262	2.64206	1.40166
B7PPM2	B7PPM2_IXOSC Putative uncharacterized protein OS=Ixodes scapularis GN=IscW_ISCW019239 PE=4 SV=1	-2.10349	3.51519	1.8136
B7PNG4	B7PNG4_IXOSC Alpha tubulin, putative OS=Ixodes scapularis GN=IscW_ISCW018899 PE=4 SV=1	-2.09251	3.09572	1.63027
B7PKG2	B7PKG2_IXOSC Fasciclin domain-containing protein, putative OS=Ixodes scapularis GN=IscW_ISCW006195 PE=4 SV=1	-2.08534	2.63666	1.39871
B7Q3C9	B7Q3C9_IXOSC Selenium-binding protein, putative (Fragment) OS=Ixodes scapularis GN=IscW_ISCW024598 PE=4 SV=1	-2.07103	3.09925	1.63192
L7M357	L7M357_9ACAR Putative activated rna polymerase ii transcriptional coactivator p15-like protein OS=Rhipicephalus pulchellus PE=4 SV=1	-2.07019	2.73098	1.44942
B7PP03	B7PP03_IXOSC Laminin subunit beta-1, putative (Fragment) OS=Ixodes scapularis GN=IscW_ISCW024323 PE=4 SV=1	-2.06408	2.521	1.33399
B7PAJ6	B7PAJ6_IXOSC Putative uncharacterized protein OS=Ixodes scapularis GN=IscW_ISCW002657 PE=4 SV=1	-2.06189	3.42896	1.77777
B7PD76	B7PD76_IXOSC Erythrocyte band 7 integral membrane protein, putative (Fragment) OS=Ixodes scapularis GN=IscW_ISCW002156 PE=4 SV=1	-2.06175	2.53948	1.34453
L7M4N4	L7M4N4_9ACAR Putative e3 ubiquitin ligase OS=Rhipicephalus pulchellus PE=2 SV=1	-2.05789	3.42095	1.7744
B7PKY0	B7PKY0_IXOSC Putative uncharacterized protein OS=Ixodes scapularis GN=IscW_ISCW018963 PE=4 SV=1	-2.05502	3.41489	1.77184
Q09JF0	Q09JF0_ARGMO GGY domain protein OS=Argas monolakensis PE=2 SV=1	-2.05083	3.17975	1.66891
B7PYH6	B7PYH6_IXOSC Coiled-coil domain-containing protein, putative (Fragment) OS=Ixodes scapularis GN=IscW_ISCW009143 PE=4 SV=1	-2.0497	3.40401	1.76723
L7LZ57	L7LZ57_9ACAR Putative frayed OS=Rhipicephalus pulchellus PE=2 SV=1	-2.04616	2.43179	1.28202
B7Q6J9	B7Q6J9_IXOSC Secreted salivary gland peptide, putative OS=Ixodes scapularis GN=IscW_ISCW021560 PE=4 SV=1	-2.04211	3.39054	1.76152
G3MIV8	G3MIV8_9ACAR Putative uncharacterized protein (Fragment) OS=Amblyomma maculatum PE=2 SV=1	-2.03174	2.44034	1.28708
L7LXK6	L7LXK6_9ACAR Putative sulfatase-modifying factor 1-like protein OS=Rhipicephalus pulchellus PE=2 SV=1	-2.02632	2.75163	1.46029
B7QBX8	B7QBX8_IXOSC Vitellogenin receptor, putative (Fragment) OS=Ixodes scapularis GN=IscW_ISCW012572 PE=4 SV=1	-2.02475	2.4139	1.27136
L7M917	L7M917_9ACAR Putative innexin OS=Rhipicephalus pulchellus PE=2 SV=1	-2.02467	2.62034	1.38975
B7QM63	B7QM63_IXOSC Putative uncharacterized protein OS=Ixodes scapularis GN=IscW_ISCW013895 PE=4 SV=1	-2.02465	3.35374	1.74577
L7M312	L7M312_9ACAR Putative galactosyltransferase OS=Rhipicephalus pulchellus PE=2 SV=1	-2.01939	3.34379	1.74148
L7MBV6	L7MBV6_9ACAR Putative kunitz-like peptide OS=Rhipicephalus pulchellus PE=2 SV=1	-2.01343	3.0392	1.60369
B7QDW7	B7QDW7_IXOSC Secreted salivary gland peptide, putative OS=Ixodes scapularis GN=IscW_ISCW022147 PE=4 SV=1	-2.01255	3.11013	1.63698
L7MEP5	L7MEP5_9ACAR Putative tyrosine sulfotransferase culex quinquefasciatus tyrosine sulfotransferase (Fragment) OS=Rhipicephalus pulchellus PE=2 SV=1	-2.00773	2.74785	1.4583
B7P701	B7P701_IXOSC Putative uncharacterized protein OS=Ixodes scapularis GN=IscW_ISCW000489 PE=4 SV=1	-2.00424	2.56805	1.36067
B7QC33	B7QC33_IXOSC Ubiquitin protein ligase, putative OS=Ixodes scapularis GN=IscW_ISCW011884 PE=3 SV=1	-2.00038	3.01726	1.59324
B7Q731	B7Q731_IXOSC Malic enzyme (Fragment) OS=Ixodes scapularis GN=IscW_ISCW011260 PE=3 SV=1	-1.99441	2.37888	1.25028
L7LSG2	L7LSG2_9ACAR Putative golgi protein OS=Rhipicephalus pulchellus PE=2 SV=1	-1.99216	2.79301	1.48182
L7M332	L7M332_9ACAR Putative mitochondrial import inner membrane translocase subunit tim8-like protein OS=Rhipicephalus pulchellus PE=4 SV=1	-1.98944	2.43011	1.28102
L7M528	L7M528_9ACAR Putative paramyosin OS=Rhipicephalus pulchellus PE=2 SV=1	-1.98691	2.47301	1.30627
B7PGN7	B7PGN7_IXOSC Serpin, putative OS=Ixodes scapularis GN=IscW_ISCW004225 PE=3 SV=1	-1.98484	3.27555	1.71174
B7QDS2	B7QDS2_IXOSC Matricellular protein osteonectin/SPARC/BM-40, putative OS=Ixodes scapularis GN=IscW_ISCW022231 PE=4 SV=1	-1.98353	2.3666	1.24282
B7QIT3	B7QIT3_IXOSC Putative uncharacterized protein OS=Ixodes scapularis GN=IscW_ISCW023296 PE=4 SV=1	-1.9824	2.35229	1.23407
L7LYQ1	L7LYQ1_9ACAR Putative camp-dependent protein kinase r2 OS=Rhipicephalus pulchellus PE=2 SV=1	-1.98014	2.62874	1.39437
B7P2S5	B7P2S5_IXOSC Retinoblastoma-binding protein, putative (Fragment) OS=Ixodes scapularis GN=IscW_ISCW016118 PE=4 SV=1	-1.97655	3.25949	1.70465
B7Q207	B7Q207_IXOSC Kinesin, putative OS=Ixodes scapularis GN=IscW_ISCW008807 PE=3 SV=1	-1.97573	3.04649	1.60715
L7M3X1	L7M3X1_9ACAR Putative nadh:ubiquinone oxidoreductase OS=Rhipicephalus pulchellus PE=4 SV=1	-1.97253	3.0406	1.60435
L7MAZ6	L7MAZ6_9ACAR Putative microtubule associated complex OS=Rhipicephalus pulchellus PE=2 SV=1	-1.97052	2.75483	1.46196
L7M4P0	L7M4P0_9ACAR Putative tumor suppressor candidate 3 OS=Rhipicephalus pulchellus PE=2 SV=1	-1.96219	2.45693	1.29686
L7LYB3	L7LYB3_9ACAR Uncharacterized protein OS=Rhipicephalus pulchellus PE=2 SV=1	-1.96149	2.66224	1.41264
B7PC65	B7PC65_IXOSC Putative uncharacterized protein OS=Ixodes scapularis GN=IscW_ISCW002084 PE=4 SV=1	-1.95505	2.3425	1.22805
B7PNM0	B7PNM0_IXOSC Putative uncharacterized protein OS=Ixodes scapularis GN=IscW_ISCW006765 PE=4 SV=1	-1.95473	3.21745	1.68592
B7PTR3	B7PTR3_IXOSC Limbic system-associated membrane protein, putative OS=Ixodes scapularis GN=IscW_ISCW007116 PE=4 SV=1	-1.9497	2.34477	1.22945
L7LYV5	L7LYV5_9ACAR Putative lectin vip36 involved in the transport of glyco carrying high mannose-type glycans OS=Rhipicephalus pulchellus PE=2 SV=1	-1.94609	3.20121	1.67862
B7PAK1	B7PAK1_IXOSC Integrin beta (Fragment) OS=Ixodes scapularis GN=IscW_ISCW002553 PE=3 SV=1	-1.94422	2.58964	1.37275
B7PGD2	B7PGD2_IXOSC Tyrosine protein phosphatase non-receptor type, putative OS=Ixodes scapularis GN=IscW_ISCW004242 PE=4 SV=1	-1.9422	3.19224	1.67457
B7PBS1	B7PBS1_IXOSC Cuticle protein, putative OS=Ixodes scapularis GN=IscW_ISCW016957 PE=4 SV=1	-1.94108	3.19013	1.67361
G3MJ45	G3MJ45_9ACAR Putative uncharacterized protein (Fragment) OS=Amblyomma maculatum PE=2 SV=1	-1.93514	2.97717	1.57394
G3MM40	G3MM40_9ACAR Putative uncharacterized protein OS=Amblyomma maculatum PE=2 SV=1	-1.93484	2.9101	1.54107
B7PDF6	B7PDF6_IXOSC Secreted salivary gland peptide, putative OS=Ixodes scapularis GN=IscW_ISCW002434 PE=4 SV=1	-1.92759	2.36303	1.24064
B7P0V1	B7P0V1_IXOSC Myosin, putative OS=Ixodes scapularis GN=IscW_ISCW000137 PE=4 SV=1	-1.92629	3.16204	1.66085
G3MJX7	G3MJX7_9ACAR Putative uncharacterized protein OS=Amblyomma maculatum PE=2 SV=1	-1.92349	2.9581	1.56467
B7PWS0	B7PWS0_IXOSC Putative uncharacterized protein OS=Ixodes scapularis GN=IscW_ISCW019289 PE=4 SV=1	-1.91544	3.142	1.65169
B7PXX7	B7PXX7_IXOSC Cuticle protein, putative OS=Ixodes scapularis GN=IscW_ISCW020433 PE=4 SV=1	-1.91377	2.67555	1.41984
L7M0T4	L7M0T4_9ACAR Uncharacterized protein OS=Rhipicephalus pulchellus PE=2 SV=1	-1.91259	2.94096	1.55629
B7PJC6	B7PJC6_IXOSC Syndecan (Fragment) OS=Ixodes scapularis GN=IscW_ISCW018217 PE=3 SV=1	-1.90931	2.49113	1.3168
L7M0R4	L7M0R4_9ACAR Putative rna methylase involved in rrna processing OS=Rhipicephalus pulchellus PE=2 SV=1	-1.90544	3.1228	1.64284
B7PN45	B7PN45_IXOSC Laminin alpha-1, 2 chain, putative OS=Ixodes scapularis GN=IscW_ISCW006728 PE=4 SV=1	-1.90538	2.25663	1.17417
L7LYM0	L7LYM0_9ACAR Uncharacterized protein OS=Rhipicephalus pulchellus PE=2 SV=1	-1.90377	2.9253	1.54858
L7M407	L7M407_9ACAR Putative ribosome-binding protein 1 OS=Rhipicephalus pulchellus PE=2 SV=1	-1.90072	3.11404	1.63879
B7QCK4	B7QCK4_IXOSC Coiled-coil domain-containing protein, putative OS=Ixodes scapularis GN=IscW_ISCW011991 PE=4 SV=1	-1.89992	2.9189	1.54543
B7Q3K7	B7Q3K7_IXOSC Triosephosphate isomerase OS=Ixodes scapularis GN=IscW_ISCW008869 PE=3 SV=1	-1.89916	2.24608	1.16741
L7LWY5	L7LWY5_9ACAR Putative aminotransferase class-iii OS=Rhipicephalus pulchellus PE=2 SV=1	-1.89636	2.43714	1.28519
B7Q2P5	B7Q2P5_IXOSC Phosphatidylserine receptor, putative (Fragment) OS=Ixodes scapularis GN=IscW_ISCW020652 PE=4 SV=1	-1.89561	2.65347	1.40788
B7PA51	B7PA51_IXOSC Cuticle protein, putative OS=Ixodes scapularis GN=IscW_ISCW017293 PE=4 SV=1	-1.89524	3.11068	1.63723
L7MD20	L7MD20_9ACAR Putative m13 family peptidase (Fragment) OS=Rhipicephalus pulchellus PE=2 SV=1	-1.89226	2.90611	1.53909
B7QAC1	B7QAC1_IXOSC Transmembrane protein, putative (Fragment) OS=Ixodes scapularis GN=IscW_ISCW021931 PE=4 SV=1	-1.88921	3.09278	1.62891
B7PZQ2	B7PZQ2_IXOSC Glutathione peroxidase, putative OS=Ixodes scapularis GN=IscW_ISCW020571 PE=4 SV=1	-1.88722	2.52731	1.3376
L7M877	L7M877_9ACAR Putative malectin OS=Rhipicephalus pulchellus PE=2 SV=1	-1.88075	2.4961	1.31968
B7PUP5	B7PUP5_IXOSC Putative uncharacterized protein (Fragment) OS=Ixodes scapularis GN=IscW_ISCW008262 PE=4 SV=1	-1.87905	3.07474	1.62047
L7M5K4	L7M5K4_9ACAR Putative chloride intracellular channel 6-like protein OS=Rhipicephalus pulchellus PE=2 SV=1	-1.87848	2.2825	1.19061
B5L666	B5L666_BOOMI Subolesin-interacting protein GII (Fragment) OS=Boophilus microplus PE=2 SV=1	-1.87529	2.38744	1.25546
B7P9F1	B7P9F1_IXOSC Phosphorylase kinase gamma subunit, putative OS=Ixodes scapularis GN=IscW_ISCW002105 PE=4 SV=1	-1.87518	2.57058	1.36209
B7Q1F6	B7Q1F6_IXOSC GOT2 aspartate aminotransferase, putative OS=Ixodes scapularis GN=IscW_ISCW020516 PE=4 SV=1	-1.87466	2.23592	1.16087
L7M8V5	L7M8V5_9ACAR Putative nadp-dependent isocitrate dehydrogenase OS=Rhipicephalus pulchellus PE=2 SV=1	-1.8712	2.24168	1.16458
B7QCU2	B7QCU2_IXOSC Small GTPase involved in nuclear protein import, putative OS=Ixodes scapularis GN=IscW_ISCW011873 PE=4 SV=1	-1.87073	2.61797	1.38845
[truncated: 6,000 more rows]

## Sheet: Column description
Column description
[truncated: 7 more rows]
